# Supplementary material for: LncRNA expression profiling of BMSCs in osteonecrosis of the femoral head associated with increased adipogenic and decreased osteogenic differentiation
Source: Sci Rep. 2018 Jun 14;8:9127. doi: 10.1038/s41598-018-27501-2 (PMC6002551; doi:10.1038/s41598-018-27501-2)
Supplement: Supplementary file 2 — Dataset 1 [file 41598_2018_27501_MOESM2_ESM.xlsx]

## Sheet: LncRNA expression profilingdata
LncRNA expression profiling of BMSCs in osteonecrosis of the femoral head associated with increased adipogenic and decreased osteogenic differentiation Qingyu Wanga,b,c, Qiwei Yangb,c, Gaoyang Chenb,c, Zhenwu Dua,b,c, Ming Rena,c, Ao Wanga, Haiyue Zhaob,c, Zhaoyan Li a,c, Guizhen Zhang*,a,b,c, Yang Song*,a,c a Department of Orthopedics of the Second Hospital of Jilin University, Ziqiang Street 21…
	Raw Intensity						Normalized Intensity						Flags						Annotations
ProbeNControlme	[Control1](raw)	[Control2](raw)	[Control3](raw)	[SONFH1](raw)	[SONFH2](raw)	[SONFH3](raw)	[Control1](normalized)	[Control2](normalized)	[Control3](normalized)	[SONFH1](normalized)	[SONFH2](normalized)	[SONFH3](normalized)	Control1	Control2	Control3	SONFH1	SONFH2	SONFH3	type	transcript_type	lncRNA_level	seqname	GeneSymbol	source	RNAlength	chrom	strand	txStart	txEnd	Sequence	EntrezID	relationship	Associated_gene_acc	Associated_gene_name	Associated_protein_name	Associated_gene_strand	Associated_gene_start	Associated_gene_end
ASHGV40005086	319.584	274.567	286.958	306.493	236.841	228.935	8.20243	8.16651	8.08822	8.2261	8.02534	7.85849	P	P	M	P	P	P	noncoding	long noncoding	Reliable	T050747	G011873	RNA-seq: Iyer et al 2015	1070	chr10	-	130007178	130038403	ACCTTTTTGACACGTGTCTCTGAGAAATTGCAAGGACATGGAGAAGATAGGAGAGCAGGA
ASHGV40013297	49.9431	34.3331	54.146	16.2305	24.274	36.3016	5.5357	5.11206	5.60597	4.15977	4.78653	5.21744	P	P	M	A	A	P	noncoding	long noncoding	Gold	NR_046227	CPB2-AS1	RefSeq	3218	chr13	+	46626982	46675482	AGAAAAAGAGTAAGGTGTGTTTGTGGAAGAGGTGAGGCAGTTGTTTTCCTATAAATAATG	100509894	intronic antisense	NM_001872	CPB2	carboxypeptidase B2 preproprotein	-	46627321	46679211
ASHGV40039342	89.7908	74.267	92.71	114.542	111.584	120.407	6.39249	6.24958	6.40913	6.82803	6.95884	6.93071	P	P	P	P	P	P	noncoding	long noncoding	Reliable	T270594	G062727	RNA-seq: Iyer et al 2015	1612	chr4	+	122472825	122504338	CCATAGGATCTCTAATCATTCTCCCTGTAACTAACTGGAAATATGTGATAACAATTAGAG
ASHGV40014170	49.9844	35.4657	51.2814	29.0609	19.7776	24.4277	5.53665	5.16439	5.52384	4.92276	4.48232	4.66096	P	P	M	P	A	P	noncoding	long noncoding	Reliable	T105717	G024961	RNA-seq: Iyer et al 2015	4299	chr14	-	63750807	63757666	TTAATATTCTTGACTGGCTTGAAGAGAGTGACTTCTAACTCTGCCTGCGGTATGCGTTTT
ASHGV40052625	83.8959	72.3853	85.14	77.0481	87.2582	84.9538	6.28853	6.21471	6.2897	6.26488	6.60462	6.43814	P	P	P	P	P	P	noncoding	long noncoding	Reliable	TCONS_00015916	XLOC_007278	RNA-seq: Cabili et al 2011	492	chr9	+	7304599	7343465	TCTTCTGGAAGGCCCTCTGTTGACCTCTCTTGAGAGATGGCTTTGGTCTGGGTCACCCTG		intergenic
ASHGV40056170	48.4127	29.1688	41.2897	72.2381	31.1946	40.7896	5.49088	4.86633	5.2021	6.17462	5.14949	5.38584	P	P	P	P	P	P	noncoding	long noncoding	Reliable	GSE61474_TCONS_00111689	GSE61474_XLOC_021757	RNA-seq: Clark et al 2015	1890	chr15	-	39157044	39401999	GCTCACAAGATGTATCCAGAAAATATCACCAGGGATCAGATCAAGCCTGACCCCCATTTT
ASHGV40047137	35.258	34.5237	55.7751	30.3247	29.9273	37.2335	5.02531	5.12123	5.65484	4.98012	5.09048	5.25523	P	P	P	P	P	P	noncoding	long noncoding	Reliable	ENST00000453525	ITPKB-AS1	GENCODE	538	chr1	+	226856597	226864046	AAATTCTAATGAAGAAAAGCCACTACCAGCAGGTCCACACACACTCACAAAGAACTCATA	100873994	intronic antisense	NM_002221	ITPKB	inositol-trisphosphate 3-kinase B	-	226819390	226926876
ASHGV40046354	45.9865	37.7083	44.7209	23.3978	19.266	10.1	5.40935	5.25753	5.32495	4.63783	4.44723	3.42013	P	P	P	A	A	A	noncoding	pseudogene	Gold	NR_002833	DPY19L2P1	RefSeq	2827	chr7	-	35120898	35225774	TCTTTGGCTGGCTTTTTCGCAGAGTTCGTTTTGATAATGTTATCTTTGGCATTCTAACAG	554236
ASHGV40008525	34.7456	36.7561	32.4545	159.436	43.6115	90.7017	5.00436	5.21786	4.83031	7.30048	5.62773	6.52908	P	P	P	P	P	P	noncoding	long noncoding	Reliable	T059801	G013929	RNA-seq: Iyer et al 2015	6262	chr11	+	61355358	61409346	GTACCCTGTAAAGTACCTGGAATAGTCCAGAGCTCAAAAATTCTTATGATTATTAAAGGT
ASHGV40040769	186.398	253.166	276.056	139.475	95.8926	115.075	7.44151	8.05056	8.03035	7.11134	6.73583	6.86747	P	P	P	P	P	M	noncoding	long noncoding	Reliable	T288491	G067430	RNA-seq: Iyer et al 2015	862	chr5	-	126412719	126424911	AGTGTCCTGTGTGACCTCTCAGATGTGGCACAAGACTGTCTGATTCACTAGACATCAAAT
ASHGV40010435	38.7671	44.1631	44.7179	44.0596	31.1081	39.4316	5.16251	5.49292	5.32474	5.48271	5.14466	5.33275	P	P	P	P	P	P	noncoding	long noncoding	Reliable	ENST00000548740	RP11-510I5.4	GENCODE	379	chr12	-	96816103	96879220	ACTTTTCTTCTTATAATGACTAATAAAAACAGTTTGCCAGGCTCTGTGCCAAGTGCTTTA		intergenic
ASHGV40031401	31.1129	29.2391	38.1498	54.7113	67.9003	71.1959	4.85009	4.8712	5.07707	5.78143	6.24479	6.1818	P	P	P	P	P	P	noncoding	long noncoding	Reliable	ENST00000439450	RP5-1097P24.1	GENCODE	439	chr20	+	22201191	22203921	CTTCAATAGTGAATTAGGTTCCCTCTACCATCTGAAATGTTACAGTTCGATAAAATAGGT		intergenic
ASHGV40043522	123.868	144.057	123.881	128.997	101.834	112.35	6.84864	7.22129	6.84387	7.00284	6.82343	6.83025	P	P	P	P	P	P	noncoding	long noncoding	Reliable	T304096	G070945	RNA-seq: Iyer et al 2015	1727	chr6	-	43558348	43560075	TTCGGAGGCCAGCAAGGGTCTATAGCTTTCAACAAATTTTTAAGAGTATGTAATTCTCAA
ASHGV40018676	269.074	311.924	295.063	143.208	165.269	157.553	7.96387	8.35012	8.12487	7.14661	7.50775	7.31528	P	P	P	P	P	P	noncoding	long noncoding	Reliable	ENST00000574616	RP11-473I1.10	GENCODE	5941	chr16	+	9201097	9207038	AAGATATGGAGCAGGTTAGTAAGTGGTAGAATAGATACTCCAGTCCTGTCTCCAAAATGC		intron sense-overlapping	NM_014117	C16orf72	UPF0472 protein C16orf72	+	9185536	9213555
ASHGV40052903	103.726	141.819	168.387	77.9599	146.872	131.682	6.59135	7.19456	7.30602	6.28304	7.33663	7.0677	P	P	P	P	P	P	noncoding	long noncoding	Reliable	uc004aew.1	AK308561	UCSC_knowngene	1596	chr9	+	68409997	68413434	GGAGGCATAAGACATTTTTTGTCTCTGCCTTCTGTTCTCTGTTTCTTGCTCCTTTTGTCT		intergenic
ASHGV40035437	4454.87	2561.52	3636.96	2931.04	2280.18	2668.15	11.8646	11.3306	11.67	11.5301	11.4276	11.4944	P	P	P	P	P	P	noncoding	long noncoding	Reliable	ENST00000420064	RP11-175P19.2	GENCODE	602	chr3	-	193296600	193297202	TACAACCCAGCCACAATAGTATTTGTGTCAGTTTCTGGTTGGAATGGGGAGAATGTGGAG
ASHGV40018408	244.482	197.149	268.849	60.8551	160.825	115.644	7.82483	7.67859	7.99196	5.93488	7.46619	6.87532	P	P	P	P	P	P	noncoding	long noncoding	Reliable	T138026	G032332	RNA-seq: Iyer et al 2015	2463	chr16	-	88110824	88113287	GGGGTTCTATTCTACTTCCTGAATCCTTGAAATGCATCTTCCTTCTGTTCTCTCCATTCT
ASHGV40035539	43.7804	51.9802	54.191	11.0126	11.0264	18.463	5.3388	5.72423	5.60735	3.67453	3.65849	4.27194	P	P	P	A	A	A	noncoding	long noncoding	Gold	NR_110118	LINC01266	RefSeq	3851	chr3	+	633787	887698	TGAATTCACTGTGAGGCTTCAGTAGGTACCTATAATATTCAAATATGTTACCTGAAAGCT	101927215
ASHGV40021259	92.0517	96.0802	97.1961	84.9156	99.9297	79.0511	6.4287	6.62919	6.48391	6.40368	6.79521	6.33727	P	P	P	P	P	P	noncoding	long noncoding	Reliable	T141401	G032928	RNA-seq: Iyer et al 2015	1802	chr17	+	8187364	8189524	AACAACTAATCGACCCAGTTGGATCCTGTCCCTTGGGAAGTTGGAATTTGAACACTTGAG
ASHGV40019552	37.9985	28.6659	22.994	43.0326	34.837	14.8216	5.13448	4.84134	4.29106	5.44996	5.30651	3.96172	P	P	A	P	P	A	noncoding	long noncoding	Gold	NR_126008	LOC440390	RefSeq	4083	chr16	+	87091389	87097597	CGCTTTGGTGAACACAAGCGTACAAAACTAGGATAACCCAAATATTATTCTGAATTCTTT	440390
ASHGV40015316	38.1035	32.0613	51.0928	9.2865	31.1572	30.0597	5.13866	5.01187	5.51866	3.4639	5.14713	4.95281	P	P	P	A	P	P	noncoding	long noncoding	Reliable	T108982	G025798	RNA-seq: Iyer et al 2015	2930	chr14	+	91727663	91737309	AAAGCTGTCACCGTACAGGAAATCTTTGTCCTTCACATCTGTCTCTGGTTGCACGTGTAA
ASHGV40038488	1215.81	1259.69	1244.69	991.287	875.376	968.255	10.0659	10.3379	10.1685	9.92735	9.95703	9.98018	P	P	P	P	P	P	noncoding	long noncoding	Gold	ENST00000512712	NOP14-AS1	GENCODE	3188	chr4	+	2937272	2943778	ATGGGGCGGCTCCATTTTTGGTTCCAAATTATGATTTGTGAAATCAAGCAAATGTATTTT	317648
ASHGV40031337	149.215	132.515	169.676	176.885	169.692	165.051	7.11873	7.09794	7.31617	7.44102	7.54641	7.38535	P	P	P	P	P	P	noncoding	long noncoding	Reliable	ENST00000421637	RP4-784A16.2	GENCODE	675	chr1	+	53753695	53755378	TTTGTTCCTTCTGAAGCTCAGGACAAAGCACTGGGCTTCCCTCCTGCCTGGGAGCCTTCA		natural antisense	NM_001018054	LRP8	low-density lipoprotein receptor-related protein 8 isoform 4 precursor	-	53708040	53793821
ASHGV40031337	149.215	132.515	169.676	176.885	169.692	165.051	7.11873	7.09794	7.31617	7.44102	7.54641	7.38535	P	P	P	P	P	P	noncoding	long noncoding	Reliable	ENST00000421637	RP4-784A16.2	GENCODE	675	chr1	+	53753695	53755378	TTTGTTCCTTCTGAAGCTCAGGACAAAGCACTGGGCTTCCCTCCTGCCTGGGAGCCTTCA		natural antisense	NM_004631	LRP8	low-density lipoprotein receptor-related protein 8 isoform 1 precursor	-	53708040	53793821
ASHGV40031337	149.215	132.515	169.676	176.885	169.692	165.051	7.11873	7.09794	7.31617	7.44102	7.54641	7.38535	P	P	P	P	P	P	noncoding	long noncoding	Reliable	ENST00000421637	RP4-784A16.2	GENCODE	675	chr1	+	53753695	53755378	TTTGTTCCTTCTGAAGCTCAGGACAAAGCACTGGGCTTCCCTCCTGCCTGGGAGCCTTCA		natural antisense	NM_017522	LRP8	low-density lipoprotein receptor-related protein 8 isoform 3 precursor	-	53708040	53793821
ASHGV40031337	149.215	132.515	169.676	176.885	169.692	165.051	7.11873	7.09794	7.31617	7.44102	7.54641	7.38535	P	P	P	P	P	P	noncoding	long noncoding	Reliable	ENST00000421637	RP4-784A16.2	GENCODE	675	chr1	+	53753695	53755378	TTTGTTCCTTCTGAAGCTCAGGACAAAGCACTGGGCTTCCCTCCTGCCTGGGAGCCTTCA		natural antisense	NM_033300	LRP8	low-density lipoprotein receptor-related protein 8 isoform 2 precursor	-	53708040	53793821
ASHGV40050315	343.171	236.643	290.928	281.181	208.95	236.236	8.29343	7.95044	8.10623	8.09492	7.85081	7.90253	P	P	P	P	P	P	noncoding	long noncoding	Gold	NR_125430	LOC101929066	RefSeq	451	chr8	+	17942376	17945717	CCCTCAACAACTTATTGAAAGGCGAAAAAAGGTTTGGAAATAAAAGGATCTGATGTTTGA	101929066
ASHGV40056944	3568.25	3329.38	3622.83	4156.51	2960.86	3510.92	11.5498	11.6936	11.6613	12.0415	11.8135	11.8909	P	P	P	P	P	P	noncoding	long noncoding	Gold	ENST00000472821	RP11-167H9.4	GENCODE	522	chr3	+	149814229	149868571	TCTTGACACCATGGCTACCCTTAGACCCCTCGTGAAGCCCAAGATCATCTAAGATGGACC		intergenic
ASHGV40052474	49.0573	46.5116	59.4816	45.2097	33.5508	24.8872	5.51067	5.56914	5.74811	5.52078	5.25125	4.68625	P	P	P	P	P	P	noncoding	long noncoding	Reliable	T368852	G087173	RNA-seq: Iyer et al 2015	1272	chr9	-	138510486	138511907	AATCAATCAGTAAATCAATCACATAGCACAAAACAGCCATCCCTCACTGGCATCACTGGG
ASHGV40059371	38.296	23.737	28.6757	49.7493	37.9595	27.1637	5.14586	4.56266	4.6407	5.65772	5.42855	4.80707	P	P	P	P	P	P	noncoding	long noncoding	Reliable	TCONS_00008447	XLOC_003906	RNA-seq: Cabili et al 2011	224	chr4	-	23372016	23394795	CCGGAGACCGTGGCAGATACTTGGTGGCATTGGGCACTCAACAATGACTTTGTCATTTTT		intergenic
ASHGV40013514	24152.7	27626.6	26713.5	19979.8	14564.9	17127.1	14.2986	14.7884	14.543	14.2775	14.1331	14.1593	P	P	P	P	P	P	noncoding	long noncoding	Reliable	ENST00000428508	RP11-353N4.1	GENCODE	398	chr1	-	149590751	149591762	CCAAAGCTGAATTCACCTAATTTTAGGGCCAAAAACCCAAAAAACAAAACAAGACCAAAA		intergenic
ASHGV40049139	27.5653	24.4813	31.7058	35.0809	31.8656	37.9246	4.67638	4.6063	4.79613	5.17806	5.17622	5.28062	P	P	P	P	P	P	noncoding	long noncoding	Gold	NR_121621	LINC01605	RefSeq	528	chr8	-	37373923	37378904	AGTGATTGATGGGCCCCAGCTTGAATGGAAAGTCCAGATTCCAGCAACACAGCTTAAGAG	100507420
ASHGV40023082	352.809	255.814	291.432	92.0085	63.3552	82.7416	8.33472	8.06265	8.10864	6.52058	6.15542	6.40324	P	P	P	P	P	P	noncoding	long noncoding	Reliable	T158028	G036414	RNA-seq: Iyer et al 2015	4839	chr18	+	5237790	5246982	TATTTTACTATTGTCTGTCCTCTTAAGGTGTTTGTTTCTAGTGTATCTGGTGGAAACACT
ASHGV40043349	245.182	153.304	196.16	131.649	59.0194	103.443	7.82857	7.30999	7.53232	7.03137	6.05568	6.71823	P	P	P	P	P	P	noncoding	long noncoding	Reliable	ENST00000606432	XXbac-BPG157A10.21	GENCODE	594	chr6	-	33213851	33214633	GGTACATGCAGTAGTTACCTTTATTCTTCACTTTGTTTTCTCATAAGACTAACAAGCAGT
ASHGV40019795	74.5861	41.4369	48.3382	55.0005	58.0724	66.9113	6.12326	5.39998	5.43866	5.78871	6.03283	6.08931	P	P	P	P	P	P	noncoding	long noncoding	Reliable	ENST00000576615	RP11-104H15.8	GENCODE	330	chr17	-	7342477	7346646	TCCTGCCAAATCCACTCTTGTAATCTACAGGGTGTGGGACTTTAGCTTTGGGAATATTCG		natural antisense	NM_004112	FGF11	fibroblast growth factor 11	+	7342688	7348251
ASHGV40045078	60.539	37.1721	41.6055	32.1353	20.4758	10.3016	5.82206	5.23495	5.21456	5.05989	4.53317	3.44634	P	P	P	P	A	A	noncoding	long noncoding	Reliable	ENST00000607635	RP3-337H4.10	GENCODE	548	chr6	+	43529608	43530156	CTCCATCAGCAGTCCTGTAAGATGAGAATTCCTTATATCACCAACAAAATTAAAAAGGCT
ASHGV40001091	36.9922	29.349	27.698	30.6181	27.9963	33.3089	5.09525	4.87623	4.58437	4.99408	4.99484	5.09434	P	P	P	P	P	P	noncoding	long noncoding	Reliable	ENST00000450613	RP11-114J13.1	GENCODE	547	chr5	-	125412492	125615493	AGTTCTCCAGGAATCAGCTGGCTGGAGGAATTTTGGAAGGGGTGAGGCATACACTTTCTT		intergenic
ASHGV40018664	29.8929	21.6051	16.4025	25.6196	25.7742	21.2357	4.79466	4.41885	3.76325	4.75772	4.87225	4.46384	P	P	A	A	P	A	noncoding	long noncoding	Reliable	ENST00000564185	RP11-279O17.3	GENCODE	481	chr16	+	8359963	8407862	ACAATTGTGATAGAGAATGACATGCCCCAGCATAATGCCTCAACCCAAGTGTCAACCTAC		intergenic
ASHGV40037100	205.007	145.668	301.181	570.333	432.556	542.515	7.57993	7.23775	8.1542	9.14761	8.92722	9.1378	P	P	P	P	P	P	noncoding	long noncoding	Gold	ENST00000489312	RP11-1191J2.2	GENCODE	634	chr4	-	647522	649266	TATGTCCACTCTGGATGTCCACAGTGACTCGGGCTCCTCAGCAGCCCACGTCCTCCTCAC	101928521	natural antisense	NM_000283	PDE6B	rod cGMP-specific 3',5'-cyclic phosphodiesterase subunit beta isoform 1	+	619362	664681
ASHGV40037100	205.007	145.668	301.181	570.333	432.556	542.515	7.57993	7.23775	8.1542	9.14761	8.92722	9.1378	P	P	P	P	P	P	noncoding	long noncoding	Gold	ENST00000489312	RP11-1191J2.2	GENCODE	634	chr4	-	647522	649266	TATGTCCACTCTGGATGTCCACAGTGACTCGGGCTCCTCAGCAGCCCACGTCCTCCTCAC	101928521	natural antisense	NM_001145291	PDE6B	rod cGMP-specific 3',5'-cyclic phosphodiesterase subunit beta isoform 2	+	619362	664681
ASHGV40037100	205.007	145.668	301.181	570.333	432.556	542.515	7.57993	7.23775	8.1542	9.14761	8.92722	9.1378	P	P	P	P	P	P	noncoding	long noncoding	Gold	ENST00000489312	RP11-1191J2.2	GENCODE	634	chr4	-	647522	649266	TATGTCCACTCTGGATGTCCACAGTGACTCGGGCTCCTCAGCAGCCCACGTCCTCCTCAC	101928521	natural antisense	NM_001145292	PDE6B	rod cGMP-specific 3',5'-cyclic phosphodiesterase subunit beta isoform 3	+	646965	664681
ASHGV40015463	132.016	74.4879	95.5811	14.1659	18.5115	11.5401	6.93723	6.25276	6.45432	3.98788	4.39123	3.60411	P	P	P	A	A	A	noncoding	long noncoding	Reliable	ENST00000423708	AL132709.8	GENCODE	823	chr14	+	101426845	101432103	ATGCATTAAGAAACCTGTACATCAAGGGTGTCACCTGTCTAGGGTAGGGTAATATAGAGT		intergenic
ASHGV40003552	71.5306	53.3681	58.1877	69.7779	56.6611	70.929	6.06364	5.76389	5.71505	6.12406	5.99715	6.17618	P	P	M	P	P	P	noncoding	long noncoding	Gold	NR_026830	SATB2-AS1	RefSeq	3397	chr2	+	200332820	200337481	TTTGCACCCAGGCTCTGATGGCACCAGGATGGCTTCCTGCAACCCGGAACCTGATCCTGG	150538	natural antisense	NM_015265	SATB2	DNA-binding protein SATB2	-	200134222	200335989
ASHGV40028090	118.182	78.7592	91.4714	80.4851	67.7733	89.19	6.78456	6.33463	6.39065	6.32724	6.2423	6.5078	P	P	M	P	P	P	noncoding	long noncoding	Reliable	ENST00000429882	AC053503.11	GENCODE	519	chr2	-	220346794	220381599	TGCAGGCATGGTGGGGGCCAGGAACCTCGTTGGCTGGAGCATGTTTCCTGGTGATCCTGA		intronic antisense	NM_005876	SPEG	striated muscle preferentially expressed protein kinase isoform 1	+	220299699	220358354
ASHGV40028090	118.182	78.7592	91.4714	80.4851	67.7733	89.19	6.78456	6.33463	6.39065	6.32724	6.2423	6.5078	P	P	M	P	P	P	noncoding	long noncoding	Reliable	ENST00000429882	AC053503.11	GENCODE	519	chr2	-	220346794	220381599	TGCAGGCATGGTGGGGGCCAGGAACCTCGTTGGCTGGAGCATGTTTCCTGGTGATCCTGA		intronic antisense	NM_013335	GMPPA	mannose-1-phosphate guanyltransferase alpha	+	220363586	220371718
ASHGV40028090	118.182	78.7592	91.4714	80.4851	67.7733	89.19	6.78456	6.33463	6.39065	6.32724	6.2423	6.5078	P	P	M	P	P	P	noncoding	long noncoding	Reliable	ENST00000429882	AC053503.11	GENCODE	519	chr2	-	220346794	220381599	TGCAGGCATGGTGGGGGCCAGGAACCTCGTTGGCTGGAGCATGTTTCCTGGTGATCCTGA		intronic antisense	NM_182847	ASIC4	acid-sensing ion channel 4	+	220378891	220403494
ASHGV40028090	118.182	78.7592	91.4714	80.4851	67.7733	89.19	6.78456	6.33463	6.39065	6.32724	6.2423	6.5078	P	P	M	P	P	P	noncoding	long noncoding	Reliable	ENST00000429882	AC053503.11	GENCODE	519	chr2	-	220346794	220381599	TGCAGGCATGGTGGGGGCCAGGAACCTCGTTGGCTGGAGCATGTTTCCTGGTGATCCTGA		intronic antisense	NM_205847	GMPPA	mannose-1-phosphate guanyltransferase alpha	+	220363616	220371718
ASHGV40032635	1510.65	1762.2	1734.59	1367.45	3045.43	1725.05	10.3672	10.8088	10.6356	10.4094	11.8585	10.8302	P	P	M	P	P	P	noncoding	long noncoding	Reliable	ENST00000436303	AP000688.11	GENCODE	446	chr21	+	37432729	37436706	TGAAGGCTGTCGCGCCTGCCTGGTGTCCTTAAGCAATCCAAGTCCTCAGTCTCCCGGGTC		natural antisense	NM_017438	SETD4	SET domain-containing protein 4 isoform 1	-	37406838	37432816
ASHGV40040348	305.762	338.125	335.062	54.5808	61.1542	62.6989	8.14243	8.46556	8.29771	5.77859	6.10445	5.99534	P	P	M	P	P	P	noncoding	long noncoding	Reliable	uc003jyy.3	DQ587763	UCSC_knowngene	547	chr5	-	69528629	69529176	ATTGAAGACAGAATCACCAGGATGGAACACAGGTCTTGCAGGATCACGGAAAACCTTCTT		intergenic
ASHGV40038800	389.344	359.649	400.479	364.376	308.709	350.617	8.46851	8.54935	8.55164	8.48649	8.41943	8.49333	P	P	M	P	P	P	noncoding	long noncoding	Gold	NR_047679	UGDH-AS1	RefSeq	2967	chr4	+	39529458	39596327	GAAGCCAGAAGCAAATTATTTCAATGGAAGAAAAATCCCCTCTCCAGGTTGTTTTCATTG	100885776	intronic antisense	NM_174921	C4orf34	uncharacterized protein C4orf34	-	39552545	39640481
ASHGV40045390	301.316	231.742	223.886	444.132	357.537	480.213	8.12432	7.9177	7.72331	8.78747	8.64479	8.95491	P	P	M	P	P	P	noncoding	long noncoding	Reliable	T308112	G072068	RNA-seq: Iyer et al 2015	1944	chr6	+	92416685	92421052	CACCCACCCCCTTGTCTATTCAAACACTACGTAATTCAAAATCCAAATAATGATAATTTC
ASHGV40023045	3790.87	1283.42	2630.14	2591.32	3164.53	2820.27	11.6349	10.3626	11.2155	11.3481	11.9138	11.5841	P	P	M	P	P	P	noncoding	long noncoding	Reliable	T157513	G036307	RNA-seq: Iyer et al 2015	6761	chr18	+	922769	1315113	AAATCCAGCAATAGGAAGAAGAGATGGCTGCTGCTGTTCCTGGATCTAGAAAGGAGAGAA
ASHGV40002274	41.8678	36.6263	42.4298	41.2804	33.4498	38.9553	5.27109	5.21261	5.24444	5.39693	5.24696	5.31617	P	P	M	P	P	P	noncoding	long noncoding	Reliable	ENST00000563916	RP11-354M1.2	GENCODE	562	chr16	-	68848232	68857429	TTTTATTTAGGAGGCACAAAGATGGGGGCTTCATTCACATCCAGCACATCCACGGTGACG		natural antisense	NM_004360	CDH1	cadherin-1 preproprotein	+	68771194	68869444
ASHGV40009277	22.8013	36.2209	28.6905	40.0149	24.7555	30.1564	4.39043	5.1979	4.64178	5.35077	4.817	4.95824	A	P	M	P	A	P	noncoding	long noncoding	Reliable	T069156	G015979	RNA-seq: Iyer et al 2015	539	chr11	+	122319441	122319980	AAGTCAACTTAAGGTTTACTACTGTCCAATGAGTGCACAGTGAGGGCACTACTGCTAACG
ASHGV40015640	74.685	93.5284	83.3083	39.9664	24.2953	35.8873	6.12539	6.59021	6.25849	5.34914	4.78731	5.20183	P	P	P	P	A	P	noncoding	long noncoding	Reliable	ENST00000560740	RP11-680F8.4	GENCODE	1346	chr15	-	30020389	30021735	TCTCAGTGTGCCATACAAATAATATTTTCTCTGGATGTTACAGTGTGAAAAAGGGTGGGA		intron sense-overlapping	NM_003257	TJP1	tight junction protein ZO-1 isoform a	-	29992356	30114706
ASHGV40015640	74.685	93.5284	83.3083	39.9664	24.2953	35.8873	6.12539	6.59021	6.25849	5.34914	4.78731	5.20183	P	P	P	P	A	P	noncoding	long noncoding	Reliable	ENST00000560740	RP11-680F8.4	GENCODE	1346	chr15	-	30020389	30021735	TCTCAGTGTGCCATACAAATAATATTTTCTCTGGATGTTACAGTGTGAAAAAGGGTGGGA		intron sense-overlapping	NM_175610	TJP1	tight junction protein ZO-1 isoform b	-	29992356	30114706
ASHGV40027318	36.0187	40.2498	50.7446	83.6793	53.8975	70.8942	5.05682	5.35311	5.5097	6.38294	5.92545	6.17462	P	P	M	P	P	P	noncoding	long noncoding	Reliable	T197707	G045593	RNA-seq: Iyer et al 2015	453	chr2	-	119407570	119487630	ATTGACACATGACTGGCCCTTTTTGAGAATTCAACTGACTGCTCAGATATTATCTTCTCA
ASHGV40057956	296.775	291.174	286.907	517.514	468.758	446.392	8.10142	8.2527	8.08808	9.01252	9.04489	8.84604	P	P	P	P	P	P	noncoding	long noncoding	Reliable	T026902	G005977	RNA-seq: Iyer et al 2015	503	chr1	+	190818878	190855462	GGCTTTATCTGGGTCTGCCCTTCTGTTGTGATTAATGATAGTCAAATTGTCAAACTGCTT
ASHGV40011045	31.7705	21.4952	30.484	46.8646	15.7222	29.3992	4.87867	4.41033	4.73641	5.57205	4.16234	4.92288	P	P	P	P	A	M	noncoding	long noncoding	Reliable	T073683	G016880	RNA-seq: Iyer et al 2015	1156	chr12	+	10005913	10007069	TGTCCTGTTCGATTTTTTGCCATCTTCAGTCCAATCCAGTGATCAGAACTGCATTTATAC
ASHGV40059860	15.2438	97.1223	24.6168	9.58889	12.4061	48.4609	3.78019	6.64402	4.40067	3.50546	3.83123	5.62975	A	P	P	A	A	P	noncoding	long noncoding	Reliable	uc.107-	uc.107	UCR	237	chr2	-	175207607	175207844	TGTACTGGGAAATGGACAAGGACTTTGCGCCCTGCTATCCAAGTAGTAATTAGCACATCT		intergenic
ASHGV40021027	54.8543	39.8451	92.7025	48.5656	87.0506	44.0968	5.67393	5.33901	6.40893	5.62498	6.60067	5.496	P	P	P	P	P	P	noncoding	long noncoding	Reliable	uc002kek.1	BC033560	UCSC_knowngene	1810	chr17	-	80247921	80250690	AACGTCGGCTGCGAATGAGTCTCCTAAAGGACGCCCGGGAGGATCGGAAACAGCCGAGTC
ASHGV40018831	56.2559	60.4163	104.135	92.975	106.919	77.9772	5.71215	5.94239	6.58932	6.5364	6.89411	6.3157	P	P	P	P	P	P	noncoding	long noncoding	Reliable	T129032	G030187	RNA-seq: Iyer et al 2015	9271	chr16	+	24443549	24453291	TAAACATGAAGTTTACACTCCATTCCGAAGGGTGGGCTCTAGGGTAGGTATTAAGCTGGT
ASHGV40021638	23.3985	36.444	47.1164	8.0973	18.9387	31.4874	4.43216	5.20548	5.39849	3.29618	4.42214	5.0182	P	P	P	A	A	P	noncoding	long noncoding	Reliable	T146175	G034028	RNA-seq: Iyer et al 2015	704	chr17	+	35182997	35184834	TTCTTCTTCTCCAGGCACATCAACTCTCACTTTGCCTTTGAATTTCTGGCAGCAAGGACT
ASHGV40012268	60.5379	60.5533	72.0454	72.3514	64.4404	59.7079	5.82175	5.94731	6.03696	6.17764	6.17823	5.92698	P	P	P	P	P	P	noncoding	long noncoding	Gold	NR_120467	LOC101928416	RefSeq	476	chr12	+	132906435	132908161	AGCAGGGGGCCCTGGAGCCACCAGGAGGGAGAAGGCCCCGTCCCTGAGCCAGGCTCGCAG	101928416
ASHGV40016063	108.159	133.255	151.39	126.554	200.503	137.87	6.6533	7.10845	7.1388	6.9771	7.78916	7.13095	P	P	P	P	P	P	noncoding	long noncoding	Reliable	T024166	G005208	RNA-seq: Iyer et al 2015	2898	chr1	-	163444162	163448832	GAAATACAGAAATAGTATGAGATGTTGTCTCTGCCTGGATTCCACTTCCATTTTCTCTTT
ASHGV40015088	971.981	5	465.184	48.7699	5	30.6302	9.76129	2.33156	8.76162	5.63021	2.34798	4.98012	P	A	P	P	A	P	noncoding	long noncoding	Gold	NR_015358	LINC00643	RefSeq	6636	chr14	+	62584074	62600903	GCACTCAAATATCAAGCAGATGGTGTTCTACAACATTTATTTGGGAAAATGTGTATCTGT	646113	intergenic
ASHGV40060523	506.042	496.487	496.692	112.103	112.606	115.25	8.82367	9.00939	8.86162	6.79482	6.96934	6.8708	P	P	P	P	P	P	noncoding	long noncoding	Reliable	uc.407+	uc.407	UCR	326	chr16	+	69681154	69681480	TGGATATATTTGATGCCGACAGTGCCAAAGCACCTCACTATGTGCTTTCTCAGCTTACCA
ASHGV40017826	137132	111337	114494	92800.8	81252.9	90572.3	16.8734	16.7946	16.7032	16.4735	16.4974	16.5123	P	P	P	P	P	P	noncoding	long noncoding	Reliable	ENST00000567795	CTD-2574D22.4	GENCODE	2270	chr16	-	29930956	29933226	GAGTATGTGTGTGTGTGTGTATTTGCTTGCCAAAATACAATCGTGTTGTATGAAATGTTT		intron sense-overlapping	NM_178863	KCTD13	BTB/POZ domain-containing adapter for CUL3-mediated RhoA degradation protein 1	-	29917656	29937545
ASHGV40038786	13.826	15.1526	31.8378	8.70834	28.6051	23.7911	3.63196	3.88471	4.80228	3.38345	5.0252	4.62215	A	A	P	A	P	P	noncoding	long noncoding	Reliable	ENST00000503465	RP11-83C7.1	GENCODE	500	chr4	+	38368534	38387380	CTAGGATTCTGCAACTTGAGGTGGGAGTGTCTATAAGCTGGAAACAAAAGTTTCAAAAAA		intergenic
ASHGV40014869	46.5977	37.4174	40.5295	7.34624	65.4745	15.8365	5.43163	5.24526	5.1732	3.17244	6.19853	4.05339	P	P	P	A	P	A	noncoding	long noncoding	Reliable	ENST00000551799	RP11-596D21.1	GENCODE	975	chr14	+	31717833	31771945	GGGAGAATTGAGATGCTTCCTGTAAGATACATTTTTTAAAAACACACTGGATTTCAACCT		natural antisense	NM_015473	HEATR5A	HEAT repeat-containing protein 5A	-	31760993	31889788
ASHGV40019055	107.969	101.387	103.338	105.98	104.053	93.0923	6.6506	6.70991	6.57648	6.71698	6.85592	6.56557	P	P	P	P	P	P	noncoding	long noncoding	Reliable	ENST00000564048	RP11-491F9.5	GENCODE	1827	chr16	+	49371077	49372904	ACCATCATTAGCAGTGTGCTTGTCCTCTGCTGCTTCCAAAAAGAATAAACTTCAAATGAC		intergenic
ASHGV40041295	387.074	195.785	280.781	44.464	138.218	179.381	8.46062	7.66827	8.05819	5.49902	7.24953	7.50127	P	P	P	P	P	P	noncoding	long noncoding	Reliable	T295362	G069056	RNA-seq: Iyer et al 2015	1309	chr5	-	180498775	180500272	CTGCTGTGTGTGCAAATGAAGCCACTTTTATACTTGTATTATTTTGCATCAACTGTCTAT
ASHGV40003514	23.6725	14.7918	29.1524	28.1514	20.9737	18.757	4.44995	3.84956	4.6688	4.88235	4.56797	4.29314	P	A	P	P	A	A	noncoding	long noncoding	Gold	NR_024505	LINC00598	RefSeq	2092	chr13	-	41025070	41055143	GAACGTGGGGGTCATTCAAGAATGAGGTTGGAAGAGATCATTCTCCTGTTTGCAAATGAG	646982	intergenic
ASHGV40035474	760.593	504.32	640.494	373.37	375.115	373.036	9.40804	9.0334	9.22162	8.52394	8.71358	8.5869	P	P	P	P	P	P	noncoding	long noncoding	Reliable	uc011bsy.2	BC044310	UCSC_knowngene	834	chr3	-	195370803	195371637	CATGAAATTCAGCAGTCAAGAAATCTGCAGCGGAAGTAAATGAATAAACGTTTTGTTTTC		intronic antisense	ENST00000381954	MUC20	mucin 20, cell surface associated [Source:HGNC Symbol;Acc:23282]	+	195343315	195460421
ASHGV40053451	25.4224	21.7188	21.1105	19.6458	30.9081	13.7702	4.5564	4.42742	4.15716	4.41458	5.13534	3.85307	P	P	A	A	P	A	noncoding	long noncoding	Reliable	ENST00000441473	RP11-343J18.2	GENCODE	316	chr9	+	128819858	128921892	ATTCTGTGGCAGAGATTAAAACAATTTCAGAAGCAGGCACCCAATCCTTCTCTTTGGATG		intergenic
ASHGV40050377	570.804	491.332	670.048	1113.57	1027.3	742.29	8.99599	8.99374	9.28455	10.1025	10.2134	9.58745	P	P	P	P	P	P	noncoding	long noncoding	Reliable	ENST00000518308	RP11-1149O23.2	GENCODE	637	chr8	+	23046791	23048188	ATAGGTACCAAATAACACATTTGTTTAGGATGAGAGCTGCCCACTGCCCCCGCCAAAAAA		natural antisense	ENST00000221132	TNFRSF10A	tumor necrosis factor receptor superfamily, member 10a [Source:HGNC Symbol;Acc:11904]	-	23047964	23082639
ASHGV40000836	26.5424	21.3587	38.2808	13.0811	24.8884	16.1111	4.6184	4.40023	5.08194	3.88228	4.82549	4.07772	P	A	P	A	P	A	noncoding	long noncoding	Reliable	ENST00000436739	RP5-858B6.1	GENCODE	311	chr1	-	230959386	230960453	AGTGCCAGAAGATTCTCAAAGGGGTCCCTGATTCAGAAAAATAAGAACCACTCCACAGAG		intergenic
ASHGV40018366	312.588	250.657	351.696	552.521	591.526	374.643	8.1739	8.0359	8.36505	9.10607	9.39438	8.59281	P	P	P	P	P	P	noncoding	long noncoding	Reliable	ENST00000602862	RP11-118F19.1	GENCODE	601	chr16	-	85613614	85617177	AGAGAGAAGAGGCCCTCTCTGGTTGTCCCATCAAAACTCCACCCTTCTCTCACCCTCCTC
ASHGV40006410	310.793	206.15	224.103	1123.35	795.542	958.465	8.16651	7.74458	7.72421	10.1144	9.81875	9.96689	P	P	P	P	P	P	noncoding	long noncoding	Reliable	T051059	G011962	RNA-seq: Iyer et al 2015	1904	chr10	+	132545483	132550076	TCTCCATCTGCTCCCTCTGGAAAGAGGATGATTGAACAAATGATTGAATAAATCAATAAA
ASHGV40031695	82.0348	65.4924	55.967	104.048	83.9043	112.391	6.25849	6.06251	5.66014	6.68742	6.54352	6.83127	P	P	P	P	P	P	noncoding	long noncoding	Reliable	T218731	G050580	RNA-seq: Iyer et al 2015	2726	chr20	+	44546840	44550874	TCTGTTTGTTTAATTCTTTATTGCCTGTTTCTTCCAGTAGACTGCAAGCTCCCCAGGGCG
ASHGV40045864	7285.59	3536.58	6324.93	3743.93	2924.77	4167.29	12.5362	11.7804	12.4688	11.894	11.8013	12.152	P	P	P	M	P	P	noncoding	long noncoding	Reliable	TCONS_00011997	XLOC_005511	RNA-seq: Cabili et al 2011	656	chr6	+	155844868	155847204	AATCGTCTCCTTTCTTTTGTTCCCTGTCGTCAAATGCATGGCCTCTGATGCTGAACATTC		intergenic
ASHGV40057095	878.051	784.118	1476.27	1261.81	2177.83	1373	9.6183	9.66319	10.408	10.2898	11.3534	10.5018	P	P	P	P	P	P	noncoding	long noncoding	Gold	ENST00000515466	NNT-AS1	GENCODE	557	chr5	-	43575879	43603278	ATCGCCGCGCGCTCTCCGAACCAAAAGGCGACCTCACGAAATGCCCCTTTGAGCTCAAAG	100652772	natural antisense	NM_012343	NNT	NAD(P) transhydrogenase, mitochondrial	+	43602790	43705668
ASHGV40057095	878.051	784.118	1476.27	1261.81	2177.83	1373	9.6183	9.66319	10.408	10.2898	11.3534	10.5018	P	P	P	P	P	P	noncoding	long noncoding	Gold	ENST00000515466	NNT-AS1	GENCODE	557	chr5	-	43575879	43603278	ATCGCCGCGCGCTCTCCGAACCAAAAGGCGACCTCACGAAATGCCCCTTTGAGCTCAAAG	100652772	natural antisense	NM_182977	NNT	NAD(P) transhydrogenase, mitochondrial	+	43603228	43705668
ASHGV40050689	167.631	203.821	162.857	129.546	66.5465	111.054	7.29221	7.72851	7.25541	7.01114	6.21893	6.81572	P	P	P	P	P	P	noncoding	long noncoding	Reliable	T344288	G080966	RNA-seq: Iyer et al 2015	3839	chr8	+	57625039	57630796	CGTGGTGATGGTGGTTTACAGTTTATTTTAGGTGCATTTACACACATGAGTTTTCTATTT
ASHGV40054543	27.6206	12.3517	15.969	37.8535	23.2279	43.725	4.68034	3.57945	3.71509	5.2776	4.72098	5.48388	P	A	A	M	A	P	noncoding	long noncoding	Reliable	T381719	G090478	RNA-seq: Iyer et al 2015	1387	chrX	-	150627277	150730636	TTGGTCTTATCTGTCCTTAACTACCTGACTCAGTGTCCTGGAATGCTTGTGAGAAGGCAA
ASHGV40022198	23.3539	16.3852	23.5888	34.7453	24.9794	31.6501	4.42978	4.00058	4.33136	5.16628	4.83074	5.02613	P	A	A	M	P	P	noncoding	long noncoding	Reliable	T034251	G007793	RNA-seq: Iyer et al 2015	1002	chr1	-	244382068	244387062	TCAGAAACAATGGAACCTTTCAGCGGCTTTGGGGGAAAGAATATTTGAGATCAGGGCTGT
ASHGV40058465	45.3133	28.3941	42.0278	56.4443	34.7152	54.6408	5.38839	4.82706	5.22885	5.82929	5.30066	5.8037	P	P	P	M	P	P	noncoding	long noncoding	Reliable	T188385	G043280	RNA-seq: Iyer et al 2015	27269	chr2	+	43032097	43218318	GGCTCCTGTGCCCTTCAGGGTGAAGGCTAAGGTGACGTTCATTGCCCGGGGAAGTAAGTG
ASHGV40040795	498.995	502.155	507.777	526.07	682.281	646.481	8.80547	9.0228	8.89113	9.03438	9.5981	9.39516	P	P	P	M	P	P	noncoding	long noncoding	Reliable	T288823	G067528	RNA-seq: Iyer et al 2015	1282	chr5	-	131525737	131527019	ATAAAATTGTCTCATGCAAAAAACCACTGGGTCTAGGGCAATTGCTATCTACTGCCGTCT
ASHGV40054219	429.113	280.043	376.886	260.948	240.596	251.877	8.59725	8.19215	8.46144	7.99296	8.04648	7.99162	P	P	P	P	P	P	noncoding	long noncoding	Reliable	T377350	G089269	RNA-seq: Iyer et al 2015	13002	chrX	-	93820219	93964967	ATCTATTCAAACAGCTGCCTCTGTTACCTTGACTCGTCTCAGATGTCATCGACCTGAGAT
ASHGV40051785	31.5402	22.1183	28.7453	24.9155	18.2704	32.4879	4.86578	4.45173	4.64383	4.71922	4.37034	5.06089	P	P	P	A	A	P	noncoding	long noncoding	Gold	NR_026802	FAM74A4	RefSeq	1860	chr9	-	65487272	65494386	AGAGTTCAGAGGCTGTCCCGGAGAAGACATGGAGAGAGCTCAAAGGCTGTCCACAAGAAG	401508	intergenic
ASHGV40000769	25.569	16.9109	24.3466	29.3876	22.4313	21.3218	4.56303	4.05127	4.38147	4.93994	4.66779	4.47112	P	A	P	P	A	A	noncoding	long noncoding	Reliable	ENST00000433825	XX-FW83128A1.2	GENCODE	341	chrX	-	153562309	153563387	ACTTTTGGAGCAAATTGATGCCCCTGAACACAGAATGAGTGACCTGGAAGACGATGCCAA		intergenic
ASHGV40056813	403.144	252.88	334.137	406.564	356.644	359.481	8.51555	8.04848	8.29343	8.65269	8.64023	8.53052	P	P	P	P	P	P	noncoding	long noncoding	Gold	NR_024622	C21orf62-AS1	RefSeq	1215	chr21	+	34144410	34170016	AAGTGTGATCTAGTAGGTGGAATAGTCCTCTCCAAACTTTGACCTGAGGTGTGACTATTG	54067
ASHGV40010996	332.064	268.755	347.013	207.188	167.173	173.426	8.25195	8.13761	8.34436	7.66644	7.52272	7.45786	P	P	P	P	P	P	noncoding	long noncoding	Reliable	ENST00000606112	U47924.30	GENCODE	1421	chr12	+	7087682	7089103	ATCTCCATTGGGACTGAAAACCCAGTGGAGGTAAGATAATAAAAATAACCACTTTGAATC
ASHGV40003380	31.5903	32.9534	30.9502	20.1939	21.6722	24.4371	4.86779	5.05285	4.75826	4.44922	4.61688	4.66163	P	P	M	A	A	P	noncoding	pseudogene	Gold	NR_001574	RBMY2EP	RefSeq	534	chrY	-	23557033	23563448	TGAATGGAGAGAAATCATCCAAGCTCCCAAGAAACCAGGGATTATGCTCCACCATCTAGA	159125
ASHGV40053595	214.992	219.263	238.263	206.881	169.33	232.452	7.64407	7.83431	7.80813	7.66343	7.54336	7.87907	P	P	M	P	P	P	noncoding	long noncoding	Gold	ENST00000446184	RP11-473E2.3	GENCODE	280	chr9	+	137444583	137445743	GACCTGAAAACAGGACCAGTAACCCCAGATCAACCGCCAGCCACACCCTGGGCACCATCT		intergenic
ASHGV40003784	85.0671	80.1079	100.367	94.3104	88.4872	104.774	6.31066	6.36119	6.53304	6.55678	6.62562	6.73812	P	P	M	P	P	P	noncoding	long noncoding	Gold	NR_036586	LOC400958	RefSeq	3067	chr2	-	65128973	65159581	CCTTCCAAAGGACTTCTCCAGCTCCATTTACAGTCTGGCTCCTGGGCCTTTGGATCCCAG	400958	intergenic
ASHGV40021714	32.4101	20.5989	22.739	66.3074	48.6766	92.1773	4.90361	4.3467	4.2706	6.05186	5.7794	6.55184	P	A	A	P	P	P	noncoding	long noncoding	Reliable	ENST00000418393	AC004231.2	GENCODE	815	chr17	+	39077681	39132178	AGAAAGGAAATGAACCGGCTTTGACAATCAGAAGGCTGGATTGCCATGTTGATTGGCAGT		intronic antisense	NM_213656	KRT39	keratin, type I cytoskeletal 39	-	39114668	39123144
ASHGV40021714	32.4101	20.5989	22.739	66.3074	48.6766	92.1773	4.90361	4.3467	4.2706	6.05186	5.7794	6.55184	P	A	A	P	P	P	noncoding	long noncoding	Reliable	ENST00000418393	AC004231.2	GENCODE	815	chr17	+	39077681	39132178	AGAAAGGAAATGAACCGGCTTTGACAATCAGAAGGCTGGATTGCCATGTTGATTGGCAGT		natural antisense	NM_015515	KRT23	keratin, type I cytoskeletal 23	-	39078951	39093836
ASHGV40022680	169.517	146.244	156.956	104.057	97.8673	119.823	7.30615	7.24275	7.19815	6.6879	6.76656	6.92525	P	P	M	P	P	P	noncoding	long noncoding	Reliable	ENST00000568654	RP11-49I11.1	GENCODE	609	chr18	-	33759958	33767411	GGAATGCCAAGTTCAAGTTTAGCTATGTCTCGCGGAGAGGCCGGTGGAAGAAGCAACGAG	101927809
ASHGV40060400	250.763	115.379	110.303	121.498	108.438	120.558	7.85647	6.89732	6.67243	6.92088	6.91388	6.93307	P	P	M	P	P	P	noncoding	long noncoding	Reliable	uc.352-	uc.352	UCR	200	chr13	-	72694164	72694364	GGGGCGTGGGTGCAAATCTATTTTAGACTTGGCCTTTAAAATGTTTTTTAAATTGAATGA		intergenic
ASHGV40003000	59.8221	75.4688	74.5118	123.879	105.983	124.907	5.80408	6.27283	6.08819	6.94957	6.88018	6.98876	P	P	M	P	P	P	noncoding	long noncoding	Gold	NR_103858	LINC01006	RefSeq	758	chr7	-	156264792	156395889	AAGTTTCCATGGAAGAATATTTCTCAGCCCTCCGTTCTCAAGACAGATGAGTGCTTTAGA	100506380
ASHGV40006479	31.6312	19.2179	27.6602	32.9711	31.8834	34.1012	4.87044	4.2403	4.58175	5.09642	5.17754	5.127	P	A	M	P	P	P	noncoding	long noncoding	Reliable	ENST00000527021	AP006621.9	GENCODE	532	chr11	-	708563	727047	CAGGTGGCCAGCGCAGAACCCCTGGCAGCAGCCAAGCCTAGGGGAGGGACTGGAGGGCAG
ASHGV40028973	102.21	60.5933	80.3984	61.0722	66.3317	79.6425	6.56879	5.94879	6.20266	5.94006	6.2165	6.34709	P	P	M	P	P	P	noncoding	long noncoding	Reliable	T191134	G044029	RNA-seq: Iyer et al 2015	1350	chr2	+	69072182	69076037	CCAGGTCCCTCCAATTGCTACTATAATTAGCTCAGGAGATTAAATTCTGTTTTGTTAAAT
ASHGV40050078	1286.39	1335.48	1128.84	1598.57	2203.13	1732.81	10.1396	10.4183	10.0394	10.6313	11.3733	10.838	P	P	M	P	P	P	noncoding	long noncoding	Gold	ENST00000518831	RP11-273G15.2	GENCODE	759	chr8	-	144098082	144099854	ATTATAATTACAGAATATTTGTGGCCATATGGGGCATCTCCCAGCAAGCCCGCAGACTGT	100133669	natural antisense	ENST00000517503	LY6E	lymphocyte antigen 6 complex, locus E [Source:HGNC Symbol;Acc:6727]	+	144099398	144103827
ASHGV40002808	21.626	16.7666	25.3991	29.9454	41.2921	67.8563	4.31496	4.03832	4.44961	4.96419	5.544	6.10949	A	A	M	P	P	P	noncoding	long noncoding	Reliable	GSE61474_TCONS_00070162	GSE61474_XLOC_013445	RNA-seq: Clark et al 2015	662	chr12	+	54144149	54242679	AAACAGCAAAACGGCAAACAGCTACGGCGGGAGAAACAAGAACATTTTGTCTTTCAGGAG
ASHGV40035269	41.0248	44.9268	41.7464	28.5482	8.672	23.5926	5.24526	5.51811	5.21948	4.90129	3.30786	4.61206	P	P	P	P	A	P	noncoding	long noncoding	Reliable	T255025	G058771	RNA-seq: Iyer et al 2015	9195	chr3	-	176691004	176709662	TGAGTGTGTGATGACAGTGACCGGGAATGAATTCTAGACTCACCTCATACCACCTTTTTT
ASHGV40015541	900.203	1210.46	1081.73	1890.07	2071.48	2059.26	9.65591	10.2849	9.97286	10.887	11.2843	11.1009	P	P	P	P	P	P	noncoding	long noncoding	Reliable	T111467	G026348	RNA-seq: Iyer et al 2015	562	chr14	+	105073180	105074071	GACTCTGGCATGTCTGTGATTAGTTCCACTTACCTTCAAAAATCAAAGACTTATCTTGTT
ASHGV40030037	32.1096	18.554	25.3073	37.9514	15.8673	38.2317	4.89272	4.19195	4.44317	5.28076	4.17779	5.29252	P	A	P	P	A	P	noncoding	long noncoding	Gold	ENST00000440326	AC007879.7	GENCODE	806	chr2	+	208104373	208110312	TGAATATTTTATGCTGGGGAGGTAGCTTGTGGAGTGAAATGGTCGGGTAAAGGAAACACT		intergenic
ASHGV40003648	55.5925	627.024	61.1333	67.8232	49.3736	72.06	5.69302	9.32879	5.79311	6.08285	5.79974	6.20032	P	P	M	P	P	M	noncoding	long noncoding	Gold	NR_028049	MTERF4	RefSeq	4574	chr2	-	242026508	242041747	CATGGAGCAGCAGCCTCGTCTTACAGCGTGACTGCAAAGAAAAAGACTTTTGTTTTGCAA	130916	exon sense-overlapping	NM_182501	MTERFD2	mTERF domain-containing protein 2	-	242034980	242041747
ASHGV40003648	55.5925	627.024	61.1333	67.8232	49.3736	72.06	5.69302	9.32879	5.79311	6.08285	5.79974	6.20032	P	P	M	P	P	M	noncoding	long noncoding	Gold	NR_028049	MTERF4	RefSeq	4574	chr2	-	242026508	242041747	CATGGAGCAGCAGCCTCGTCTTACAGCGTGACTGCAAAGAAAAAGACTTTTGTTTTGCAA	130916	natural antisense	NM_001080437	SNED1	sushi, nidogen and EGF-like domain-containing protein 1 precursor	+	241938254	242033643
ASHGV40057744	71.7527	44.6966	64.1317	24.0605	25.7035	68.9153	6.06866	5.51137	5.8676	4.67424	4.86904	6.13135	P	P	P	A	P	P	noncoding	long noncoding	Gold	NR_103855	LOC100506258	RefSeq	4508	chr11	-	7458867	7487066	ACGTGTTCTGGTGAGTCTTCAGGTTGTACGGGAACAGAGGCTGAATCAAGGCAGTTCAGT	100506258
ASHGV40003690	71.6646	53.6544	65.9975	73.352	49.9883	54.9807	6.06644	5.77174	5.91136	6.19458	5.81626	5.81203	P	P	P	P	P	P	noncoding	long noncoding	Gold	NR_033376	LINC00222	RefSeq	1753	chr6	+	109072856	109091145	TTGGATCCTGAATTGTGGAAAGCTTACAAAGGGCTTCTGCTTCTGACTACGATGGAGTGA	387111	intergenic
ASHGV40037392	46.3427	53.4443	69.3599	55.2074	56.029	60.6178	5.42466	5.76586	5.9825	5.79444	5.98036	5.94626	P	P	P	P	P	P	noncoding	long noncoding	Reliable	T263263	G060656	RNA-seq: Iyer et al 2015	562	chr4	-	36007761	36008323	ATTCATCTGACCTCTCTCAGAGGAGCTGGAATAGTCCTCTCTTCAGAACATGTCCATGTT
ASHGV40021149	22.5288	28.6565	15.1449	102.409	42.3677	27.6269	4.37297	4.8409	3.63357	6.66698	5.58404	4.82976	A	P	A	P	P	P	noncoding	long noncoding	Reliable	T140017	G032676	RNA-seq: Iyer et al 2015	1659	chr17	+	4572994	4574653	GTTGTTCCTCTCTGGATCGTCAAAAAGAGGACAGCTATGGAGACATCTGGGGAATACTAT
ASHGV40044140	189.804	212.972	246.574	242.514	359.71	302.574	7.46885	7.7906	7.86199	7.89566	8.65407	8.27455	P	P	P	P	P	P	noncoding	long noncoding	Reliable	T312123	G073158	RNA-seq: Iyer et al 2015	2898	chr6	-	137639184	137678992	TAATTTGCTTTCAACTCTTTTTGCTACCTCCACCTGTTTCCTCCCAAATCAGGTCTGTGT
ASHGV40001075	67.085	63.1474	65.3779	48.2075	56.5823	61.3155	5.97234	6.00767	5.89686	5.61334	5.99403	5.96115	P	P	P	P	P	P	noncoding	long noncoding	Reliable	ENST00000449573	AC005062.2	GENCODE	804	chr7	-	19958614	20042545	TGATAATGAGACTCCGCTTTCTGTCTCTCTGAAGATAACGTTAAGCTGCAGCTCCGTATC	101927668	intergenic
ASHGV40001413	46865.6	43449.2	49494.7	26980.9	22256.5	23869.5	15.2739	15.499	15.4686	14.7178	14.7428	14.6733	P	P	P	P	P	P	noncoding	long noncoding	Gold	NR_026562	C20orf24	RefSeq	1251	chr20	+	35234136	35240960	GAATAGCAGGGAAAGGCCATTGCTGCTCTGGAGCTGTGTGTGTGTGTGATGACTAAAGCA	55969	exon sense-overlapping	NM_001199534	C20orf24	uncharacterized protein C20orf24 isoform c	+	35234136	35240960
ASHGV40001413	46865.6	43449.2	49494.7	26980.9	22256.5	23869.5	15.2739	15.499	15.4686	14.7178	14.7428	14.6733	P	P	P	P	P	P	noncoding	long noncoding	Gold	NR_026562	C20orf24	RefSeq	1251	chr20	+	35234136	35240960	GAATAGCAGGGAAAGGCCATTGCTGCTCTGGAGCTGTGTGTGTGTGTGATGACTAAAGCA	55969	exon sense-overlapping	NM_001199535	TGIF2-C20ORF24	TGIF2-C20orf24 protein	+	35202956	35240960
ASHGV40001413	46865.6	43449.2	49494.7	26980.9	22256.5	23869.5	15.2739	15.499	15.4686	14.7178	14.7428	14.6733	P	P	P	P	P	P	noncoding	long noncoding	Gold	NR_026562	C20orf24	RefSeq	1251	chr20	+	35234136	35240960	GAATAGCAGGGAAAGGCCATTGCTGCTCTGGAGCTGTGTGTGTGTGTGATGACTAAAGCA	55969	exon sense-overlapping	NM_018840	C20orf24	uncharacterized protein C20orf24 isoform a	+	35234136	35240960
ASHGV40001413	46865.6	43449.2	49494.7	26980.9	22256.5	23869.5	15.2739	15.499	15.4686	14.7178	14.7428	14.6733	P	P	P	P	P	P	noncoding	long noncoding	Gold	NR_026562	C20orf24	RefSeq	1251	chr20	+	35234136	35240960	GAATAGCAGGGAAAGGCCATTGCTGCTCTGGAGCTGTGTGTGTGTGTGATGACTAAAGCA	55969	exon sense-overlapping	NM_199483	C20orf24	uncharacterized protein C20orf24 isoform b	+	35234136	35240960
ASHGV40001413	46865.6	43449.2	49494.7	26980.9	22256.5	23869.5	15.2739	15.499	15.4686	14.7178	14.7428	14.6733	P	P	P	P	P	P	noncoding	long noncoding	Gold	NR_026562	C20orf24	RefSeq	1251	chr20	+	35234136	35240960	GAATAGCAGGGAAAGGCCATTGCTGCTCTGGAGCTGTGTGTGTGTGTGATGACTAAAGCA	55969	natural antisense	NM_032214	SLA2	src-like-adapter 2 isoform a	-	35240923	35274619
ASHGV40001413	46865.6	43449.2	49494.7	26980.9	22256.5	23869.5	15.2739	15.499	15.4686	14.7178	14.7428	14.6733	P	P	P	P	P	P	noncoding	long noncoding	Gold	NR_026562	C20orf24	RefSeq	1251	chr20	+	35234136	35240960	GAATAGCAGGGAAAGGCCATTGCTGCTCTGGAGCTGTGTGTGTGTGTGATGACTAAAGCA	55969	natural antisense	NM_175077	SLA2	src-like-adapter 2 isoform b	-	35240923	35274619
ASHGV40036481	28.5613	17.9351	47.6763	30.2531	48.8341	11.2765	4.73019	4.14069	5.41603	4.977	5.78396	3.57247	P	A	P	P	P	A	noncoding	long noncoding	Reliable	T249827	G057427	RNA-seq: Iyer et al 2015	827	chr3	+	126277896	126324104	CCCTACTTATCATCACAGAAGCCAAGATTTTCCATCCAAAGTGCTATATTAACAACTTAA
ASHGV40048768	93.631	85.4044	95.9191	81.7251	129.977	69.5704	6.4501	6.46075	6.46163	6.35013	7.17062	6.14481	P	P	P	P	P	P	noncoding	long noncoding	Reliable	ENST00000610145	RP11-11N7.4	GENCODE	535	chr1	+	245028039	245028574	CCTGCCTTTGCAGGGCAGCTATTCTCATGCTCTTAATAACCCTGAATAAACCTCAGAATT
ASHGV40055739	567.436	669.062	612.928	35.8381	108.542	84.4778	8.98951	9.4223	9.14883	5.20432	6.91583	6.43083	P	P	P	P	P	P	noncoding	long noncoding	Reliable	uc001kas.1	AX747158	UCSC_knowngene	2628	chr10	-	81522330	81524958	GGCAAAATGCCTTATTCTGAGAAAAGAAGCCTTTGGTATTTTAAAGAATTGGGAAGCTAT		intergenic
ASHGV40048998	24.2981	21.6446	16.9109	29.2085	21.4384	12.1313	4.48993	4.42208	3.8155	4.93064	4.60129	3.67151	P	P	A	P	A	A	noncoding	long noncoding	Reliable	T340313	G079829	RNA-seq: Iyer et al 2015	1088	chr8	-	22297012	22298235	GGTCAGAGGCTAAAATTCATCTGGAAGAACCTCAACAGGATAGCTAAAAATAAAAAGTTT
ASHGV40011448	440.077	326.136	517.574	512.91	818.351	454.392	8.62701	8.41435	8.91649	8.99918	9.85989	8.87225	P	P	P	P	P	P	noncoding	long noncoding	Reliable	T079416	G018361	RNA-seq: Iyer et al 2015	2899	chr12	+	53901937	53905196	GCAATAAATTATCTGTGATTTCCCTACACCTCTTCCTGATTCCCACAGTCTCTGAGCATT
ASHGV40011786	1156.08	983.359	1085.63	2321.93	1289.72	1786.04	10.0011	9.99528	9.97893	11.1832	10.5593	10.8843	P	P	P	P	P	P	noncoding	long noncoding	Reliable	ENST00000605233	RP11-734K2.4	GENCODE	338	chr12	+	89919430	89934079	TGGAAAATGCCTCCATATAGAAACATGAGCCGGAGAATAAATCACTTGCCTCTCTAACCA
ASHGV40028353	132.388	129.677	129.358	153.225	98.7084	109.851	6.94053	7.06627	6.90659	7.24197	6.77831	6.80152	P	P	P	P	P	P	noncoding	long noncoding	Reliable	TCONS_00004653	XLOC_002561	RNA-seq: Cabili et al 2011	1445	chr2	-	243174755	243176661	GACAGACAGATAAACAGAAGGACAAACAGTATTGGGATTGGGATAAATGCTCAGCTTTTG		intergenic
ASHGV40041757	165.442	131.03	183.069	189.791	329.846	167.102	7.27291	7.08081	7.42868	7.54146	8.51981	7.40446	P	P	P	P	P	P	noncoding	long noncoding	Reliable	T282410	G065781	RNA-seq: Iyer et al 2015	1476	chr5	+	54529635	54531111	AAGGAATGGATTTTGGGTTCTGACCACTGTTCCTCCTATTTCCCCATAACTCTGAGCAAG
ASHGV40059686	51.3151	42.7655	44.0777	40.5514	133.248	37.7152	5.57517	5.44564	5.30362	5.37192	7.20078	5.27191	P	P	P	P	P	P	noncoding	long noncoding	Reliable	TCONS_00022561	XLOC_010880	RNA-seq: Cabili et al 2011	522	chr14	+	77391087	77394837	CCTCCCAGAGAGAGAAAAATGAGGGGAACTTGGAAGAGGCCAGAATGGATGGAAGTATAG		intergenic
ASHGV40006307	148.387	663.856	383.556	292.475	326.691	343.734	7.11212	9.4077	8.48563	8.15484	8.50801	8.46265	P	P	P	P	P	P	noncoding	long noncoding	Gold	NR_120495	ATE1-AS1	RefSeq	967	chr10	+	123687826	123711480	ATTTTGCAACCTTACCAGAAAGCACTTAGGAAAGTGATGATTCTGATGGAGAAATAAGAA	100130887
ASHGV40038597	308.993	276.335	408.165	1089.76	871.014	423.407	8.15662	8.17274	8.5755	10.0659	9.94933	8.77424	P	P	P	P	P	P	noncoding	long noncoding	Gold	ENST00000504249	RP13-560N11.1	GENCODE	508	chr4	+	9924437	9925770	TGTTTGCACGGAGATGAAGTTCCTGCCCACAGGTCACAGGGGGTGGCAAGACCTATAGTT		intronic antisense	NM_001001290	SLC2A9	solute carrier family 2, facilitated glucose transporter member 9 isoform 2	-	9827847	10041872
ASHGV40038597	308.993	276.335	408.165	1089.76	871.014	423.407	8.15662	8.17274	8.5755	10.0659	9.94933	8.77424	P	P	P	P	P	P	noncoding	long noncoding	Gold	ENST00000504249	RP13-560N11.1	GENCODE	508	chr4	+	9924437	9925770	TGTTTGCACGGAGATGAAGTTCCTGCCCACAGGTCACAGGGGGTGGCAAGACCTATAGTT		intronic antisense	NM_020041	SLC2A9	solute carrier family 2, facilitated glucose transporter member 9 isoform 1	-	9827847	10023114
ASHGV40052194	10866.7	9670.8	10626.9	5013.79	5695.1	5439.57	13.1412	13.2774	13.2266	12.2848	12.7811	12.5264	P	P	P	P	P	P	noncoding	long noncoding	Gold	NR_024376	FAM225B	RefSeq	5836	chr9	-	115867002	115873957	CACACCTCCAACATGTTTCTGTGTATATTATTGTGTGCATAGATACTACCATTGTGAAAT	100128385	intergenic
ASHGV40004091	42.7657	38.811	37.9087	46.7161	51.7127	33.5713	5.30469	5.30204	5.06822	5.56767	5.86513	5.10534	P	P	P	P	P	P	noncoding	long noncoding	Gold	NR_047506	HOXC-AS3	RefSeq	368	chr12	-	54377734	54379303	GTAACAGCGCCATCTAGCAGCTGCCTCGGGGGAATATTCCGGGAAAGAAAGAGGGAACCT	100874365
ASHGV40039323	256.549	186.555	263.536	213.672	196.43	146.72	7.89204	7.59952	7.96451	7.70961	7.76472	7.21769	P	P	P	P	P	P	noncoding	long noncoding	Gold	NR_103825	LOC729218	RefSeq	4777	chr4	+	119551083	119556180	AAGTCATCCTCAAGTCAGCCTGGAATTGGGCCTGGAAGAGAGCAAGTCGGCCTCCCCGGG	729218
ASHGV40030688	93.8819	64.4994	115.298	114.973	86.1358	107.014	6.45392	6.04154	6.73413	6.83277	6.58595	6.76626	P	P	P	P	P	P	noncoding	long noncoding	Reliable	TCONS_00028349	XLOC_013699	RNA-seq: Cabili et al 2011	373	chr20	-	24160866	24164530	TTTTAAAACAACAAACAAAGCGCCTCTTTCCTTGGTGGCCACCTGCTCTTGCCTTTGAGA		intergenic
ASHGV40041630	43.0857	18.5031	36.2256	26.1158	20.9176	16.8848	5.31705	4.18808	4.99978	4.78284	4.56439	4.14387	P	A	P	P	A	A	noncoding	long noncoding	Gold	ENST00000506429	CTD-2130F23.1	GENCODE	487	chr5	+	37953503	37967066	GAGGTTTTTGCACTGGGGACTGAAAAAGTTATCAGTGTTAATAAAAAGAAGTTTTCCTGA		intergenic
ASHGV40018440	36.1229	49.1999	55.1509	36.919	46.8512	61.7889	5.06061	5.64323	5.63885	5.24248	5.73105	5.97219	P	P	P	M	P	P	noncoding	long noncoding	Reliable	T138508	G032414	RNA-seq: Iyer et al 2015	12658	chr16	-	89176097	89188755	CACCGCGGAGCAGCACCCACAACACTGCCATCGAGGGAGGGAGGGGAACAGATAAGCGGG
ASHGV40031857	492.558	353.073	409.497	702.916	669.406	705.893	8.78552	8.52428	8.58138	9.44394	9.57148	9.51396	P	P	P	M	P	P	noncoding	long noncoding	Reliable	ENST00000603095	RP4-806M20.5	GENCODE	1619	chr20	+	57329406	57331894	CCTTCCTCTTCCTGTCTGTTTTAAGCAGTTGTGGCTTTGCCAAAAATAAAAATAATTTCT
ASHGV40006308	73.1041	46.5575	71.9013	148.889	122.714	160.411	6.09462	5.57042	6.03401	7.19827	7.08997	7.34463	P	P	P	P	P	P	noncoding	long noncoding	Reliable	T049787	G011669	RNA-seq: Iyer et al 2015	1982	chr10	+	123734888	123737002	AAACCAGGTCATTGTTTCATAGTTGTTGCTTGTAGCTCAGTGTTCTGTAATGGAATACTT
ASHGV40046547	44.6609	33.3051	41.7249	52.4698	33.0098	48.7302	5.36767	5.06748	5.21859	5.72664	5.22833	5.63751	P	P	P	P	P	P	noncoding	long noncoding	Reliable	T324322	G075930	RNA-seq: Iyer et al 2015	1510	chr7	-	54671202	54677638	CTTCCATCCTGAGATGTCTTTATTTTTGCCTGTGTTTGGATTTTAAATGTGTTTGAAGAG
ASHGV40046942	91.8624	63.0972	98.8607	165.508	141.019	147.991	6.42493	6.00613	6.50908	7.35269	7.27604	7.23002	P	P	P	P	P	P	noncoding	long noncoding	Reliable	T330854	G077480	RNA-seq: Iyer et al 2015	1105	chr7	-	106494561	106504858	GTGGATACCTTATATTCTTTGCCCCCTGTATGCCTCAAAATGAATAAAGATGATGACAAT
ASHGV40058325	17540.6	11983.9	11701.7	35451.6	33201.1	34220.3	13.8251	13.5941	13.3714	15.0824	15.2841	15.1604	P	P	P	M	P	P	noncoding	long noncoding	Reliable	T131878	G030925	RNA-seq: Iyer et al 2015	1158	chr16	-	48513614	48516367	CCTCTCCCCTAAGAAGTAAAGGTCATAAACAACAAAACAAAAAGACTGATAACAACTGTT
ASHGV40012177	837.391	674.128	758.911	916.113	655.794	765.955	9.55176	9.43352	9.46622	9.81173	9.54485	9.6383	P	P	P	P	P	P	noncoding	long noncoding	Reliable	uc021rgk.1	DL490908	UCSC_knowngene	1150	chr12	+	125510477	125511627	TGGCTCAGGGGCTGGTAGAAACCCCCTTTTGTTAGGACTTGTTTTTTAAAAAAGAAAGCC
ASHGV40014198	66.2323	66.6428	80.2307	68.7612	31.1237	51.0335	5.95389	6.08802	6.19778	6.10262	5.14559	5.70201	P	P	P	M	P	P	noncoding	long noncoding	Reliable	T105988	G025035	RNA-seq: Iyer et al 2015	937	chr14	-	65619401	65623870	GGCTGGGATAATACAGTCATCATAGAATACTGAACAGAAGGAATTTCAAGGAAGGCAATT
ASHGV40001341	37.395	32.2198	31.9046	27.7564	17.3386	20.6897	5.11278	5.01789	4.80481	4.86467	4.29818	4.42701	P	P	P	P	A	A	noncoding	long noncoding	Reliable	ENST00000474711	RP11-119D18.1	GENCODE	801	chr3	-	110246328	110248429	TTTTTAAGATGAAGTGAAGCTTGGGCTTGTGTTGAAGAAAAGAATAGGAGAGAAAGCATC		intergenic
ASHGV40010918	30.8244	11.9059	24.76	59.1225	51.3359	56.1946	4.83508	3.5232	4.40971	5.8947	5.85419	5.84085	P	A	P	P	P	P	noncoding	long noncoding	Reliable	ENST00000539784	TSPAN9-IT1	GENCODE	562	chr12	+	3258962	3260642	TTCTTTTCTCACAGGAAAAAGTGCCTGGATATAACCCTGTGGTGGGGATTGCTTACAGGA	100874356	intron sense-overlapping	NM_001168320	TSPAN9	tetraspanin-9	+	3186520	3395730
ASHGV40010918	30.8244	11.9059	24.76	59.1225	51.3359	56.1946	4.83508	3.5232	4.40971	5.8947	5.85419	5.84085	P	A	P	P	P	P	noncoding	long noncoding	Reliable	ENST00000539784	TSPAN9-IT1	GENCODE	562	chr12	+	3258962	3260642	TTCTTTTCTCACAGGAAAAAGTGCCTGGATATAACCCTGTGGTGGGGATTGCTTACAGGA	100874356	intron sense-overlapping	NM_006675	TSPAN9	tetraspanin-9	+	3186520	3395730
ASHGV40028460	74.6217	60.1086	61.2446	83.1648	71.6768	64.6425	6.12385	5.93443	5.79522	6.37526	6.32447	6.03963	P	P	P	P	P	P	noncoding	long noncoding	Reliable	TCONS_00003558	XLOC_001334	RNA-seq: Cabili et al 2011	420	chr2	+	9144181	9148968	TTTATTACAACATGAGCATGCAGCCTCCAACCCCTGATTCCTAGGTACAGAAAAATAAAG		intergenic
ASHGV40055765	23.7714	6.11142	18.5611	33.1215	27.7128	20.5387	4.45607	2.54853	3.9622	5.1025	4.97905	4.41605	P	A	A	P	P	A	noncoding	long noncoding	Reliable	T045282	G010499	RNA-seq: Iyer et al 2015	2906	chr10	-	85945183	85948351	TATTTGCCCTCTGAGTAGGTCCTGTAATCTCAGTTTTCTAGAAGAGACCCAACATGCCCA
ASHGV40016905	57.602	34.9775	59.6463	52.3063	49.9208	59.6069	5.74772	5.14083	5.75466	5.7228	5.8145	5.9242	P	P	P	P	P	P	noncoding	long noncoding	Reliable	uc002aiu.3	DQ575950	UCSC_knowngene	142	chr15	+	62535522	62535664	AGCACTGACCTCTGGCTCTGGTATGATGTGACGTACTTTCCTGCAGGAGGACAGGGCTCA
ASHGV40039195	332.854	207.017	227.463	334.934	429.115	333.347	8.25664	7.75239	7.74787	8.36075	8.9147	8.41781	P	P	P	P	P	P	noncoding	long noncoding	Reliable	ENST00000583654	RP11-571L19.7	GENCODE	622	chr4	+	99850047	99916145	GGATCAGCACAATTCTCCCCTATTTACTGCTGAAGCAATCAACTGGGATTATACAAAAAA		intronic antisense	NM_001130679	EIF4E	eukaryotic translation initiation factor 4E isoform 2	-	99799606	99851786
ASHGV40039195	332.854	207.017	227.463	334.934	429.115	333.347	8.25664	7.75239	7.74787	8.36075	8.9147	8.41781	P	P	P	P	P	P	noncoding	long noncoding	Reliable	ENST00000583654	RP11-571L19.7	GENCODE	622	chr4	+	99850047	99916145	GGATCAGCACAATTCTCCCCTATTTACTGCTGAAGCAATCAACTGGGATTATACAAAAAA		intronic antisense	NM_001968	EIF4E	eukaryotic translation initiation factor 4E isoform 1	-	99799606	99851786
ASHGV40039195	332.854	207.017	227.463	334.934	429.115	333.347	8.25664	7.75239	7.74787	8.36075	8.9147	8.41781	P	P	P	P	P	P	noncoding	long noncoding	Reliable	ENST00000583654	RP11-571L19.7	GENCODE	622	chr4	+	99850047	99916145	GGATCAGCACAATTCTCCCCTATTTACTGCTGAAGCAATCAACTGGGATTATACAAAAAA		natural antisense	NM_001130678	EIF4E	eukaryotic translation initiation factor 4E isoform 3	-	99799606	99850243
ASHGV40018406	1783.4	2280.57	2081.59	2720.58	2275.35	2622.54	10.5964	11.169	10.8941	11.4257	11.4242	11.4668	P	P	P	P	P	P	noncoding	long noncoding	Reliable	ENST00000562644	GS1-21A4.1	GENCODE	420	chr16	-	87926543	87927291	ATGTGGACATCCTTCTTGGCCACCATGACTCCCTCCTTAAAAAGGAGCCCATAGGCCGGG		intron sense-overlapping	NM_001739	CA5A	carbonic anhydrase 5A, mitochondrial precursor	-	87921624	87970112
ASHGV40005940	436.243	312.954	903.166	481.915	1332.65	584.418	8.61792	8.35525	9.71865	8.90224	10.6084	9.24489	P	P	P	P	P	P	noncoding	long noncoding	Reliable	TCONS_00018263	XLOC_008543	RNA-seq: Cabili et al 2011	301	chr10	+	89190751	89209410	AGATTGGCGTCCTACCCCACTGCCAGTCTTCCCAGGGACTGAGAGAGGGAACAGGAAATT		intergenic
ASHGV40012784	227.852	126.198	224.362	402.313	253.996	334.007	7.72268	7.02409	7.72612	8.63599	8.12916	8.42125	P	P	P	P	P	P	noncoding	long noncoding	Reliable	TCONS_00022074	XLOC_010677	RNA-seq: Cabili et al 2011	248	chr13	-	85470378	85476607	GCCACTGTCGCCTTGTCATCCTTGACTTCTCACATGATTAAATTTTAATTCAAGTCTATG		intergenic
ASHGV40036031	58.0859	35.5372	47.9062	85.207	18.636	42.538	5.75878	5.16747	5.42425	6.40875	4.40083	5.44578	P	P	M	P	A	P	noncoding	long noncoding	Reliable	ENST00000607297	RP11-755B10.4	GENCODE	437	chr3	+	57583515	57586643	TTCTGTCAAGGCGAGAGCGCTCCAACACGTGTTCATCGGCTGTTGCTTTTTAAAGAGAAG
ASHGV40016986	11373.5	6395.34	7874.19	5829.31	5485.6	7117.61	13.2022	12.6549	12.7718	12.5085	12.729	12.9127	P	P	M	P	P	P	noncoding	long noncoding	Gold	NR_026949	EWSAT1	RefSeq	2527	chr15	+	69373189	69388163	GGTGTCTCCTACTTTTACTAAAAATGGAATTTGTGTTTTTATCGCTCAAGTCCTTTTTGC	283673	intergenic
ASHGV40047025	300.651	266.234	258.83	481.603	408.535	519.594	8.12173	8.12366	7.93814	8.90104	8.84074	9.07845	P	P	M	P	P	P	noncoding	long noncoding	Reliable	ENST00000456270	AC000111.6	GENCODE	376	chr7	-	117244844	117287469	TCCCCTGCCTTCTGTGGGTCTCAGATTTCCATAAAAAATAAAATCAATGGATCAACTTAA		intronic antisense	NM_000492	CFTR	cystic fibrosis transmembrane conductance regulator	+	117120016	117308718
ASHGV40050728	89.0917	81.4435	86.7534	95.6063	78.2847	88.526	6.37822	6.38669	6.31632	6.57695	6.44411	6.49775	P	P	M	P	P	P	noncoding	long noncoding	Reliable	ENST00000520862	RP11-705O24.1	GENCODE	536	chr8	+	62697605	62765324	CCTATAGAGGCCTGGGGTCCCTTTGGCAGCACTTTTCTCAAGAAAGTAGAGTCGTGGACA	101929628	intergenic
ASHGV40016424	606.712	442.348	515.806	149.69	103.781	147.537	9.07147	8.84293	8.91102	7.20674	6.85133	7.22525	P	P	M	M	P	P	noncoding	long noncoding	Gold	NR_126453	IRAIN	RefSeq	5359	chr15	-	99189094	99194450	TTACGCTCTAACTTGACCACATGGACAAAGGAGGTGATTTGTATTTCTTCAATGATTATA	104472848
ASHGV40010047	98.2134	1605.34	59.6604	85.9343	55.0532	1073.45	6.51548	10.6865	5.75522	6.42098	5.95442	10.1341	P	P	M	M	P	P	noncoding	long noncoding	Reliable	ENST00000556606	RP11-644F5.16	GENCODE	488	chr12	-	56032695	56053579	TCCCCTGTGTCGAGGGCGGCTCTTAGAATCCATCCTGGGAAACTCACCGTCAGGGCAACG		intergenic
ASHGV40057036	288.962	220.173	277.505	137.375	111.518	157.413	8.06287	7.84369	8.04107	7.08796	6.95813	7.31366	P	P	M	M	P	P	noncoding	long noncoding	Reliable	ENST00000609440	RP11-602N24.3	GENCODE	364	chr4	-	110736202	110736566	ACGCGCTCAACTATGCCTCTTCTTTTGTCCTATGGTCTCAACTAATTAAAGGAAGAAAAG
ASHGV40024467	179.562	145.577	209.31	91.8819	61.4929	97.3546	7.38872	7.23675	7.62368	6.51897	6.11242	6.62967	P	P	M	P	P	P	noncoding	long noncoding	Reliable	T001826	G000247	RNA-seq: Iyer et al 2015	6965	chr1	+	4289688	4372055	GAATGATTCCTTCCTGTGTTCTGTTGTTATTTGCATACCGTTCTTCAGTTTGTTTCTAAG
ASHGV40009751	220.959	305.674	264.654	208.805	258.58	222.921	7.67888	8.3254	7.97037	7.67726	8.15503	7.81882	P	P	M	P	P	M	noncoding	long noncoding	Reliable	ENST00000536317	RP11-1060J15.4	GENCODE	1110	chr12	-	27849320	27863703	TAACTAATCTGTGCTGTGCCCCAACAAAGCCTGCTTTAAATTTCCGTGCCAATTACAACC		natural antisense	NM_001029874	REP15	rab15 effector protein	+	27849427	27850566
ASHGV40004000	1724.85	2171.56	1569.44	1998.91	3477.1	2464.37	10.5502	11.1045	10.4944	10.9602	12.055	11.3808	P	P	M	P	P	P	noncoding	long noncoding	Gold	NR_046231	LINC01168	RefSeq	5397	chr10	+	134779037	134790001	TATGCGCATTTCCCTGAATCGACGGAGGGGTCAGGACGCCTCCTCCCCACTAGCTGTGCT	399829
ASHGV40044103	20349.1	25520.7	24448.6	44375.8	45263.5	52699.3	14.0355	14.6544	14.4285	15.3909	15.6689	15.7325	P	P	P	P	P	P	noncoding	pseudogene	Gold	NR_037938	HMGA1P7	RefSeq	2200	chr6	-	134435110	134438818	TTGCTTCAGCCCTCACTCCTCAGCCACTTCCACTGCTCCTGTGGTTAGTGACCGCCTCTG	387065
ASHGV40052592	28.4388	25.7082	40.1451	202.613	49.5854	47.8145	4.72525	4.67409	5.1579	7.63403	5.80509	5.61437	P	P	P	P	P	P	noncoding	long noncoding	Gold	NR_121585	LINC01231	RefSeq	1512	chr9	+	3181588	3200500	CATCCACAAACAGTTATGAAGAAGACCCAAATGTCATGATTTTGTTCCTCTCAGATAATA	101929247
ASHGV40049336	75.0641	16.4846	54.5261	47.6616	54.4985	28.6782	6.1315	4.0112	5.61838	5.59497	5.94057	4.88276	P	A	P	P	P	P	noncoding	long noncoding	Reliable	ENST00000522281	RP11-44D19.1	GENCODE	780	chr8	-	58802134	58803368	CAGATGCTGTGGGGATTAGAAAGATAAGAATGTCATGACCAACTTTTTATACCACTAAAT		intergenic
ASHGV40010436	25.664	35.8656	28.5518	17.0308	120.599	13.9325	4.56806	5.18397	4.63461	4.2244	7.06747	3.8684	P	P	P	A	P	A	noncoding	long noncoding	Reliable	TCONS_00020888	XLOC_010165	RNA-seq: Cabili et al 2011	476	chr12	-	97415530	97417027	GTGATTTGCCCACTCTAGAGAAGGTATATGAAGTGGAAATGGAATATGAAGAGATATTCG		intergenic
ASHGV40053313	26.2705	32.7095	34.9049	11.7216	30.7683	36.9156	4.60348	5.04127	4.94475	3.75253	5.1308	5.24428	P	P	P	A	P	P	noncoding	long noncoding	Reliable	T364851	G086271	RNA-seq: Iyer et al 2015	4914	chr9	+	114815793	114820707	CAAAGTATTCACAAACATTTTGTGATTGTTACATGCAGTGACCCTCTCATATACTTGGAA
ASHGV40048507	57.2117	96.1763	70.0782	82.7199	111.249	92.2385	5.73551	6.63101	5.99614	6.36803	6.95267	6.55242	P	P	P	P	P	P	noncoding	long noncoding	Reliable	T333716	G078243	RNA-seq: Iyer et al 2015	1373	chr7	+	134396157	134454182	TTCTGAGTTTCAGGTACATCTAGGTCATTCATTTTAGCTATTATGTATAATACCCCATCC
ASHGV40059522	33.8983	51.1321	34.8592	41.9015	62.1839	72.6513	4.96718	5.70022	4.94263	5.41555	6.13067	6.21135	P	P	P	P	P	P	noncoding	long noncoding	Reliable	TCONS_00014959	XLOC_007038	RNA-seq: Cabili et al 2011	608	chr8	-	29386852	29387791	GGATTTGCTGTGAGTTTCAGGCTGAAGAGAAGAGAGAGACCTGCGGCTGTTTCCGCCCAC		intergenic
ASHGV40006197	54.3822	43.8414	58.8218	5.14639	13.4428	5.91722	5.65983	5.48166	5.7308	2.3673	3.94071	2.69513	P	P	P	A	A	A	noncoding	long noncoding	Reliable	ENST00000603915	RP11-348N5.7	GENCODE	1649	chr10	+	112670353	112672002	TTTGAGGATTTAGCATTCCAGTTGTCATGTTTGATGCCATTCTGAAATAAATCTCTTAGG
ASHGV40014496	71180	50791.9	60768.1	58786.7	48085.4	52748.6	15.9525	15.7116	15.7916	15.7894	15.7894	15.736	P	P	P	P	P	P	noncoding	long noncoding	Reliable	T109582	G025928	RNA-seq: Iyer et al 2015	454	chr14	-	95482272	95484017	TTTTAATAATGGCCTCAGTCTCCCCTTCTGTACAACGAGAAGCAGGAGAGAGAGTCATCA
ASHGV40029033	93.3059	59.2659	92.3575	26.9983	41.5331	26.8582	6.44583	5.91152	6.40451	4.82662	5.55156	4.78962	P	P	P	P	P	P	noncoding	long noncoding	Gold	NR_045634	BOLA3-AS1	RefSeq	4190	chr2	+	74375107	74379516	GCTGTGACCTCGAGATTCTCTTGTTCTCTTCAGTTGTATTGGTCCATGATCACTCATAGC	100507171	natural antisense	ENST00000327428	BOLA3	bolA homolog 3 (E. coli) [Source:HGNC Symbol;Acc:24415]	-	74362524	74375121
ASHGV40045899	680.809	714.458	681.677	1256.03	1391.87	1215.59	9.23775	9.52983	9.30843	10.2857	10.675	10.3103	P	P	P	P	P	P	noncoding	long noncoding	Reliable	ENST00000421161	RP11-13P5.1	GENCODE	845	chr6	+	159528822	159537085	CAGACTCCTGAGGAGGTACAGACAAGGAGTGTCCCTGTCCTCATGGTGCTACATGAAAAG		intergenic
ASHGV40040783	2608.95	1630.98	2133.84	928.68	750.818	840.546	11.1059	10.7091	10.9272	9.83425	9.73427	9.77552	P	P	P	P	P	P	noncoding	long noncoding	Gold	NR_015360	LINC01184	RefSeq	2977	chr5	-	127357243	127418766	GCCAATACACTGAGGTCACTGGATAAATAAACAGATTCTTGCAAGTGCTTTGGAAATGAA	644873	bidirectional	NM_001046	SLC12A2	solute carrier family 12 member 2 isoform 1	+	127419482	127525380
ASHGV40040783	2608.95	1630.98	2133.84	928.68	750.818	840.546	11.1059	10.7091	10.9272	9.83425	9.73427	9.77552	P	P	P	P	P	P	noncoding	long noncoding	Gold	NR_015360	LINC01184	RefSeq	2977	chr5	-	127357243	127418766	GCCAATACACTGAGGTCACTGGATAAATAAACAGATTCTTGCAAGTGCTTTGGAAATGAA	644873	bidirectional	NM_001256461	SLC12A2	solute carrier family 12 member 2 isoform 2	+	127419482	127525380
ASHGV40037619	22.8026	23.1874	41.3758	22.1756	24.3026	26.9285	4.3907	4.5289	5.20593	4.56683	4.78844	4.7942	A	P	P	A	A	P	noncoding	long noncoding	Reliable	T266299	G061571	RNA-seq: Iyer et al 2015	481	chr4	-	72683488	72684840	CAGCAGAATAACCCAGACCCTGACATCACAGAGCCATTGACAATCTACTAGAAATTTCAT
ASHGV40008408	47.5734	40.4292	30.2298	19.2719	8.39597	9.47604	5.46329	5.36117	4.72277	4.38786	3.26523	3.33385	P	P	P	A	A	A	noncoding	long noncoding	Reliable	T058660	G013610	RNA-seq: Iyer et al 2015	606	chr11	+	55056378	55057845	GTAAACTGTTTCATTTTGAGGGAACACTTAATAGAATGACAACAGACTGCTCCATAATCA
ASHGV40030043	39.1322	53.9801	53.7632	59.8281	39.0479	25.6451	5.17643	5.78169	5.59373	5.91302	5.46922	4.72547	P	P	P	P	P	P	noncoding	long noncoding	Reliable	T206525	G047807	RNA-seq: Iyer et al 2015	593	chr2	+	208571400	208572666	GAACCAATTAGTCACAACACACACACAATAAACTGTATATTCCTGATCTCTTGACTGTCA
ASHGV40031575	11.0224	19.9749	27.0883	45.0818	17.9739	28.8374	3.28267	4.29915	4.5505	5.51746	4.34812	4.8913	A	A	P	P	A	P	noncoding	long noncoding	Reliable	T217484	G050293	RNA-seq: Iyer et al 2015	6861	chr20	+	36861013	36867970	TGCTTGAATCCCCTGGAACCTGGCAGGCATGCTATCCTGGAGCGGAAAACCTTGACACCT
ASHGV40045525	3750.6	3420.31	3886.05	1520.26	1325.59	1373.3	11.6196	11.7296	11.7699	10.5623	10.5973	10.5026	P	P	P	P	P	P	noncoding	long noncoding	Gold	NR_034110	TRAF3IP2-AS1	RefSeq	2195	chr6	+	111804674	111899383	AGTGATAAAATAGATCAAGAAGATCAGAACAGGCTTAAATTGATGCTATAAAACCAATTA	643749	intronic antisense	NM_001164281	TRAF3IP2	adapter protein CIKS isoform 3	-	111876580	111927477
ASHGV40045525	3750.6	3420.31	3886.05	1520.26	1325.59	1373.3	11.6196	11.7296	11.7699	10.5623	10.5973	10.5026	P	P	P	P	P	P	noncoding	long noncoding	Gold	NR_034110	TRAF3IP2-AS1	RefSeq	2195	chr6	+	111804674	111899383	AGTGATAAAATAGATCAAGAAGATCAGAACAGGCTTAAATTGATGCTATAAAACCAATTA	643749	intronic antisense	NM_001164283	TRAF3IP2	adapter protein CIKS isoform 5	-	111876580	111888563
ASHGV40045525	3750.6	3420.31	3886.05	1520.26	1325.59	1373.3	11.6196	11.7296	11.7699	10.5623	10.5973	10.5026	P	P	P	P	P	P	noncoding	long noncoding	Gold	NR_034110	TRAF3IP2-AS1	RefSeq	2195	chr6	+	111804674	111899383	AGTGATAAAATAGATCAAGAAGATCAGAACAGGCTTAAATTGATGCTATAAAACCAATTA	643749	intronic antisense	NM_147686	TRAF3IP2	adapter protein CIKS isoform 2	-	111876580	111927477
ASHGV40034994	462.138	401.151	454.484	756.92	559.059	727.721	8.69307	8.70044	8.73124	9.54083	9.32048	9.55932	P	P	P	M	P	P	noncoding	long noncoding	Reliable	T251422	G057834	RNA-seq: Iyer et al 2015	4797	chr3	-	139509707	139518034	TATTTAAGACATTTAAATAAGATCAGGTTCCTCCCTCACCCTCCAAGGTGCGGTCACCAG
ASHGV40027595	392.601	235.576	294.363	149.482	140.409	164.935	8.48175	7.94281	8.12022	7.20458	7.26993	7.38464	P	P	P	M	P	P	noncoding	long noncoding	Reliable	uc002tzb.1	AK128708	UCSC_knowngene	5089	chr2	-	157193083	157198172	GGCCTCTTTCCTATGCATTAAAATAGAAAATCCTATGGGATTACATTCATGTTTGCTTTC		intron sense-overlapping	ENST00000409572	NR4A2	nuclear receptor subfamily 4, group A, member 2 [Source:HGNC Symbol;Acc:7981]	-	157181609	157198860
ASHGV40042081	84.1203	64.7468	60.8135	39.7617	61.935	49.0209	6.29387	6.04753	5.7862	5.34216	6.12406	5.64562	P	P	P	P	P	P	noncoding	long noncoding	Reliable	uc003kmx.1	BC107094	UCSC_knowngene	482	chr5	+	96308117	96308599	TGTCCTAAATTGGCTAAGGACTCTCAGAAAACCTTGTGCAAACTTCTGTGACTCCCCTCT		intron sense-overlapping	NM_005575	LNPEP	leucyl-cystinyl aminopeptidase isoform 1	+	96271345	96365115
ASHGV40042081	84.1203	64.7468	60.8135	39.7617	61.935	49.0209	6.29387	6.04753	5.7862	5.34216	6.12406	5.64562	P	P	P	P	P	P	noncoding	long noncoding	Reliable	uc003kmx.1	BC107094	UCSC_knowngene	482	chr5	+	96308117	96308599	TGTCCTAAATTGGCTAAGGACTCTCAGAAAACCTTGTGCAAACTTCTGTGACTCCCCTCT		intron sense-overlapping	NM_175920	LNPEP	leucyl-cystinyl aminopeptidase isoform 2	+	96294155	96365115
ASHGV40001724	2814.38	1755.68	2323.78	5851.04	5227.7	5638.26	11.2135	10.8042	11.0608	12.5139	12.6616	12.58	P	P	P	M	P	P	noncoding	long noncoding	Gold	ENST00000521373	CTB-43E15.2	GENCODE	513	chr5	+	173116461	173132852	AGAGGCTCCTCCCAAAAGTCACCCAGCTGATTTTCATCCACTTGGCTCCCCAAGTTGCTG		intergenic
ASHGV40027358	147.471	42.3156	110.3	94.7129	46.4481	100.101	7.10248	5.42831	6.67225	6.56367	5.71766	6.67004	P	P	P	M	P	P	noncoding	long noncoding	Reliable	T006033	G001249	RNA-seq: Iyer et al 2015	355	chr1	+	26490100	26490455	CCTCTGGAGCTCTCCAACTTCCTGGAAAGTTGTACCTTAAATAAAAAACCCATCCTGATA
ASHGV40058696	17.3952	22.4996	29.0555	35.5207	35.8295	39.3737	3.98108	4.479	4.6633	5.19343	5.3466	5.3309	A	P	P	P	P	P	noncoding	long noncoding	Reliable	T254341	G058582	RNA-seq: Iyer et al 2015	1045	chr3	-	169377422	169378619	ATGCACAACACAGTTTGCAACTTAAAAGAAAACCAAAAGCCAAACCGACTCTGGCAGCGC
ASHGV40020334	34.6499	30.426	43.9146	76.2538	87.6048	66.9906	5.00029	4.93041	5.29683	6.24944	6.61182	6.09108	P	P	P	P	P	P	noncoding	long noncoding	Reliable	T147503	G034300	RNA-seq: Iyer et al 2015	1660	chr17	-	39803530	39810459	AGGCATTTGTCTGGTCAATGCTTCCATCCTTTTGTCCCAAGGTGGTGCCTTTTAAATCAC
ASHGV40008297	40.5213	30.8479	50.2217	54.8124	67.3542	51.6491	5.22759	4.95246	5.49311	5.78332	6.23512	5.72222	P	P	P	P	P	P	noncoding	long noncoding	Reliable	ENST00000533203	RP11-514F3.5	GENCODE	151	chr11	+	36408070	36409800	AGCCCATATGTTCCTGCACAGGGTCACTCCTATTGTGAAATAAATGCTGAATAAATAAAA		intron sense-overlapping	NM_001160167	PRR5L	proline-rich protein 5-like isoform a	+	36317724	36486754
ASHGV40008297	40.5213	30.8479	50.2217	54.8124	67.3542	51.6491	5.22759	4.95246	5.49311	5.78332	6.23512	5.72222	P	P	P	P	P	P	noncoding	long noncoding	Reliable	ENST00000533203	RP11-514F3.5	GENCODE	151	chr11	+	36408070	36409800	AGCCCATATGTTCCTGCACAGGGTCACTCCTATTGTGAAATAAATGCTGAATAAATAAAA		intron sense-overlapping	NM_001160168	PRR5L	proline-rich protein 5-like isoform b	+	36397534	36486754
ASHGV40008297	40.5213	30.8479	50.2217	54.8124	67.3542	51.6491	5.22759	4.95246	5.49311	5.78332	6.23512	5.72222	P	P	P	P	P	P	noncoding	long noncoding	Reliable	ENST00000533203	RP11-514F3.5	GENCODE	151	chr11	+	36408070	36409800	AGCCCATATGTTCCTGCACAGGGTCACTCCTATTGTGAAATAAATGCTGAATAAATAAAA		intron sense-overlapping	NM_024841	PRR5L	proline-rich protein 5-like isoform a	+	36397534	36486754
ASHGV40059560	376.79	368.751	397.758	547.339	524.232	549.508	8.42442	8.58727	8.54128	9.09151	9.21545	9.1567	P	P	P	P	P	P	noncoding	long noncoding	Reliable	TCONS_00016312	XLOC_007680	RNA-seq: Cabili et al 2011	410	chr9	-	36313543	36315318	TATCAGAAAGCAATTTATAGATTAGCCACTGCGCCCAGCCGACACTTCTGTCTTGAAAGC		intergenic
ASHGV40045147	54.6388	38.5082	51.8806	54.9478	47.8392	34.4607	5.6682	5.29135	5.5413	5.78714	5.75701	5.1434	P	P	P	P	P	P	noncoding	long noncoding	Reliable	ENST00000562504	RP11-534L20.5	GENCODE	509	chr1	+	206677280	206677789	GAAAAAAGTCAATGGGTCTGAGCCAAGAGGATCTACTAACAAGGGGAAAGATCTCCCAGT		intergenic
ASHGV40059164	53.1562	27.1287	41.9453	63.9202	21.486	21.172	5.6238	4.75363	5.226	6.00345	4.60383	4.45865	P	P	P	P	A	A	noncoding	long noncoding	Reliable	T371403	G087584	RNA-seq: Iyer et al 2015	334	chrX	-	12842280	12895554	GATCAAGCAGGAAACATGTGGAATTAACAACGTGGACACCTTATGTGGCACAGCTGTTAC
ASHGV40031150	128.818	98.368	104.981	34.8792	48.2238	28.9075	6.90409	6.66465	6.60281	5.17039	5.76883	4.89515	P	P	P	P	P	P	noncoding	long noncoding	Reliable	ENST00000607338	RP4-657D16.6	GENCODE	280	chr1	+	52266699	52266979	CATGGGTGTTCTCAATAAGATTTGTAGTTTGTCTTCAGATAGATCCTATACTTTTCCTGT
ASHGV40048398	296.834	235.719	247.816	171.137	96.5459	132.69	8.10177	7.94427	7.86923	7.39718	6.74588	7.07877	P	P	M	P	P	P	noncoding	long noncoding	Reliable	uc003vla.3	AL110181	UCSC_knowngene	1766	chr7	+	123389268	123391034	CTGCAACTCCTCTAAGTTGAAAGCACAGTGACAAGAGAAAGCATTACAAATTCTTGAGAA		bidirectional	NM_003941	WASL	neural Wiskott-Aldrich syndrome protein	-	123321996	123389116
ASHGV40008543	41.5478	41.2286	36.7465	47.3073	27.8798	45.3227	5.26064	5.39132	5.0187	5.58489	4.98976	5.53652	P	P	M	P	P	P	noncoding	long noncoding	Reliable	ENST00000538101	RP11-864I4.4	GENCODE	391	chr11	+	62313470	62315171	TACATCGAGATTTTATTAAACGTTTAATGATGGGGTGCGGGGGCCTTCTGGCTACACACT		intronic antisense	NM_001620	AHNAK	neuroblast differentiation-associated protein AHNAK isoform 1	-	62283373	62314332
ASHGV40008543	41.5478	41.2286	36.7465	47.3073	27.8798	45.3227	5.26064	5.39132	5.0187	5.58489	4.98976	5.53652	P	P	M	P	P	P	noncoding	long noncoding	Reliable	ENST00000538101	RP11-864I4.4	GENCODE	391	chr11	+	62313470	62315171	TACATCGAGATTTTATTAAACGTTTAATGATGGGGTGCGGGGGCCTTCTGGCTACACACT		intronic antisense	NM_024060	AHNAK	neuroblast differentiation-associated protein AHNAK isoform 2	-	62201015	62314332
ASHGV40016451	1844.19	2169.59	2063.92	2938.76	3468.55	3529.67	10.6403	11.1012	10.8837	11.534	12.0519	11.8995	P	P	M	P	P	P	noncoding	pseudogene	Gold	NR_073405	PRKXP1	RefSeq	11532	chr15	-	101087956	101099488	TCATCTGCGTCCGGAAGGAAGTCATCTGCCCGTCCCTCATCTGCGTCTGGAAGGAATCAT	441733
ASHGV40013310	422.393	398.462	378.384	177.069	127.78	156.63	8.57788	8.69034	8.46771	7.4422	7.14614	7.30572	P	P	M	P	P	P	noncoding	long noncoding	Gold	NR_046511	MED4-AS1	RefSeq	544	chr13	+	48651272	48654129	TGCTTGAGGAGTCCGTTGACATAATCTCTACATCATCTTCATTTTCTTTATTATGCCCAG	100873965	natural antisense	NM_001270629	MED4	mediator of RNA polymerase II transcription subunit 4 isoform 2	-	48649863	48669277
ASHGV40013310	422.393	398.462	378.384	177.069	127.78	156.63	8.57788	8.69034	8.46771	7.4422	7.14614	7.30572	P	P	M	P	P	P	noncoding	long noncoding	Gold	NR_046511	MED4-AS1	RefSeq	544	chr13	+	48651272	48654129	TGCTTGAGGAGTCCGTTGACATAATCTCTACATCATCTTCATTTTCTTTATTATGCCCAG	100873965	natural antisense	NM_014166	MED4	mediator of RNA polymerase II transcription subunit 4 isoform 1	-	48649863	48669277
ASHGV40055339	37.6462	9.85805	26.6561	30.9831	5.09054	60.1479	5.12076	3.23148	4.52346	5.00982	2.609	5.93657	P	A	P	M	A	P	noncoding	long noncoding	Reliable	uc004esi.1	AK123976	UCSC_knowngene	2102	chrX	+	119170200	119280760	CCTGTCTTTAACTAACTCTAGACCTGTCCTTAATTGCTTTTATGGTATTGGAATAGGAAT
ASHGV40047949	91.2578	69.4714	80.8458	77.623	72.135	91.0419	6.41565	6.14869	6.21184	6.27691	6.33265	6.53328	P	P	M	M	P	P	noncoding	long noncoding	Reliable	T325400	G076236	RNA-seq: Iyer et al 2015	1901	chr7	+	64973436	65050400	TGGGAGCTGGGGCAAAAAACCACAAAAAGCCGAGGCAGCGGCGGCAGAAAACCTCGGCAG
ASHGV40047838	290.587	282.831	163.385	194.323	280.775	251.925	8.07024	8.21311	7.25975	7.57281	8.27799	7.99264	P	P	M	P	P	P	noncoding	long noncoding	Reliable	T323737	G075765	RNA-seq: Iyer et al 2015	1417	chr7	+	49543227	49544842	GAAGACGTTGCCTCCTGGACCAGAATTACCATTTATTTAAAATGGAAATCGTTCTTTATT
ASHGV40020624	58.6641	54.1831	54.6775	35.6913	29.3035	38.0117	5.77496	5.78697	5.6235	5.19867	5.06127	5.28371	P	P	P	P	P	P	noncoding	long noncoding	Reliable	T031795	G007162	RNA-seq: Iyer et al 2015	2176	chr1	-	226287435	226289611	TCCAGTTATGTGTGTCTGTCTCTTACATAAAAAGCCCAGAGGTAGGAATTACAGAGTTGG
ASHGV40013429	26.562	22.7895	23.6934	26.0868	28.844	17.5884	4.61966	4.50054	4.34057	4.78133	5.03708	4.1988	P	P	M	P	P	A	noncoding	long noncoding	Reliable	T095862	G022440	RNA-seq: Iyer et al 2015	2661	chr13	+	69752482	69774600	ACAAACTGTGCAAAGAATGTTCCTTCACCATCTCACACTTGTTTTCCTAAAATGCAATAT
ASHGV40001027	286.092	275.255	286.986	409.879	510.328	458.236	8.04805	8.16885	8.08922	8.66641	9.17943	8.8849	P	P	M	P	P	P	noncoding	long noncoding	Gold	ENST00000446590	AC016683.5	GENCODE	559	chr2	-	113929111	113932914	GCGGTCTGAGGTTTTACAACTCTCTCTCTCCATCAAGCTGGGTAAGTCAGAAACCTGAAG		intronic antisense	NM_012455	PSD4	PH and SEC7 domain-containing protein 4	+	113931559	113960677
ASHGV40052796	61.5545	53.1106	33.9285	41.5687	33.9783	86.7072	5.84498	5.75646	4.89895	5.40611	5.27083	6.46616	P	P	P	P	P	P	noncoding	long noncoding	Reliable	T357796	G084427	RNA-seq: Iyer et al 2015	3406	chr9	+	35640131	35643969	GGATCAAGCCGAAAGGGAGTGATGAGTAAGCTGCAAATAAAGTCTGTAAAAGAACTATAG
ASHGV40002820	38.0408	39.2109	48.639	28.3859	35.2472	22.7011	5.13665	5.31917	5.44717	4.89403	5.32139	4.55944	P	P	P	P	P	A	noncoding	long noncoding	Reliable	GSE61474_TCONS_00082341	GSE61474_XLOC_015538	RNA-seq: Clark et al 2015	646	chr12	-	92658505	92757639	AAGTTCCCAGCCAGGCAAGTAGAAGCAGCAGGGTATTGTGAAGATGAAAGCAAAGATATG
ASHGV40003990	36.6387	43.2368	49.4232	133.033	91.7355	100.803	5.08145	5.46041	5.47083	7.04451	6.67553	6.67859	P	P	P	P	P	P	noncoding	long noncoding	Gold	NR_046160	C12orf79	RefSeq	2384	chr12	-	92378751	92536607	TTAAAAATATCACCCGGCCCAGCAAAAAGTTTGGAAACCTTCATCTAGAAAGTGGTCTAG	256021	exon sense-overlapping	NM_001256373	LOC256021	uncharacterized protein LOC256021 isoform 1	-	92378751	92536447
ASHGV40003990	36.6387	43.2368	49.4232	133.033	91.7355	100.803	5.08145	5.46041	5.47083	7.04451	6.67553	6.67859	P	P	P	P	P	P	noncoding	long noncoding	Gold	NR_046160	C12orf79	RefSeq	2384	chr12	-	92378751	92536607	TTAAAAATATCACCCGGCCCAGCAAAAAGTTTGGAAACCTTCATCTAGAAAGTGGTCTAG	256021	exon sense-overlapping	NM_001256374	LOC256021	uncharacterized protein LOC256021 isoform 2	-	92378751	92536447
ASHGV40003990	36.6387	43.2368	49.4232	133.033	91.7355	100.803	5.08145	5.46041	5.47083	7.04451	6.67553	6.67859	P	P	P	P	P	P	noncoding	long noncoding	Gold	NR_046160	C12orf79	RefSeq	2384	chr12	-	92378751	92536607	TTAAAAATATCACCCGGCCCAGCAAAAAGTTTGGAAACCTTCATCTAGAAAGTGGTCTAG	256021	exon sense-overlapping	NM_001256375	LOC256021	uncharacterized protein LOC256021 isoform 3	-	92378751	92536447
ASHGV40003990	36.6387	43.2368	49.4232	133.033	91.7355	100.803	5.08145	5.46041	5.47083	7.04451	6.67553	6.67859	P	P	P	P	P	P	noncoding	long noncoding	Gold	NR_046160	C12orf79	RefSeq	2384	chr12	-	92378751	92536607	TTAAAAATATCACCCGGCCCAGCAAAAAGTTTGGAAACCTTCATCTAGAAAGTGGTCTAG	256021	exon sense-overlapping	NM_001731	BTG1	protein BTG1	-	92534053	92539673
ASHGV40056889	468.452	401.232	472.127	573.146	435.181	416.324	8.71261	8.70074	8.78479	9.15581	8.93517	8.74884	P	P	P	P	P	P	noncoding	long noncoding	Gold	NR_046252	FGD5-AS1	RefSeq	3795	chr3	-	14984285	14989012	GACGGATTCTCCCAGCCGCTCAGCAGAGCGTCTGTAGGTCGGAAGTGGGGGTTGTATTGG	100505641
ASHGV40047773	242.958	132.059	212.479	154.479	123.568	119.634	7.81416	7.0931	7.64547	7.25128	7.09947	6.92402	P	P	P	P	P	P	noncoding	long noncoding	Gold	NR_015401	LINC00957	RefSeq	1725	chr7	+	44078647	44082082	GGGCGGGGCCATGGGGCTCAAGGGCTGAGCAAATCTGAACAGCAGGCAGTGGACGTAGTC	255031
ASHGV40043217	74.8884	27.3075	54.604	138.155	41.8777	98.6715	6.12847	4.76291	5.62094	7.09695	5.56394	6.65286	P	P	P	P	P	P	noncoding	pseudogene	Gold	NR_001317	HCG4B	RefSeq	2624	chr6	-	29892368	29894992	TACAGTGGGTAGCAGAATCTTGGCAACCCCTAAATGATCAGGTATCTAATCGGTAAAAAA	80868	intergenic
ASHGV40052550	103.61	103.11	161.486	225.105	173.675	167.337	6.58932	6.7335	7.24247	7.78916	7.58035	7.40733	P	P	P	P	P	P	noncoding	long noncoding	Reliable	T040094	G009198	RNA-seq: Iyer et al 2015	2759	chr10	-	37304445	37327215	CGCCAGTAGCTCTGGTTCCTCTCAGCAAAAACAGTGGAAAACACTTTTAATTGTAAAATA
ASHGV40003785	33.7072	41.292	50.9691	71.9135	36.8792	32.5556	4.9589	5.39416	5.51569	6.16693	5.38665	5.06381	P	P	P	P	P	P	noncoding	long noncoding	Gold	NR_036650	WHAMMP1	RefSeq	1567	chr15	-	32812048	32825942	TGTTGGCTAGGCATTTTCTCAGCAGTAAATTACCAGTGCCCTTACTTGCCATGATACCCA	100288615
ASHGV40052008	30.9774	52.705	50.8534	23.7245	16.4966	14.676	4.84282	5.74525	5.51219	4.65679	4.2291	3.94758	P	P	P	A	A	A	noncoding	long noncoding	Reliable	T362606	G085672	RNA-seq: Iyer et al 2015	1968	chr9	-	95880259	95882572	TCTTCCACCTGTGTTCAATCAGAGTGGAGTGCCTGTTTCTTCACTGCATTATTCTTTTTT
ASHGV40037391	19.7659	24.0792	26.8463	16.2638	19.1067	54.7472	4.1798	4.58347	4.53575	4.16316	4.43384	5.80767	A	P	P	A	A	P	noncoding	long noncoding	Reliable	T263253	G060652	RNA-seq: Iyer et al 2015	998	chr4	-	35860511	35984745	TGATAGGACAGAAATGGAACATGGGAGGGCCAATAAGGGAATAAAAACTGGCAACCCCTA
ASHGV40038319	34.5915	25.358	24.3823	30.5535	10.1082	11.3631	4.99803	4.65575	4.38417	4.99043	3.5267	3.58231	P	P	P	P	A	A	noncoding	long noncoding	Reliable	T275170	G063955	RNA-seq: Iyer et al 2015	819	chr4	-	181580058	181596758	CACTGATATTTTCTGGTCCAGAGAAGGTGCTTAATAAATGGTTCTTAAATAGGTGTAAGA
ASHGV40048023	6707.28	3667.88	5624.83	4002.19	4420.17	3248.87	12.4181	11.844	12.3044	11.9829	12.4155	11.7825	P	P	P	P	P	P	noncoding	long noncoding	Reliable	T033348	G007549	RNA-seq: Iyer et al 2015	2500	chr1	+	235047139	235063942	ATAGGCATTAAAAGGTTGCTGTCTCCTCTACTTCCTTGTACCCATTGTCAAAGACCCCCA
ASHGV40034325	105.784	106.74	106.696	42.0924	55.8085	45.0212	6.61902	6.78615	6.62644	5.42131	5.97459	5.52604	P	P	P	P	P	P	noncoding	long noncoding	Reliable	ENST00000415982	RP13-131K19.1	GENCODE	520	chr3	-	49017350	49021418	CTGCCTTCCAAATCTGACTACTAAGATGATACTATGGGAACAGATTGTGAGGACAGAAAG		natural antisense	NM_006321	ARIH2	E3 ubiquitin-protein ligase ARIH2	+	48956280	49022971
ASHGV40049818	64.1405	66.6987	67.8277	76.0571	72.5588	58.1225	5.90323	6.08921	5.94807	6.24517	6.3408	5.88558	P	P	P	P	P	P	noncoding	long noncoding	Reliable	GSE61474_TCONS_00323617	GSE61474_XLOC_062324	RNA-seq: Clark et al 2015	568	chr8	-	118626472	118725834	GATGTTCCTTGCAGAATGGTTATAGAGAAAAATGGGAATAACCACGATATAAAGTAACAG
ASHGV40009665	98.9518	78.9647	100.178	195.305	141.694	204.455	6.52683	6.33956	6.5299	7.57913	7.28272	7.69874	P	P	P	P	P	P	noncoding	long noncoding	Reliable	T074729	G017197	RNA-seq: Iyer et al 2015	6164	chr12	-	17642725	17649417	CAGTTTTCTCTTCTGATTCTGGTATGCTTTGGTTTGCTTGTACTTGCTCCTGCTGTGTAG
ASHGV40060005	18528.7	15390.9	16861.9	15885.2	11836.9	13727.2	13.9071	13.9583	13.8941	13.9325	13.8242	13.847	P	P	P	P	P	P	noncoding	long noncoding	Reliable	uc.173+	uc.173	UCR	276	chr5	+	133726159	133726435	AATTCTTTAGATTTTTAAATTGGAGAAAAGCACTTAAAGTTTTTTATATATGAATATTAC
ASHGV40059438	37.3908	31.9878	26.8889	60.5459	42.3402	49.0704	5.11262	5.00833	4.53912	5.92749	5.58234	5.64708	P	P	P	M	P	P	noncoding	long noncoding	Reliable	TCONS_00011805	XLOC_005280	RNA-seq: Cabili et al 2011	378	chr6	+	38622107	38626294	GCTCTGGATTTATTTTATACAGTGCTACTCCAGTGTGGTGGTCCTCACAGTGTGGTCCTG		intergenic
ASHGV40004440	37.7078	37.3377	40.5969	66.319	41.3096	49.1552	5.1227	5.24231	5.17655	6.05234	5.54483	5.65028	P	P	P	P	P	P	noncoding	long noncoding	Gold	NR_110605	LANCL1-AS1	RefSeq	2159	chr2	+	211189435	211335057	CTGACTGCAAAACCCAAGCTAAAAGACTGCATTTACTACCCTTCCTTGCTAACAAGAGTG	102724820
ASHGV40000116	30.323	19.1695	30.702	24.7114	34.0813	48.7184	4.81423	4.23688	4.746	4.70778	5.27571	5.63669	P	A	P	A	P	P	noncoding	long noncoding	Gold	NR_024462	RAMP2-AS1	RefSeq	1696	chr17	-	40905946	40913275	TCGGGAGAAGGAAGAAGGTGCCACAGCTCTTCAGGACCACGGTTGGGAGAAAGAATGGAG	100190938
ASHGV40012415	34.2896	35.2197	34.5609	48.3888	36.4235	37.4021	4.98635	5.15208	4.92903	5.6198	5.371	5.262	P	P	P	P	P	P	noncoding	long noncoding	Reliable	T092416	G021420	RNA-seq: Iyer et al 2015	1915	chr13	-	31374084	31376389	AACTTCTTTGCAGAAGCCCCTGGAAATGCCATTATTCTATAAAATGAGCCCTTCCCTTTC
ASHGV40049566	176.244	131.895	184.942	338.005	305.493	306.109	7.36028	7.09183	7.44484	8.37427	8.40341	8.29577	P	P	P	P	P	P	noncoding	long noncoding	Gold	NR_121631	CA3-AS1	RefSeq	604	chr8	-	86354036	86376562	GCCGCGAGCGGAGCGAGCGCCCGGGGCGCACCTGAGCCTCCAGCACTCCCCGCGGCCGCG	100996348
ASHGV40006352	54.4833	46.0866	51.4566	68.9839	61.0324	71.6797	5.66342	5.55505	5.52863	6.10836	6.10234	6.19123	P	P	P	P	P	P	noncoding	long noncoding	Reliable	T050400	G011792	RNA-seq: Iyer et al 2015	10704	chr10	+	127017227	127028881	TGTATTGATCCCTAAAGGGGCCATTAGAAAAATCTGACTCCCCTTCCTGGGAAAAATCCC
ASHGV40003605	376.35	258.462	321.55	278.522	207.608	232.477	8.42185	8.07721	8.23775	8.08209	7.84198	7.87966	P	P	P	P	P	P	noncoding	pseudogene	Gold	NR_027269	SEPT7P9	RefSeq	672	chr10	-	38671997	38691780	CAGGACATGGACTCCCACCTTCAGGCAGGATTGGGTAGTACATGTTTGTAACTACCTGGC	285961
ASHGV40045004	72.9522	60.4645	78.0059	204.759	79.6646	76.0116	6.09212	5.94385	6.1603	7.64822	6.46809	6.27787	P	P	P	P	P	P	noncoding	long noncoding	Reliable	TCONS_00011301	XLOC_005281	RNA-seq: Cabili et al 2011	400	chr6	+	38681826	38682993	TGGGGTCCCCTAAACAATGTTTCAGTCCTCGGGCTCGGTGGGTGCATCCTTTATTGGGGA
ASHGV40005619	81.7114	47.9204	71.3674	100.59	47.0127	83.8141	6.25327	5.60649	6.02214	6.64346	5.73645	6.42166	P	P	P	P	P	P	noncoding	long noncoding	Reliable	T041634	G009551	RNA-seq: Iyer et al 2015	7110	chr10	+	49489911	49497854	ATGCATTGTCTGGGATGCTTTTCTTTGCCTTTGTCAAGTTGCAGAGAAGAAAGGCCTTCC
ASHGV40050965	159.703	110.884	161.107	371.341	386.435	392.834	7.22256	6.84481	7.23859	8.51555	8.75751	8.66743	P	P	P	P	P	P	noncoding	long noncoding	Reliable	T348031	G082039	RNA-seq: Iyer et al 2015	1628	chr8	+	96171592	96188277	TGCTGGAAAGCTTCCAATTCTCTAACTACCAGCATCTTCCATTTTCCCTATTAGCTTTCT
ASHGV40001779	99.5059	80.1924	125.143	170.973	198	170.955	6.53388	6.36244	6.85677	7.39627	7.77453	7.43771	P	P	P	P	P	P	noncoding	long noncoding	Reliable	ENST00000524987	ANO1-AS1	GENCODE	646	chr11	-	70033893	70034615	AGGATGCCCGGCTGTCTGGGCAGGCTTTGGTGTTGTGGTGGTTGCACGGCGGCTCGTCCT	100873981	natural antisense	NM_018043	ANO1	anoctamin-1	+	69924407	70035652
ASHGV40037313	37.4101	5	34.0931	24.6386	14.0979	34.7952	5.11328	2.33156	4.90653	4.70392	4.00777	5.15664	P	A	P	A	A	P	noncoding	long noncoding	Reliable	ENST00000507666	RP11-380P13.2	GENCODE	639	chr4	-	23724884	23735202	CACCGAGCTTTCCTTGGTGTCAGCCACAGGGGTCACTAAGCCATCAGCTGATCAAGAAAG		intergenic
ASHGV40027261	80.8476	58.8666	98.516	137.534	69.597	110.127	6.23914	5.90233	6.504	7.09068	6.27949	6.80437	P	P	P	P	P	P	noncoding	long noncoding	Gold	NR_122074	LOC400997	RefSeq	3212	chr2	-	111855917	111873165	CACCTCTGTTCCTGGCTGTCAAGATGATAATAATAATTACCATCCTTTCACTCACAAATG	400997
ASHGV40010202	27.9697	22.2759	33.8219	26.0911	9.70204	36.7362	4.699	4.46188	4.89411	4.78177	3.46693	5.2352	P	P	M	P	A	P	noncoding	long noncoding	Reliable	T081639	G018871	RNA-seq: Iyer et al 2015	3532	chr12	-	67805167	67828714	GTTAGAGATGCACTGGTCTAGGTCACTTTGTCATGTTATATAGTCACAGCACCATGTACC
ASHGV40006291	512.061	252.823	636.697	226.991	519.538	202.11	8.84604	8.04785	9.21188	7.80303	9.20179	7.68126	P	P	M	P	P	P	noncoding	long noncoding	Reliable	T049579	G011620	RNA-seq: Iyer et al 2015	450	chr10	+	121836338	121852278	CTCCCAAACTGAGCTGACAACTAAGAAAGAGATAGGACAAGCAACACAGAGAAAGAAAAC
ASHGV40003883	518.068	486.866	467.466	243.11	347.252	302.402	8.86382	8.97999	8.76905	7.89859	8.59413	8.2732	P	P	M	P	P	P	noncoding	long noncoding	Gold	NR_038431	RNASEH1-AS1	RefSeq	1046	chr2	+	3605976	3609340	AACTGAGTTGAGAAGGGTCCATTCAAGAATTGTGCCCACAATATACCAGGCACTTGTCCA	100506054
ASHGV40060502	101.072	113.09	117.551	63.5229	43.8067	55.8601	6.55343	6.87027	6.76497	5.99441	5.63294	5.83244	P	P	M	P	P	P	noncoding	long noncoding	Reliable	uc.399-	uc.399	UCR	214	chr16	-	50848990	50849204	CGAGGTCAGCCTGGCCTCATCCATTAGAAATATTGTTTTTCTAAACATTACATTGATTTA		intergenic
ASHGV40039627	109.733	95.0489	101.428	118.042	85.55	110.035	6.67979	6.61182	6.55086	6.87682	6.57472	6.80322	P	P	M	P	P	P	noncoding	long noncoding	Reliable	T274358	G063766	RNA-seq: Iyer et al 2015	4725	chr4	+	171317810	171370996	CTCTCCATTGGTCCCTGGCATTGAGTCTGACTGTAACTACCATTTATCTTTATGCTAGTC
ASHGV40008170	7264.85	5788.71	7653.57	10179.4	11341.1	11016.6	12.5317	12.5171	12.7391	13.3055	13.7654	13.5042	P	P	M	P	P	P	noncoding	long noncoding	Reliable	ENST00000528646	RP11-583F24.8	GENCODE	707	chr11	+	18956531	18961268	TGAGATGATTCTTGGCCTCTGTCCCATATCCAATAGAGATAAGCCTCTCCCATCACATTC		natural antisense	NM_147199	MRGPRX1	mas-related G-protein coupled receptor member X1	-	18955359	18956549
ASHGV40052566	35.5862	28.1205	32.4283	42.1372	29.1708	30.7962	5.03743	4.80896	4.82815	5.42264	5.05444	4.98705	P	P	P	P	P	P	noncoding	long noncoding	Gold	NR_121188	PGM5P3-AS1	RefSeq	601	chr9	+	72689	75294	AGTGAACGCGTTGGGAACAATATGGAAAACTGGGAGCCGCCTTGGAATCTACAGGGCCGG	101929127
ASHGV40040975	155448	112276	133462	52040.5	43948.5	48121.4	17.0743	16.812	16.9214	15.5854	15.6399	15.6147	P	P	P	P	P	P	noncoding	long noncoding	Reliable	uc001gch.1	AF268386	UCSC_knowngene	4462	chr1	+	162751900	162756362	GGGGTAAAGGGCAAATGGATTTAATTTCTGCTTAAAACTATCATAGACGTTCCAAATAGA		intergenic
ASHGV40020779	46.6743	35.7553	44.1977	56.6572	39.6035	38.1907	5.43396	5.17977	5.30761	5.83514	5.48804	5.29064	P	P	P	P	P	P	noncoding	long noncoding	Reliable	T153360	G035537	RNA-seq: Iyer et al 2015	3023	chr17	-	68132147	68136206	AATCTGGTGGCACATGAAAATAATATTTTCTTCTCTCTCCTTAGTCTTACTCACTTCTCC
ASHGV40034737	76.981	64.6498	70.7995	161.523	81.4657	105.898	6.16606	6.04489	6.01063	7.31983	6.49938	6.75355	P	P	P	P	P	P	noncoding	long noncoding	Reliable	T247954	G057031	RNA-seq: Iyer et al 2015	7235	chr3	-	110912322	110920370	GTAGATCCTCTCTCCTTGAGACCCAGAGGGAACTTATATGTCATTGCCCCAATTGAAAAC
ASHGV40004842	310.879	301.651	304.816	423.006	267.85	370.566	8.16725	8.30379	8.17204	8.71592	8.20606	8.5769	P	P	P	P	P	P	noncoding	pseudogene	Gold	NR_130742	FAM86EP	RefSeq	1881	chr4	-	3943486	3957155	CATGAAAAAGGCCAGGCCAGGATCAGATGGGAAGTGGAAGCTTGTCATGACCAGAAACTG	348926
ASHGV40032969	91.6834	53.2444	61.9269	185.33	157.588	137.843	6.42229	5.76017	5.81241	7.51135	7.43519	7.13071	P	P	P	P	P	P	noncoding	long noncoding	Reliable	T231285	G053208	RNA-seq: Iyer et al 2015	1288	chr22	-	26445413	26462629	CTTATCTCCCAGGCACTATAAAGTTTACAAAATGCATTCACATCCATTACCTCATTTTGA
ASHGV40014261	184.892	295.241	263.259	278.964	366.515	328.122	7.4315	8.27101	7.96346	8.08407	8.68045	8.3881	P	P	P	P	P	P	noncoding	long noncoding	Reliable	ENST00000554634	RP1-261D10.2	GENCODE	464	chr14	-	71773886	71778076	GAGACTGAAATGGAAGTCTCTTAGTACTCCACCCAAGGATTTTCATATTAAACAATTATC		intergenic
ASHGV40053054	60.5217	29.014	44.6564	64.8385	83.4566	47.3877	5.82137	4.85844	5.32256	6.02085	6.53744	5.60259	P	P	P	P	P	P	noncoding	long noncoding	Reliable	ENST00000443163	RP11-395D3.1	GENCODE	530	chr9	+	89247061	89311411	CACCCTCGCCAAAACCCCTGAAATACAGAAATGTGGTATTAAAACAGTTATGACTGGAAA		intergenic
ASHGV40056922	210083	206374	214974	177675	153849	166054	17.4773	17.6637	17.6304	17.45	17.3821	17.4398	P	P	P	P	P	P	noncoding	long noncoding	Reliable	TCONS_00006915	XLOC_002730	RNA-seq: Cabili et al 2011	359	chr3	+	96336028	96336495	TTGCTATGTTATGCCCGCCTCTTCACGGGTAGGTCAATTTCACTGGTTGAAAGTAAGAGA		intergenic
ASHGV40050463	842.962	647.927	686.517	187.015	153.389	173.252	9.56285	9.37484	9.31908	7.523	7.40016	7.4565	P	P	P	P	P	P	noncoding	long noncoding	Reliable	ENST00000606555	RP11-51J9.6	GENCODE	645	chr8	+	30054919	30055564	GAGTTGTTAAAGAATGATGAAACTAGCACTCAATACCTGAAATAAAAGAGCAAAACTGAA
ASHGV40029904	40.8283	22.2315	34.7221	5.14639	12.6116	20.7699	5.23855	4.45895	4.93573	2.3673	3.85494	4.43317	P	P	P	A	A	A	noncoding	long noncoding	Gold	ENST00000457407	AC093388.3	GENCODE	404	chr2	+	191399580	191432828	GTACCTAACCACATTCATTTTGATTTGGTTTAATTTTGGATGGCACTATGGAAAGTAGCT		bidirectional	NM_001142645	TMEM194B	transmembrane protein 194B precursor	-	191371618	191399468
ASHGV40050649	174.789	112.657	146.397	39.552	39.4823	41.8649	7.35109	6.86559	7.0848	5.33617	5.48354	5.42279	P	P	P	P	P	P	noncoding	long noncoding	Reliable	ENST00000605049	CTD-3214K23.1	GENCODE	239	chr8	+	53635462	53635701	CTTTTGTAACTTAAAACGAGTTCTGTTGTTTATCATATAAAATGAATGCTTTTTTCCCAA
ASHGV40004671	235.483	111.544	145.472	215.661	658.222	466.861	7.76583	6.85342	7.0732	7.72238	9.5506	8.91052	P	P	P	P	P	P	noncoding	long noncoding	Gold	NR_121647	LINC01410	RefSeq	2877	chr9	+	66457288	66469310	AATTCCAGTCCTGCTGCTGCAAATTCTCTTTTGGAGTCTTTCTTGCAGTTGCGGTTGGTT	103352539
ASHGV40012419	61.1785	69.6645	61.6315	51.4869	17.9703	35.815	5.838	6.15371	5.80497	5.70212	4.34768	5.19856	P	P	P	P	A	P	noncoding	long noncoding	Reliable	T092446	G021428	RNA-seq: Iyer et al 2015	3856	chr13	-	31476454	31480310	TGTCTTTTTCATTACCCAAGTACCAGCCAGGCAAACAATCACTCCTGGTGACGACCTTTT
ASHGV40000950	123.709	108.808	172.562	74.4729	423.331	88.1495	6.84768	6.81712	7.33634	6.21217	8.89297	6.49228	P	P	P	P	P	P	noncoding	long noncoding	Gold	ENST00000442403	AC007064.24	GENCODE	500	chr22	+	17350367	17352016	TGCCTCCCAGTTAAAGAACTCTTTCAAAAGACCTCATGACTGGTCTCACAGAGATTCAAA		intergenic
ASHGV40059672	26.3372	18.5895	16.6981	59.0575	36.6302	37.5243	4.60739	4.19591	3.79468	5.89323	5.37742	5.26652	P	A	A	P	P	P	noncoding	long noncoding	Reliable	TCONS_00021928	XLOC_010525	RNA-seq: Cabili et al 2011	1343	chr13	-	21139594	21141167	GGCGATGCGGCAGATGCCCAAAGGATGATAGTAAGCTTACTGTGACATAACTCCCGGAGC		natural antisense	ENST00000382778	IFT88	intraflagellar transport 88 homolog (Chlamydomonas) [Source:HGNC Symbol;Acc:20606]	+	21140584	21265501
ASHGV40059567	13.4816	20.807	18.7664	27.3286	38.3699	40.9344	3.59229	4.36402	3.98128	4.84491	5.44366	5.39097	A	A	A	P	P	P	noncoding	long noncoding	Reliable	TCONS_00016461	XLOC_007827	RNA-seq: Cabili et al 2011	502	chr9	-	112937185	112938141	TTTAGAAATTGCCGATGTGGCATCTCCAGGAGACTTGCTTTTTCACACATGGCCTGAGTT		intergenic
ASHGV40015741	188.653	169.285	200.257	53.1679	39.3821	69.2597	7.46038	7.45889	7.56176	5.74571	5.48032	6.1386	P	P	P	P	P	P	noncoding	long noncoding	Gold	NR_002208	MRPL42P5	RefSeq	667	chr15	-	40824082	40824749	ATCTTCAATCCAAAATGGAGCCTTATGTTTGTCATAAATCTACGTACTCTTCTTTTCCAG	359821
ASHGV40008922	21.7645	33.8058	28.6119	30.0735	41.9007	22.5422	4.32404	5.09062	4.63672	4.97024	5.56556	4.54759	A	P	P	P	P	A	noncoding	long noncoding	Reliable	TCONS_00019406	XLOC_009229	RNA-seq: Cabili et al 2011	245	chr11	+	79992035	80007893	TGTGACTCAAGAACAGAAGTGAAAGGAAGTGTCGGTCTTCTGCACTCTGCCACAGCAAGA		intergenic
ASHGV40021774	968.884	686.567	802.74	389.296	325.47	363.664	9.75599	9.46165	9.54434	8.58771	8.50077	8.54754	P	P	P	P	P	P	noncoding	long noncoding	Reliable	uc010wia.1	AK027091	UCSC_knowngene	845	chr17	+	41381731	41382576	TTGTTCGACTCACTAGTCTTCTGTGGCTCTATGCGGTACTAAAGAGCAGAAGACAGAAGA		intergenic
ASHGV40028697	73.2013	64.6044	87.9022	94.6828	90.2307	94.1648	6.09619	6.04394	6.33526	6.56282	6.6515	6.57908	P	P	P	P	P	P	noncoding	long noncoding	Reliable	T187330	G042988	RNA-seq: Iyer et al 2015	389	chr2	+	31990333	31995770	TCCTCACTGATCTGAAAAAGAGCACACTGGAAGAAGCAGGCCCTCTTATGAAGGAAAAAA
ASHGV40019510	80.1404	78.9054	86.2969	58.3597	96.8343	81.9368	6.2269	6.33821	6.30722	5.87808	6.7489	6.38791	P	P	P	P	P	P	noncoding	long noncoding	Reliable	T137296	G032163	RNA-seq: Iyer et al 2015	657	chr16	+	84833685	84835350	TTGCTAAGGAAGACAAAAGATAGAAGCAACTGCCTACCTTGCCAACCACATGCCTTCACA
ASHGV40058575	30.9036	41.0314	48.2751	37.8906	33.0942	31.7769	4.83889	5.38402	5.43652	5.27856	5.23232	5.03147	P	P	P	P	P	P	noncoding	long noncoding	Reliable	T218318	G050490	RNA-seq: Iyer et al 2015	1558	chr20	-	43059478	43061700	TCTCCGGAGCAGCCCTGGGAGCTTATTCCTCCTGGATGTCACTCTGATGTGAGGGTTTAC
ASHGV40025552	144.743	117.27	123.34	104.314	112.905	114.79	7.07283	6.91647	6.83705	6.69258	6.97257	6.86246	P	P	P	P	P	P	noncoding	long noncoding	Reliable	ENST00000595783	CTC-523E23.6	GENCODE	1657	chr19	+	35396218	35399092	AAACAGGAACTCTCAACCCACGTCTGCCAGTTGTAGACTCTGTAAACAAAGTTCCAACTC	100652911
ASHGV40012573	96.7571	79.7115	120.129	41.9831	101.096	81.826	6.49228	6.35264	6.79682	5.41789	6.81344	6.38603	P	P	P	P	P	P	noncoding	long noncoding	Reliable	T094513	G021981	RNA-seq: Iyer et al 2015	2310	chr13	-	50216753	50219383	ATTATATTGCTATCTCCAGTCTGGTACTCTTTCTTCTGCTTTGCCTTTGTAGGTTTTGGC
ASHGV40040855	33.5116	24.7683	37.2654	40.1606	78.7921	36.8468	4.95098	4.62474	5.04191	5.35586	6.4529	5.24074	P	P	P	P	P	P	noncoding	long noncoding	Reliable	T289596	G067701	RNA-seq: Iyer et al 2015	2801	chr5	-	136172500	136178566	GAAAATCATGTTCTATGAATTGTTTTCTGACTGGCCTTTCTCACTGACAAAGAAAAATGC
ASHGV40002158	473.404	320.994	387.953	793.135	804.885	756.771	8.73056	8.39438	8.50489	9.60204	9.8368	9.62096	P	P	P	P	P	P	noncoding	long noncoding	Reliable	ENST00000558101	RP11-540O11.7	GENCODE	414	chr15	+	41303794	41305498	TTTCAGAATACCCAGCTTCCCAGTATCTTCAGAATCACAGCTTCCAAAGTTCTGCCAAGT		intronic antisense	NM_017553	INO80	DNA helicase INO80	-	41271078	41408340
ASHGV40007697	33.7926	28.4199	37.9182	39.8103	70.6744	27.4134	4.96249	4.82852	5.06871	5.34491	6.30273	4.82038	P	P	P	P	P	P	noncoding	long noncoding	Reliable	T011572	G002457	RNA-seq: Iyer et al 2015	1359	chr1	-	55957071	55959358	AGGTTGTACATTCTATCCAAATACTACCTATCCTTAGGCACTTCCCCTGAGACATCACAT
ASHGV40021650	2630.28	850.387	1719.19	1602.5	1761.95	1219.74	11.1168	9.78358	10.6237	10.636	11.0348	10.3179	P	P	P	P	P	P	noncoding	long noncoding	Reliable	ENST00000591689	RP11-697E22.1	GENCODE	509	chr17	+	35969786	35973886	GTTCCAGATGCCTCTCCACAGCATTCATCACACCTTCCTTCACACTTGAAGGGAAAAGTC
ASHGV40021058	105657	66749.4	82265.1	62657.5	50315	58782.1	16.4974	16.0907	16.2315	15.8742	15.8377	15.873	P	P	P	P	P	P	noncoding	long noncoding	Reliable	T139142	G032479	RNA-seq: Iyer et al 2015	5244	chr17	+	1	5900	AAGTCTCAGTTTTCCAGAGTCTCCCTGTGAGCTCACACTCATACCTACCTAGTTTCTGAA
ASHGV40023077	48.965	26.6826	32.6566	47.8811	25.9332	36.1715	5.50797	4.72898	4.84083	5.60182	4.8829	5.21153	P	P	P	P	P	P	noncoding	long noncoding	Reliable	ENST00000577848	RP11-874J12.4	GENCODE	1455	chr18	+	3653409	3656282	ACGCATGCTTCAGATTTGGATTTTTCTTTTTCTGCTGGCATTGCAAGAACGTAACTAAAC		intronic antisense	NM_001003809	DLGAP1	disks large-associated protein 1 isoform 2	-	3496029	3845358
ASHGV40023077	48.965	26.6826	32.6566	47.8811	25.9332	36.1715	5.50797	4.72898	4.84083	5.60182	4.8829	5.21153	P	P	P	P	P	P	noncoding	long noncoding	Reliable	ENST00000577848	RP11-874J12.4	GENCODE	1455	chr18	+	3653409	3656282	ACGCATGCTTCAGATTTGGATTTTTCTTTTTCTGCTGGCATTGCAAGAACGTAACTAAAC		intronic antisense	NM_001242761	DLGAP1	disks large-associated protein 1 isoform 3	-	3502142	4455266
ASHGV40023077	48.965	26.6826	32.6566	47.8811	25.9332	36.1715	5.50797	4.72898	4.84083	5.60182	4.8829	5.21153	P	P	P	P	P	P	noncoding	long noncoding	Reliable	ENST00000577848	RP11-874J12.4	GENCODE	1455	chr18	+	3653409	3656282	ACGCATGCTTCAGATTTGGATTTTTCTTTTTCTGCTGGCATTGCAAGAACGTAACTAAAC		intronic antisense	NM_001242762	DLGAP1	disks large-associated protein 1 isoform 4	-	3496029	3874767
ASHGV40023077	48.965	26.6826	32.6566	47.8811	25.9332	36.1715	5.50797	4.72898	4.84083	5.60182	4.8829	5.21153	P	P	P	P	P	P	noncoding	long noncoding	Reliable	ENST00000577848	RP11-874J12.4	GENCODE	1455	chr18	+	3653409	3656282	ACGCATGCTTCAGATTTGGATTTTTCTTTTTCTGCTGGCATTGCAAGAACGTAACTAAAC		intronic antisense	NM_001242764	DLGAP1	disks large-associated protein 1 isoform 6	-	3496029	3874253
ASHGV40023077	48.965	26.6826	32.6566	47.8811	25.9332	36.1715	5.50797	4.72898	4.84083	5.60182	4.8829	5.21153	P	P	P	P	P	P	noncoding	long noncoding	Reliable	ENST00000577848	RP11-874J12.4	GENCODE	1455	chr18	+	3653409	3656282	ACGCATGCTTCAGATTTGGATTTTTCTTTTTCTGCTGGCATTGCAAGAACGTAACTAAAC		intronic antisense	NM_001242765	DLGAP1	disks large-associated protein 1 isoform 7	-	3502142	3845358
ASHGV40023077	48.965	26.6826	32.6566	47.8811	25.9332	36.1715	5.50797	4.72898	4.84083	5.60182	4.8829	5.21153	P	P	P	P	P	P	noncoding	long noncoding	Reliable	ENST00000577848	RP11-874J12.4	GENCODE	1455	chr18	+	3653409	3656282	ACGCATGCTTCAGATTTGGATTTTTCTTTTTCTGCTGGCATTGCAAGAACGTAACTAAAC		intronic antisense	NM_004746	DLGAP1	disks large-associated protein 1 isoform 1	-	3496029	4455266
ASHGV40023077	48.965	26.6826	32.6566	47.8811	25.9332	36.1715	5.50797	4.72898	4.84083	5.60182	4.8829	5.21153	P	P	P	P	P	P	noncoding	long noncoding	Reliable	ENST00000577848	RP11-874J12.4	GENCODE	1455	chr18	+	3653409	3656282	ACGCATGCTTCAGATTTGGATTTTTCTTTTTCTGCTGGCATTGCAAGAACGTAACTAAAC		natural antisense	NM_001242763	DLGAP1	disks large-associated protein 1 isoform 5	-	3496029	3874767
ASHGV40023077	48.965	26.6826	32.6566	47.8811	25.9332	36.1715	5.50797	4.72898	4.84083	5.60182	4.8829	5.21153	P	P	P	P	P	P	noncoding	long noncoding	Reliable	ENST00000577848	RP11-874J12.4	GENCODE	1455	chr18	+	3653409	3656282	ACGCATGCTTCAGATTTGGATTTTTCTTTTTCTGCTGGCATTGCAAGAACGTAACTAAAC		natural antisense	NM_001242766	DLGAP1	disks large-associated protein 1 isoform 8	-	3496029	3845358
ASHGV40044694	60.1584	57.2832	50.207	72.5537	52.3495	25.7243	5.8114	5.86295	5.49208	6.18158	5.88413	4.73119	P	P	P	P	P	P	noncoding	long noncoding	Reliable	T298677	G069813	RNA-seq: Iyer et al 2015	729	chr6	+	22710467	22713336	TTCAGAATTGACTGTGGCTCCATGGTTTGTTGTAATTAATTAAACCGTGTTCATTTGGAG
ASHGV40056958	41.9247	26.4091	45.4309	87.1203	52.0635	37.7421	5.27314	4.71308	5.34983	6.44073	5.87728	5.2733	P	P	P	P	P	P	noncoding	long noncoding	Gold	ENST00000436432	LINC01014	GENCODE	545	chr3	+	178137021	178175097	CTCCTGCCAGGGATGGTGTCAGACAAGTGCTGAAGGCACTGTTTGTTTCCTGCCCCAATG	100874330	intron sense-overlapping	ENST00000437510	KCNMB2	potassium large conductance calcium-activated channel, subfamily M, beta member 2 [Source:HGNC Symbol;Acc:6286]	+	177990719	178546150
ASHGV40040848	1128.06	903.038	933.065	1208.43	735.885	983.798	9.96737	9.86228	9.76977	10.2247	9.69965	10.0034	P	P	P	P	P	P	noncoding	long noncoding	Gold	NR_026763	SMAD5-AS1	RefSeq	1827	chr5	-	135465202	135470579	GGCGAAGTTTGTATGACTCCTCCAGCAGAGTCCTTGGAAACAATAAAGCTTCCTTTCCAA	9597	intronic antisense	NM_001001419	SMAD5	mothers against decapentaplegic homolog 5	+	135468535	135518422
ASHGV40040848	1128.06	903.038	933.065	1208.43	735.885	983.798	9.96737	9.86228	9.76977	10.2247	9.69965	10.0034	P	P	P	P	P	P	noncoding	long noncoding	Gold	NR_026763	SMAD5-AS1	RefSeq	1827	chr5	-	135465202	135470579	GGCGAAGTTTGTATGACTCCTCCAGCAGAGTCCTTGGAAACAATAAAGCTTCCTTTCCAA	9597	intronic antisense	NM_001001420	SMAD5	mothers against decapentaplegic homolog 5	+	135468535	135518422
ASHGV40040848	1128.06	903.038	933.065	1208.43	735.885	983.798	9.96737	9.86228	9.76977	10.2247	9.69965	10.0034	P	P	P	P	P	P	noncoding	long noncoding	Gold	NR_026763	SMAD5-AS1	RefSeq	1827	chr5	-	135465202	135470579	GGCGAAGTTTGTATGACTCCTCCAGCAGAGTCCTTGGAAACAATAAAGCTTCCTTTCCAA	9597	intronic antisense	NM_005903	SMAD5	mothers against decapentaplegic homolog 5	+	135468535	135518422
ASHGV40026068	382.111	298.206	313.117	695.858	639.222	667.346	8.44486	8.28557	8.20563	9.42979	9.50355	9.43903	P	P	P	P	P	P	noncoding	long noncoding	Reliable	uc031rna.1	AK097618	UCSC_knowngene	1643	chr19	+	55670306	55688908	TGACTCTTTGTTCCCCAAATAAGCCTCAGAATCTGGATATGGGGCCTGAATCTGGATATG
ASHGV40026223	106.665	67.6705	94.5645	64.8135	69.4147	43.4271	6.63088	6.11053	6.43683	6.02011	6.27571	5.47439	P	P	P	P	P	P	noncoding	long noncoding	Reliable	T183313	G042075	RNA-seq: Iyer et al 2015	2629	chr2	-	2704769	2713007	TGTTTTGCCTTAGTTGGACTTCGTTTAAATTGTCTCCTTCCAAGATGCAGAGGAGGGTTC
ASHGV40020561	78644.3	56005.2	62566	61263.8	46155	51241	16.0675	15.8431	15.84	15.8459	15.7053	15.7004	P	P	P	P	P	P	noncoding	long noncoding	Reliable	T150570	G034878	RNA-seq: Iyer et al 2015	420	chr17	-	48796244	48796834	CCTACACCAAATGTCTCCCAGTGTGGAATTTTTTAAAAAGATATTGATCCAGTAGGCCAG
ASHGV40056946	69.7161	70.8908	72.0322	76.0894	77.6559	75.2371	6.03036	6.17889	6.03656	6.24662	6.43202	6.26515	P	P	P	P	P	P	noncoding	long noncoding	Gold	NR_110167	LINC01213	RefSeq	522	chr3	+	149956486	149957992	GAGAACCAAAGTATGCTGGATTCTATATTGTTAGGAAGGGATGGTTAATTTGATTGACTC	101927992
ASHGV40045105	65.7104	82.6736	74.7144	183.76	158.504	164.276	5.9404	6.40913	6.09338	7.49769	7.44504	7.38008	P	P	P	P	P	P	noncoding	long noncoding	Reliable	T304531	G071022	RNA-seq: Iyer et al 2015	1098	chr6	+	45642907	45645986	GTGAATCAATGTGTCCCAGATCTCCAAACTGGAATGAAAAAACAGGAATAAAATAGCTGG
ASHGV40045660	277.675	199.569	245.255	303.874	377.039	283.915	8.00999	7.69577	7.85293	8.21329	8.72031	8.17629	P	P	P	P	P	P	noncoding	long noncoding	Reliable	ENST00000454262	RP11-102N11.1	GENCODE	334	chr6	+	131018456	131018923	AACCTCCCCCTTATAAATAAGAAGAGTCATTCAGAAATAGAGTGTTGCAATGAAGTCCCT		intergenic
ASHGV40027756	23.9049	7.52689	16.6992	42.3808	21.4896	46.3775	4.46676	2.80816	3.79476	5.43217	4.60437	5.56737	P	A	A	M	A	P	noncoding	long noncoding	Reliable	T203528	G047043	RNA-seq: Iyer et al 2015	2172	chr2	-	177709179	177835757	GCTAGAAAACAATTCACCATCAGTATTGAGACAGGCATTTCATTACTGTATGGGTAATAA
ASHGV40028678	31.9491	29.1888	29.096	60.0025	30.3511	54.4653	4.88643	4.86784	4.66471	5.91659	5.11086	5.79922	P	P	P	P	P	P	noncoding	long noncoding	Reliable	ENST00000421411	AC106870.1	GENCODE	691	chr2	+	30113236	30115220	GAGCAGATCTGAATCTACTGACAGCCTGAAGAAGAGCAGCAGCCATCCCACTGCACCAAC		intronic antisense	NM_004304	ALK	ALK tyrosine kinase receptor precursor	-	29415639	30144477
ASHGV40055434	19.4696	15.7462	7.39925	39.4515	24.9471	25.4718	4.15678	3.93982	2.53026	5.33188	4.82861	4.71729	A	A	A	P	P	P	noncoding	long noncoding	Reliable	T380705	G090202	RNA-seq: Iyer et al 2015	976	chrX	+	135910486	135911543	TATCCAGAACTTGCAAGTGGAAAGGGGTGGGGTTGCAAAAATATGAATGTAAATTCTCAG
ASHGV40041185	80.907	53.3822	74.1226	144.062	98.887	146.948	6.24025	5.76434	6.08007	7.15541	6.78069	7.22016	P	P	P	P	P	P	noncoding	long noncoding	Reliable	T293531	G068714	RNA-seq: Iyer et al 2015	1095	chr5	-	173064354	173066178	TACATTAGCTAATTAGCTTTCTTCCCAGGCCCCATTACTGTTCCCTCAAGTGTATCGTGG
ASHGV40055752	77.7373	53.1201	69.4271	114.156	147.599	109.212	6.17997	5.7568	5.9842	6.82145	7.34271	6.79544	P	P	P	P	P	P	noncoding	long noncoding	Reliable	T045174	G010468	RNA-seq: Iyer et al 2015	2386	chr10	-	84496552	84516044	GTACCATGGTGCTTTCATTTTCATTTCCCAATAATAATGAATTACGTCCTACGTATGTGC
ASHGV40031751	20.9181	8.75421	25.3737	56.3205	40.2361	59.4879	4.26482	3.0471	4.44739	5.82551	5.50732	5.92085	A	A	P	P	P	P	noncoding	long noncoding	Gold	ENST00000451960	RP11-112L6.2	GENCODE	341	chr20	+	48785882	48788279	TGGCTTTCTGGATTCTCTGGTGACACCTGCTGGCACAAAGGGATACTGCAGCCCAGCTTG		intergenic
ASHGV40047862	86.712	55.829	74.4261	127.669	102.867	129.678	6.33875	5.8276	6.0857	6.98918	6.83705	7.04556	P	P	P	P	P	P	noncoding	long noncoding	Reliable	T324113	G075850	RNA-seq: Iyer et al 2015	7074	chr7	+	52693943	52711236	GAAGCTGCTATAATTGTACATATGCTCTCCATTTCCTTACCATTCTATGAACAGTAAGAA
ASHGV40032888	66.1323	77.7513	83.602	77.5087	49.0483	66.3099	5.95142	6.31561	6.2638	6.27441	5.79049	6.07699	P	P	P	P	P	P	noncoding	pseudogene	Gold	NR_002829	P2RX6P	RefSeq	124	chr22	-	21396680	21398538	ATTTCCATCACAACCAAACTCAAAGGGGTTTCCGTGACTCAGATCAAGGAGCTTGGAAAC	440799
ASHGV40016707	36.0958	32.5654	38.9974	36.4405	43.0006	37.6103	5.06003	5.03564	5.11477	5.22568	5.60649	5.26858	P	P	P	P	P	P	noncoding	long noncoding	Gold	NR_120334	PLA2G4E-AS1	RefSeq	2499	chr15	+	42264960	42291292	AGGAGCACCTCACCACTAGAAGAGACCCTTGCAGTAGGAAACAAAGCTGCATGAGAAAAG	101928388
ASHGV40000976	88.4884	70.0134	134.762	192.293	190.851	160.049	6.36847	6.16231	6.9651	7.55805	7.71945	7.34125	P	P	P	P	P	P	noncoding	long noncoding	Gold	ENST00000444112	AC005808.3	GENCODE	381	chr20	+	52224892	52251129	AATAGCCCAGTGAGCATGCCTTTCTCCTGAAAAATAAAAAATAGTTGGTGTTTACTGCAA		natural antisense	ENST00000431687	ZNF217	zinc finger protein 217 [Source:HGNC Symbol;Acc:13009]	-	52199080	52225431
ASHGV40054556	52.7855	303.538	49.2687	75.9683	49.5525	57.8039	5.61437	8.31406	5.46548	6.24268	5.80456	5.87716	P	A	P	P	P	P	noncoding	long noncoding	Reliable	T382064	G090526	RNA-seq: Iyer et al 2015	2369	chrX	-	152434467	152436836	AAGTGCCAACTCTTGCTGCTCCTGTTTCAAACAAGGAAATTTAGATAATTGTTATACACA
ASHGV40011842	338.108	345.492	409.757	698.122	761.378	752.297	8.27799	8.49614	8.58288	9.43352	9.75139	9.60895	P	P	P	P	P	P	noncoding	long noncoding	Reliable	T084382	G019570	RNA-seq: Iyer et al 2015	601	chr12	+	95739774	95745598	GAATTTAGCTCTTGTGGGAAAACAGAATAAAATAAAATGCCCCTCTCCAGGCTGGAGAGC
ASHGV40056389	25.0204	6.20227	18.8856	35.8219	9.45166	72.2616	4.53129	2.56422	3.99185	5.20302	3.43175	6.20307	P	A	A	P	A	P	noncoding	long noncoding	Reliable	TCONS_00025394	XLOC_012209	RNA-seq: Cabili et al 2011	456	chr17	+	41393290	41393906	ATTGCCAAAAGTAGGCTTTACATTTTTGCTCGTTTTCTTTTGGGTCTGTGGCTAGTCTCC		intergenic
ASHGV40048450	756.511	693.531	766.185	1354.73	1145.46	1206.71	9.39731	9.47992	9.47992	10.3994	10.377	10.2992	P	P	P	P	P	P	noncoding	long noncoding	Gold	NR_002144	LOC407835	RefSeq	1737	chr7	+	128766324	128768050	CGGCCCGCCCACTACGGGCCCAGGCTAGAGGCGCCGCCGCCACCGGCCCGCGGAGCCCGG	407835
ASHGV40045167	877.93	554.36	689.17	554.993	589.473	550.613	9.6176	9.1567	9.32725	9.1119	9.38916	9.16176	P	P	P	P	P	P	noncoding	long noncoding	Gold	NR_103446	TRAM2-AS1	RefSeq	2572	chr6	+	52441999	52448791	CTACCAGTAATGAAGCAGTCAGTTACTTTCTAGATGTGCAGAAATACGTAATGAACAAAA	401264
ASHGV40012829	22.9974	23.744	37.5389	26.4468	10.4139	22.345	4.40519	4.56324	5.05262	4.79902	3.57028	4.53621	P	P	P	P	A	A	noncoding	long noncoding	Reliable	GSE61474_TCONS_00091427	GSE61474_XLOC_017579	RNA-seq: Clark et al 2015	415	chr13	-	95141645	95165443	ATGTGACAAAGAGACTAGAGGAAGATGAACATGTGAACACACACAGTCCAATGAGAAGAG
ASHGV40019711	31.7025	15.5123	42.6711	52.41	17.5514	41.6617	4.87469	3.91932	5.25476	5.72534	4.31672	5.41711	P	A	P	P	A	P	noncoding	long noncoding	Reliable	T030346	G006796	RNA-seq: Iyer et al 2015	470	chr1	-	214759254	214761470	GCCTTGGACCAAGGGACCCATTTGACTGAGAAATATGTACATGATCATAAGATTCACTGG
ASHGV40045343	101.765	85.4891	108.945	117.715	94.3512	123.991	6.56242	6.46222	6.65513	6.86909	6.71291	6.9771	P	P	M	P	P	P	noncoding	long noncoding	Reliable	T006281	G001320	RNA-seq: Iyer et al 2015	5875	chr1	-	27320625	27326735	TCAAGAGTCCAACTCTTATAATGGAGACTTGATGCTACCACCTCTCACTCTCCAGATGGT
ASHGV40028011	131.333	110.531	128.565	181.351	143.333	175.628	6.93024	6.83939	6.89722	7.47812	7.30108	7.47488	P	P	M	P	P	P	noncoding	long noncoding	Reliable	T206835	G047885	RNA-seq: Iyer et al 2015	6495	chr2	-	211796558	211804787	GCTCTTTTCCTCTCTCTACCACGGAGGTAACATTTTCTTTCATCACATTTTTCATAAGTG
ASHGV40008879	59.2963	45.4268	51.7188	34.5182	29.2367	31.034	5.79007	5.53585	5.53634	5.15745	5.05776	4.99588	P	P	P	P	P	P	noncoding	long noncoding	Reliable	ENST00000607673	RP11-111M22.5	GENCODE	710	chr11	+	76103239	76103949	TTGGCATTCTGTCATCCATTTTTTCCAGATGTTCTTCCCAAGTAGTGTGTTATGTTTTGT
ASHGV40001150	44.0519	52.1464	57.6855	46.2045	45.2685	66.9327	5.34821	5.72959	5.70256	5.55231	5.68147	6.08965	P	P	M	P	P	P	noncoding	long noncoding	Gold	ENST00000453790	RP11-79N23.1	GENCODE	850	chr6	-	53605546	53611820	TGAAAAAAAGTATCTGCACCCAAGGACCCACACCCAAGGAGCAGTACCAGAGGGAACACA		intergenic
ASHGV40040550	190.696	165.162	196.469	143.836	140.362	183.756	7.47395	7.42163	7.53411	7.15332	7.26975	7.53834	P	P	P	P	P	P	noncoding	long noncoding	Reliable	ENST00000507491	CTC-458G6.2	GENCODE	707	chr5	-	92242886	92275298	GGCCTGTTGTATTCCTGACCTTGCTTCCTCTGTGCAATATATTTACTCCAGGTCATCTCT		intergenic
ASHGV40005715	46.1594	32.5044	58.0849	21.937	33.451	28.1464	5.41603	5.03312	5.71248	4.5511	5.24716	4.85675	P	P	P	A	P	P	noncoding	long noncoding	Reliable	T042849	G009883	RNA-seq: Iyer et al 2015	2354	chr10	+	65389622	65414970	GCCATGTGAGCAGAAGAGAAATTGCTTTCATCCCTTTTTCTACCTGATGGTCTTATATTA
ASHGV40036956	35.5521	39.1143	42.4946	36.2914	29.811	21.3691	5.03596	5.31527	5.24687	5.22014	5.08548	4.47426	P	P	P	P	P	A	noncoding	long noncoding	Reliable	T019169	G004272	RNA-seq: Iyer et al 2015	6895	chr1	+	144923781	144930676	AAATAATCTTCACAGAGATCATCCCACAGCTCCTGCAGGTCTGAAAGCTCCAAGGGATAA
ASHGV40027586	411.248	439.951	448.86	722.895	657.01	704.895	8.54507	8.8321	8.71466	9.4848	9.54761	9.50996	P	P	P	P	P	P	noncoding	long noncoding	Reliable	GSE61474_TCONS_00200673	GSE61474_XLOC_036697	RNA-seq: Clark et al 2015	634	chr2	-	156080884	156087846	GATATATGAAATTTAAAGATGGCAATCCATTCCCTTCCCATCATGCTTCTTTTTCTACAG
ASHGV40037030	580.469	594.319	576.908	568.768	536.44	521.021	9.01529	9.26212	9.06276	9.14419	9.2513	9.08146	P	P	P	P	P	P	noncoding	long noncoding	Reliable	TCONS_00006373	XLOC_002989	RNA-seq: Cabili et al 2011	310	chr3	+	194681820	194686205	ATCCATCAGGTCTGTGCCATGATGCCTGCAGCTGAGAATGAGCCGTCTCACCCTGAGTTC		intergenic
ASHGV40019272	53.1771	47.8763	59.0664	44.3917	24.5087	16.2829	5.62447	5.60436	5.73701	5.49607	4.80159	4.09245	P	P	P	P	A	A	noncoding	long noncoding	Reliable	uc002esn.1	AK021876	UCSC_knowngene	1857	chr16	+	67295830	67297687	ATTTGGCAGGCACTGGGAAGCATTTCAGGGGATTACCACTAGATGATGAAAAGGTGCTAA		intron sense-overlapping	NM_004594	SLC9A5	sodium/hydrogen exchanger 5 precursor	+	67282854	67306094
ASHGV40051655	80.7749	58.593	73.3382	5.14639	26.4973	5	6.23709	5.89654	6.06277	2.3673	4.91466	2.34187	P	P	P	A	P	A	noncoding	long noncoding	Reliable	AK124533	AK124533	NRED	4378	chr9	-	32954488	32958868	CAGTCAAGTTACTTGCTCACAATCATATTTGTAGGCTAGCTTAAGAGGACTTTGTATTAT		intergenic
ASHGV40011678	168.925	124.847	151.355	338.253	165.555	277.375	7.30237	7.0067	7.13842	8.37623	7.51108	8.14072	P	P	P	P	P	P	noncoding	long noncoding	Reliable	ENST00000546836	RP11-588H23.3	GENCODE	783	chr12	+	70913985	70932443	AGTAGAAATTGCTAACCGAAGACTTTGCTAAGCAAACCCAGGTCTGCTTGATGTCAGAGC		natural antisense	NM_001109754	PTPRB	receptor-type tyrosine-protein phosphatase beta isoform a	-	70910631	71031220
ASHGV40011678	168.925	124.847	151.355	338.253	165.555	277.375	7.30237	7.0067	7.13842	8.37623	7.51108	8.14072	P	P	P	P	P	P	noncoding	long noncoding	Reliable	ENST00000546836	RP11-588H23.3	GENCODE	783	chr12	+	70913985	70932443	AGTAGAAATTGCTAACCGAAGACTTTGCTAAGCAAACCCAGGTCTGCTTGATGTCAGAGC		natural antisense	NM_001206971	PTPRB	receptor-type tyrosine-protein phosphatase beta isoform c precursor	-	70910631	71003624
ASHGV40011678	168.925	124.847	151.355	338.253	165.555	277.375	7.30237	7.0067	7.13842	8.37623	7.51108	8.14072	P	P	P	P	P	P	noncoding	long noncoding	Reliable	ENST00000546836	RP11-588H23.3	GENCODE	783	chr12	+	70913985	70932443	AGTAGAAATTGCTAACCGAAGACTTTGCTAAGCAAACCCAGGTCTGCTTGATGTCAGAGC		natural antisense	NM_001206972	PTPRB	receptor-type tyrosine-protein phosphatase beta isoform d precursor	-	70910631	71003624
ASHGV40011678	168.925	124.847	151.355	338.253	165.555	277.375	7.30237	7.0067	7.13842	8.37623	7.51108	8.14072	P	P	P	P	P	P	noncoding	long noncoding	Reliable	ENST00000546836	RP11-588H23.3	GENCODE	783	chr12	+	70913985	70932443	AGTAGAAATTGCTAACCGAAGACTTTGCTAAGCAAACCCAGGTCTGCTTGATGTCAGAGC		natural antisense	NM_002837	PTPRB	receptor-type tyrosine-protein phosphatase beta isoform b precursor	-	70910631	71003624
ASHGV40001744	27.4284	29.8565	44.477	28.7944	19.1049	37.0143	4.66779	4.90361	5.31723	4.91206	4.43377	5.24773	P	P	P	P	A	P	noncoding	long noncoding	Gold	ENST00000522743	KB-1184D12.1	GENCODE	668	chr8	-	95109991	95116550	TGAAAAAGAAAATGCAGGGATGGCCCTATGCATTGAGTGTGGCCTGTGTTGAAGAGAGAA		intergenic
ASHGV40035579	116.152	63.9137	107.816	120.963	298.973	181.581	6.76072	6.02777	6.6405	6.91452	8.37361	7.51929	P	P	P	P	P	P	noncoding	long noncoding	Reliable	T237404	G054549	RNA-seq: Iyer et al 2015	4534	chr3	+	9257740	9262274	TAAAAATGCTGCCCAGATTATCATGCAATGGCCCAACAGCTGCTGCTCCAAAAGTTTCAG
ASHGV40032453	610.469	592.101	407.929	338.147	648.293	471.595	9.07944	9.25586	8.5741	8.37543	9.52694	8.92357	P	P	P	P	P	P	noncoding	long noncoding	Reliable	T223684	G051610	RNA-seq: Iyer et al 2015	8030	chr21	+	17442467	18018743	GAATTCATTAAAAGAGCTAACAACAATGAAGTTAATGTACGCATCTCACCTCTCAAGAGT
ASHGV40019398	23.6604	25.319	17.5554	27.1551	20.5559	22.6844	4.44901	4.65368	3.87401	4.83715	4.53674	4.55752	P	P	A	P	A	A	noncoding	long noncoding	Reliable	T136102	G031841	RNA-seq: Iyer et al 2015	685	chr16	+	74004166	74067900	CTTGCAAGTAAATAGGCAGGCAGGCAGCAAAAGAAATTCTCAAAGGTATTTCCAAACTTG
ASHGV40053300	2491.77	1993.64	1899.87	4908.71	3957.07	3747.36	11.0491	10.9845	10.7722	12.2649	12.2544	11.9849	P	P	P	P	P	P	noncoding	long noncoding	Reliable	T364595	G086201	RNA-seq: Iyer et al 2015	322	chr9	+	113018980	113019706	GCCCCCCCAGCCACGTGAACCCCACAAAGTGCTGAGTAACGGTGACCGGGAAGTATCTCG
ASHGV40058821	13.7101	22.521	18.1472	30.4463	17.4789	41.0504	3.616	4.48103	3.92509	4.98628	4.30977	5.39439	A	P	A	P	A	P	noncoding	long noncoding	Reliable	TCONS_00010318	XLOC_004801	RNA-seq: Cabili et al 2011	234	chr5	-	42318255	42374527	GGAAGTAAAGCTTTTTGAAGCTTCTTGGGTGCCATGGACTATCACAAACCCTGCATGAGA		intergenic
ASHGV40051993	74.5075	55.5639	60.2411	66.2981	73.4903	58.1159	6.12133	5.82081	5.76941	6.05179	6.35898	5.88518	P	P	P	P	P	P	noncoding	long noncoding	Reliable	TCONS_00017944	XLOC_008765	RNA-seq: Cabili et al 2011	514	chr10	-	30569014	30569839	CACCAGGAATACACCATTTAAACTCTTTTCTGCAGCCTCCTCAGTTTTATGTAAAAATAA
ASHGV40005457	34.3274	41.1402	34.9301	71.8133	36.2467	28.9285	4.9888	5.38866	4.94552	6.16534	5.36406	4.8959	P	P	P	P	P	P	noncoding	long noncoding	Reliable	ENST00000604686	RP11-478H13.4	GENCODE	241	chr10	+	29101827	29102068	AACAGGGAGATGGTGGTGTGCAACCCTCTTTTTGGCCACTTCTCGCTGTCAGTGCCTCTG
ASHGV40038845	36.0404	33.6815	31.3724	8.08387	53.1793	27.6985	5.05776	5.08538	4.78063	3.29262	5.90719	4.83365	P	P	P	A	P	P	noncoding	long noncoding	Reliable	ENST00000515623	RP11-362I1.1	GENCODE	672	chr4	+	45011556	45053669	CTTCAGGAATATCAAAAAGGCCAATATGACTGAAGCAGAGTAATGACAGAGTGATATGGA		intergenic
ASHGV40007380	251.004	216.048	269.091	471.463	512.255	503.166	7.85849	7.81234	7.99329	8.87155	9.18425	9.02946	P	P	P	P	P	P	noncoding	long noncoding	Reliable	T064401	G014822	RNA-seq: Iyer et al 2015	759	chr11	-	76666233	76746794	TAAACTTTGCCAGCCTCTGCTGGCCCTGATCCCTTGTCTCTCAGGACACAGCTCAAATAC
ASHGV40017514	134477	111539	125585	142246	124944	134084	16.8477	16.7981	16.8508	17.111	17.1217	17.1038	P	P	P	P	P	P	noncoding	pseudogene	Gold	NR_026864	PRSS30P	RefSeq	2963	chr16	-	2889573	2892752	TTCTCCTCCCTCCCATCCCCTGCCAGCCTGTGTGCCCCCCTTTGCTCTCTTGCTTTCCAG	124221
ASHGV40020440	307.787	300.782	315.594	236.266	238.538	200.017	8.15129	8.29922	8.21423	7.85705	8.03443	7.66363	P	P	P	P	P	P	noncoding	pseudogene	Gold	NR_002940	LRRC37A4P	RefSeq	7238	chr17	-	43583248	43597889	AATTACACTGTTAAGTCATCAGAACAGAAGCTCCCCACACCAGCTCTAATAGGGGTGAGT	55073
ASHGV40039458	23.5824	15.0404	23.7192	38.6641	26.1208	15.8939	4.44379	3.87471	4.34187	5.30325	4.89436	4.05835	P	A	P	P	P	A	noncoding	long noncoding	Reliable	ENST00000504710	RP11-557J10.5	GENCODE	403	chr4	+	146520260	146521704	CTGGCTCTGGAAGGTGTTTCTGAAGATTTGTGAACAGCATTTGAATTTGTTTGTTTTTAT		intergenic
ASHGV40004012	111.884	97.9841	99.4591	149.262	139.138	103.148	6.70646	6.65917	6.51787	7.20285	7.25674	6.71468	P	P	P	P	P	P	noncoding	long noncoding	Gold	NR_046402	POLD1	RefSeq	3361	chr19	+	50887579	50921275	TGGCCGAGAGGACCCGCTGTTCGTGCTGGAGCACAGCCTGCCCATTGACACGCAGTACTA	5424	exon sense-overlapping	NM_001256849	POLD1	DNA polymerase delta catalytic subunit	+	50887579	50921275
ASHGV40004012	111.884	97.9841	99.4591	149.262	139.138	103.148	6.70646	6.65917	6.51787	7.20285	7.25674	6.71468	P	P	P	P	P	P	noncoding	long noncoding	Gold	NR_046402	POLD1	RefSeq	3361	chr19	+	50887579	50921275	TGGCCGAGAGGACCCGCTGTTCGTGCTGGAGCACAGCCTGCCCATTGACACGCAGTACTA	5424	exon sense-overlapping	NM_002691	POLD1	DNA polymerase delta catalytic subunit	+	50887579	50921275
ASHGV40033878	32.8353	33.4021	43.391	28.2764	53.7637	34.4972	4.92378	5.07291	5.27877	4.88866	5.9223	5.14487	P	P	P	P	P	P	noncoding	long noncoding	Reliable	T235725	G054221	RNA-seq: Iyer et al 2015	514	chr22	+	48716651	48717287	TGATTTGTTCTTTTTCCGGACCCCACACACAACAAGCTATACATAAATGCAGAAAGTGAT
ASHGV40016150	19.66	18.4299	25.2798	63.6534	34.5143	41.6608	4.17062	4.18117	4.44095	5.99673	5.29169	5.41697	A	A	P	P	P	P	noncoding	long noncoding	Reliable	TCONS_00023742	XLOC_011533	RNA-seq: Cabili et al 2011	1541	chr15	-	75517501	75519599	TGACCTCTTGAGCCTTTAAGCCAAGCTGAGGGGTGAGCAGGCCCCTTTACACCCCTGATT		intergenic
ASHGV40052597	33.5647	36.121	42.5663	5.14639	20.902	5.60932	4.95346	5.19343	5.25024	2.3673	4.56306	2.63822	P	P	P	A	A	A	noncoding	long noncoding	Reliable	T355056	G083669	RNA-seq: Iyer et al 2015	9735	chr9	+	3526024	3678336	CTGAAAATCTAAGGACCAAACACCAACTTTACAATAAAGAACCTGAACTCTGATAGAAGG
ASHGV40032847	201.471	73.0281	126.39	120.273	75.2596	94.3598	7.55427	6.22537	6.87027	6.90545	6.38956	6.58184	P	P	P	P	P	P	noncoding	long noncoding	Reliable	T229243	G052821	RNA-seq: Iyer et al 2015	5186	chr22	-	19740009	19745536	CCATGCCCCCGTAAACATTGGATATGTTGTATCTCTCTTTAAAGATGCTTAAAGCATTTA
ASHGV40041346	52.9029	49.5398	50.551	79.0641	94.5129	86.346	5.61753	5.65299	5.50402	6.30163	6.71518	6.46043	P	P	P	P	P	P	noncoding	long noncoding	Reliable	T277653	G064403	RNA-seq: Iyer et al 2015	17880	chr5	+	1543052	1564534	TCGGTTCCTTTCCCAGGAGCCACACTCGAAGTCACAAGAGCCTTGACATGTTGCGGTGAC
ASHGV40009025	25.2308	20.7451	33.4455	23.5522	21.079	25.1329	4.54508	4.35844	4.87949	4.64721	4.57596	4.70057	P	A	P	A	A	P	noncoding	long noncoding	Reliable	T066031	G015250	RNA-seq: Iyer et al 2015	2047	chr11	+	94868762	94870809	CAGAATGCATTAGTTAGGATACCTTTGCCTGCATGCAATAGAAACCCCTCTCAAACTAGC
ASHGV40048546	149.801	140.782	141.849	166.101	116.819	140.599	7.1236	7.18419	7.0382	7.35775	7.02287	7.15686	P	P	P	P	P	P	noncoding	long noncoding	Gold	NR_024451	JHDM1D-AS1	RefSeq	2398	chr7	+	139877060	139879440	TTGTTGAAGGTGTGTGTTGTCGAGACAATACAGCAGTGAAGAGAAGGCATGCAAAGCTGT	100134229	bidirectional	NM_030647	JHDM1D	lysine-specific demethylase 7	-	139784545	139876741
ASHGV40056554	545.639	489.56	557.904	452.082	435.638	477.649	8.93924	8.98865	9.01778	8.81071	8.93712	8.94682	P	P	P	P	P	P	noncoding	long noncoding	Gold	NR_046188	NBPF11	RefSeq	5551	chr1	-	147574322	147624469	ATCATTCTCCTGAGGATGTCTGGAGCTTCAGTGCTGTGTGCTCTTGGCCTCCACACTGGG	200030	exon sense-overlapping	NM_001101663	NBPF24	neuroblastoma breakpoint family, member 24	-	147574322	147599571
ASHGV40056554	545.639	489.56	557.904	452.082	435.638	477.649	8.93924	8.98865	9.01778	8.81071	8.93712	8.94682	P	P	P	P	P	P	noncoding	long noncoding	Gold	NR_046188	NBPF11	RefSeq	5551	chr1	-	147574322	147624469	ATCATTCTCCTGAGGATGTCTGGAGCTTCAGTGCTGTGTGCTCTTGGCCTCCACACTGGG	200030	exon sense-overlapping	NM_183372	NBPF11	neuroblastoma breakpoint family member 11	-	147574322	147624469
ASHGV40049569	569.714	498.986	583.816	867.423	569.836	737.466	8.99336	9.01529	9.07989	9.73316	9.34418	9.57929	P	P	P	P	P	P	noncoding	long noncoding	Reliable	T347144	G081775	RNA-seq: Iyer et al 2015	792	chr8	-	86481002	86485485	TTATTTTATTATTAGACCAGTCCTCCGGCCCCCCTTGGCCATGGGAAAAAGTAAACAAAG
ASHGV40048804	865.838	767.852	776.08	781.933	759.894	826.664	9.60074	9.63322	9.49671	9.58117	9.74933	9.75569	P	P	P	P	P	P	noncoding	long noncoding	Reliable	TCONS_00014899	XLOC_006972	RNA-seq: Cabili et al 2011	358	chr8	-	1236402	1237027	ATACACACACACACACACACTGAACCAAAACTAGTTCCCCTCCTAACAGAACCACGCGCG		intergenic
ASHGV40037011	75.7932	78.0849	106.261	161.069	132.49	148.618	6.14341	6.32243	6.621	7.31513	7.1948	7.23512	P	P	P	P	P	P	noncoding	long noncoding	Reliable	T257581	G059365	RNA-seq: Iyer et al 2015	1835	chr3	+	194015588	194017423	GGCAGCTGAGAACAGATACAAATCCTCTCCTCCATCCAAACAGAAGACCATTTGTTCCTT
ASHGV40048136	105.294	109.283	109.985	66.4565	70.6469	64.0849	6.61003	6.82394	6.66757	6.05568	6.30176	6.0264	P	P	P	P	P	P	noncoding	long noncoding	Gold	NR_026902	MGC16142	RefSeq	1291	chr7	+	92167788	92169079	CACACGTTTCCAGAAAGTTAAAATGCGGGGTAGAGGGAATAAACTACAGGGAGACAAATA	84849	intergenic
ASHGV40000007	107.979	86.5343	113.488	141.501	113.965	125.35	6.65079	6.47863	6.71136	7.13059	6.9856	6.99274	P	P	P	P	P	P	noncoding	long noncoding	Gold	NR_023383	DTX2P1-UPK3BP1-PMS2P11	RefSeq	1782	chr7	+	76610138	76653076	ACGGCAATAAGGGCCCTGAGCACCCCAATCCCGGAAAGCCGTTCACTGCCAGAGGGTTTC	441263
ASHGV40047514	79.8692	61.8445	59.1554	58.2842	76.4035	65.1729	6.22095	5.97784	5.73902	5.87647	6.41154	6.05186	P	P	P	P	P	P	noncoding	long noncoding	Reliable	T318439	G074565	RNA-seq: Iyer et al 2015	6170	chr7	+	7653990	7660160	ATGTGTCATGCTAATGCCCTGTCCACTTCTTACTAAAATGTATGGGTTAAAATTAACAGT
ASHGV40001145	168.869	125.311	136.602	230.413	216.315	209.653	7.30183	7.01297	6.98857	7.82631	7.89543	7.73435	P	P	P	P	P	P	noncoding	long noncoding	Gold	ENST00000453491	RP11-539I5.1	GENCODE	657	chr10	-	118592511	118609212	AAATAGCCGCTTCAGCTCCCCCAGGCTGCAGCAGCTACCACACAAAGAAGCAGTCCTATG
ASHGV40018373	93.9892	58.5782	100.626	302.358	325.993	353.767	6.45544	5.89585	6.53733	8.20711	8.50393	8.5074	P	P	P	P	P	P	noncoding	long noncoding	Reliable	T137528	G032232	RNA-seq: Iyer et al 2015	2429	chr16	-	85991606	85994729	ATCCTGCGCTTTGTTACATCTCACTATAACTGGGTTTTCTAGTTTAAAAAACAGAGCCCT
ASHGV40012201	23.5842	18.2549	15.4601	33.9794	17.4128	30.3436	4.44422	4.16652	3.66494	5.13431	4.30356	4.96803	P	A	A	P	A	P	noncoding	long noncoding	Reliable	TCONS_00001367	XLOC_000667	RNA-seq: Cabili et al 2011	1185	chr1	-	757785	759075	TAGTATAGACAGAGTGGATCTGCTGGCCATACAGGTAGAGTAGATAGCGTGAATCTACTG		intergenic
ASHGV40010955	42.4587	39.042	39.5114	62.0739	46.7116	58.5637	5.29241	5.3121	5.13527	5.96413	5.72664	5.89703	P	P	P	P	P	P	noncoding	long noncoding	Reliable	T072311	G016660	RNA-seq: Iyer et al 2015	1548	chr12	+	5674376	5676576	AGATTATCCTTGCTGATGGCAGAGAGGGAGAGCGTGGCTAAATGAATAAGAACATCTTGG
ASHGV40003822	474.804	342.185	392.909	466.234	414.209	441.222	8.73367	8.48185	8.52363	8.85618	8.86028	8.82794	P	P	P	P	P	P	noncoding	long noncoding	Gold	NR_037911	FAM24B	RefSeq	661	chr10	-	124608609	124639157	ATTTATGCAGAGCTGCAAAGGAACCTGAAGCTGTGGCTGTAAAAAATCACAACCCAGACA	196792
ASHGV40041066	34.2302	22.3946	24.8326	43.524	40.4252	40.1427	4.98408	4.47049	4.41402	5.46742	5.51395	5.3614	P	P	P	P	P	P	noncoding	long noncoding	Reliable	T024159	G005204	RNA-seq: Iyer et al 2015	4504	chr1	+	163352754	163373728	TGAAAGTTTGGAGTTTGGTGGTTGTCACAAAGAGTTCCAGCCTTCTCTGACTAATACAGA
ASHGV40053264	29.6014	39.4366	37.32	5.92573	12.2919	6.75941	4.78063	5.32777	5.04429	2.9233	3.81781	2.86175	P	P	P	A	A	A	noncoding	long noncoding	Reliable	uc004bcy.1	AK093363	UCSC_knowngene	2054	chr9	+	109378338	109442079	CAGTTGATGAGAATTTGAAGAGAAAAGACACAACAAAGTAGAAGGCTAACACCAATTCCA		intergenic
ASHGV40050347	427.389	450.648	511.053	749.551	658.632	846.105	8.59153	8.86162	8.90104	9.52725	9.5509	9.78386	P	P	P	P	P	P	noncoding	long noncoding	Gold	NR_104677	LOC101929172	RefSeq	1633	chr8	+	21155749	21166960	TTTGTTTCTAAGTGAAAGCTCATGACCATCCCAGCCATATTATCTCCCTGGCCCTTGGAA	101929172
ASHGV40016830	118.582	126.88	114.284	220.497	135.367	174.938	6.78969	7.03364	6.72132	7.7551	7.22063	7.46854	P	P	P	P	P	P	noncoding	long noncoding	Gold	NR_121197	LOC102724601	RefSeq	448	chr1	-	174090775	174128425	AACCTCCGCGGCGGAGGGGCCTGGGGGTGGGACCGCGCCCGCGAGCCCGCCCTGACCGGG	102724601
ASHGV40055967	124.456	108.978	120.362	56.3708	47.8311	57.3881	6.8561	6.81975	6.79983	5.82719	5.7568	5.86831	P	P	P	P	P	P	noncoding	long noncoding	Reliable	TCONS_00001452	XLOC_000782	RNA-seq: Cabili et al 2011	2257	chr1	-	35606940	35611030	TTTACTCTAGCAGACCTGACCTCCAGGACCAGCCTTGGGCATCAGTAAACTGGGAGCTAT
ASHGV40051596	29.1319	27.7396	41.4047	16.1484	112.227	25.9866	4.75734	4.78858	5.20699	4.15286	6.96498	4.74443	P	P	P	A	P	P	noncoding	long noncoding	Reliable	ENST00000446754	RP11-321L2.2	GENCODE	687	chr9	-	23894987	23898052	GGCATTAGAAATCCTGGCGTTTTGCTGATGTTCTGCTTCTTGATGTAGATGCTTATACTG		intergenic
ASHGV40002229	186.331	197.732	212.844	404.421	407.005	396.889	7.44057	7.68212	7.64839	8.64377	8.837	8.6826	P	P	P	P	P	P	noncoding	long noncoding	Reliable	ENST00000561699	RP5-1142A6.5	GENCODE	213	chr16	+	88762908	88765018	CACCACTGGGGTGCTGCAGGAAGTTGGCGCTCTTGTAGCTGGGGTCCCCCCAGGGCATTG		natural antisense	NM_001171815	RNF166	RING finger protein 166 isoform 2	-	88762902	88772800
ASHGV40002229	186.331	197.732	212.844	404.421	407.005	396.889	7.44057	7.68212	7.64839	8.64377	8.837	8.6826	P	P	P	P	P	P	noncoding	long noncoding	Reliable	ENST00000561699	RP5-1142A6.5	GENCODE	213	chr16	+	88762908	88765018	CACCACTGGGGTGCTGCAGGAAGTTGGCGCTCTTGTAGCTGGGGTCCCCCCAGGGCATTG		natural antisense	NM_001171816	RNF166	RING finger protein 166 isoform 3	-	88762902	88770025
ASHGV40002229	186.331	197.732	212.844	404.421	407.005	396.889	7.44057	7.68212	7.64839	8.64377	8.837	8.6826	P	P	P	P	P	P	noncoding	long noncoding	Reliable	ENST00000561699	RP5-1142A6.5	GENCODE	213	chr16	+	88762908	88765018	CACCACTGGGGTGCTGCAGGAAGTTGGCGCTCTTGTAGCTGGGGTCCCCCCAGGGCATTG		natural antisense	NM_178841	RNF166	RING finger protein 166 isoform 1	-	88762902	88772829
ASHGV40046920	138.532	136.809	173.885	257.52	194.197	240.608	7.00571	7.14551	7.34985	7.97768	7.7448	7.92788	P	P	P	P	P	P	noncoding	long noncoding	Reliable	T330614	G077419	RNA-seq: Iyer et al 2015	1938	chr7	-	104590420	104654550	ACCCAAGCAGTGGCGAAGGGAATCGCAAGGCTCTTCCCTGACCATTTTCTACTGTCCCTG
ASHGV40045479	52.0182	23.7183	34.2025	15.5804	19.695	23.9549	5.59171	4.56158	4.91118	4.10667	4.47642	4.63192	P	P	P	A	A	P	noncoding	long noncoding	Reliable	T309100	G072387	RNA-seq: Iyer et al 2015	530	chr6	+	107786538	107787068	TGTAACTGGGACAATACTCTGAATATTTGCAATGTAATAAAAGAATTGAGCATTTATCCT
ASHGV40057108	617.41	599.306	583.173	229.921	160.22	177.993	9.0958	9.2745	9.07754	7.82277	7.46068	7.49094	P	P	P	P	P	P	noncoding	long noncoding	Gold	NR_034021	SMA5	RefSeq	1759	chr5	-	69776869	69881549	GTTGTTCATAATCCAGCAGGCCAGAAGACTTCCAGGGAAACTCATTTCAAGATGAAAATG	11042
ASHGV40019668	11441.8	13182	12195.3	13054	8731.72	11220.2	13.2084	13.7339	13.4309	13.6368	13.3781	13.536	P	P	P	P	P	P	noncoding	long noncoding	Reliable	uc021tnk.1	AF070569	UCSC_knowngene	2207	chr17	-	1614813	1617020	AAATGGGAAGCAATGGTTTGGTTGGGAATTTATTCCTTTTCTGCTGTAACGAAAGTTTGC
ASHGV40048852	291.781	306.045	189.683	309.33	655.725	308.972	8.07647	8.32835	7.48354	8.24115	9.54434	8.30825	P	P	P	P	P	P	noncoding	long noncoding	Reliable	TCONS_00015398	XLOC_006991	RNA-seq: Cabili et al 2011	667	chr8	-	7333625	7335170	TTCCGTTACTGTGAAAGGAGACCTGGTTTTCCATCACATTCTCCCCTAAGTGAGAACTCT		intergenic
ASHGV40030805	669.498	683.292	564.272	577.641	918.458	659.862	9.214	9.45531	9.03737	9.16742	10.0281	9.4239	P	P	P	P	P	P	noncoding	long noncoding	Reliable	T217227	G050228	RNA-seq: Iyer et al 2015	17395	chr20	-	35201986	35219381	GGTTAGCAACGTGCACTTTTGAAACCAAACAAATCCGTCCCCCCGCGCGCTCACTCAGGT
ASHGV40054671	3007.2	922.315	1725.14	1247.18	3195.29	2504.05	11.312	9.901	10.6281	10.2758	11.9292	11.4043	P	P	P	P	P	P	noncoding	long noncoding	Reliable	T371222	G087531	RNA-seq: Iyer et al 2015	942	chrX	+	9401777	9419706	GCTGTGTGCTGCTGCAACCTTTTGTGAGTGGGGGGAGTTTTATTTTAAATAGTTATCTCT
ASHGV40056667	30.9298	35.3136	42.0127	76.9827	70.9405	70.3852	4.84052	5.15664	5.22863	6.26402	6.30805	6.16324	P	P	P	P	P	P	noncoding	pseudogene	Gold	NR_003503	GGT8P	RefSeq	2484	chr2	+	91963367	91970153	TGACCCTGCTCCTTACCCCATGGGAGCAGCAGAGCCATGAAGAAGAAGTTAGTGGTGCTG	645367
ASHGV40000953	21.3634	47.1735	43.8058	57.8736	53.3959	85.7386	4.29587	5.58836	5.29341	5.86701	5.91364	6.45035	A	P	P	P	P	P	noncoding	long noncoding	Reliable	ENST00000442482	RP1-138B7.5	GENCODE	518	chr20	-	42178028	42179589	TGCTAGGAGGGCAGGTTTGGCAGTGACTCAGTGGAAGCTGGGTTCCTATGTGGACTGAGA		natural antisense	ENST00000422861	L3MBTL1	l(3)mbt-like 1 (Drosophila) [Source:HGNC Symbol;Acc:15905]	+	42157346	42179590
ASHGV40037972	44.2311	46.5285	57.6264	24.3152	50.6915	27.8996	5.35333	5.56982	5.70087	4.68758	5.83678	4.84324	P	P	P	A	P	P	noncoding	long noncoding	Reliable	TCONS_00008570	XLOC_004065	RNA-seq: Cabili et al 2011	387	chr4	-	127149785	127164167	AGAAGATACAACAATTTTATTTCTCCTGGTGATGTTTCTTTGCAAGTGGCTTTGGTCAAA		intergenic
ASHGV40036331	293.737	267.61	274.033	241.22	197.244	221.845	8.08592	8.13052	8.02047	7.88655	7.76903	7.81416	P	P	P	P	P	P	noncoding	long noncoding	Reliable	T247635	G056952	RNA-seq: Iyer et al 2015	2005	chr3	+	107656953	107678041	GCTGGATGCTAAGGAAGAATGGTTGCAATGATCATTTGTGGAAACAAAACATTAATCTAT
ASHGV40023212	109.677	123.014	184.004	130.25	203.357	276.432	6.67884	6.98682	7.43684	7.01852	7.81391	8.13574	P	P	P	P	P	P	noncoding	long noncoding	Reliable	T159837	G036869	RNA-seq: Iyer et al 2015	2497	chr18	+	21068118	21072016	TCTACAGAATCACGGCTTCTCAGGTTCTAGCTGCCTTGTTCTCCAATGTCTTCACAAAAG
ASHGV40003838	21.6809	25.89	33.2138	44.9508	26.2161	13.5379	4.3185	4.68513	4.86873	5.51344	4.89906	3.82732	A	P	P	P	P	A	noncoding	long noncoding	Gold	NR_038218	LINC01010	RefSeq	1474	chr6	+	134759527	134825158	AATTCTGACAGTGATCTGGCTGGAGTGCAGTGGTGCACACGCCTCACACTGTGACACAGC	154092	intergenic
ASHGV40044755	152718	127002	141185	59058.7	53905.4	57084.8	17.0347	16.9936	16.9936	15.7932	15.9375	15.8408	P	P	P	P	P	P	noncoding	long noncoding	Reliable	ENST00000567732	CTA-14H9.5	GENCODE	342	chr6	+	26527290	26527632	GCTTGTGATTGTGAATGACTTTGTTGTTTGCTTCTTGTGATTTTCAGTTTCCTATAATGC		intergenic
ASHGV40029295	30.3237	32.3279	51.0305	32.5501	33.3258	22.4324	4.81429	5.02428	5.51746	5.07743	5.24114	4.54146	P	P	P	P	P	A	noncoding	long noncoding	Reliable	T196263	G045228	RNA-seq: Iyer et al 2015	2258	chr2	+	107630821	107720137	CTCCAGTTTAGTATGAAATGTAATGGCGTCTTCAAACTTGGGTGATGTTTACATCTTAAA
ASHGV40060247	22.9234	22.8807	25.5725	5.78286	26.9604	12.073	4.39894	4.50686	4.45934	2.89365	4.9407	3.66389	P	P	P	A	P	A	noncoding	long noncoding	Reliable	uc.282+	uc.282	UCR	207	chr9	+	140042489	140042696	AACCGTTTATAATCTTCTTCTGTGTCTGCATATTTTCTCTGTGCACATTATTCATCAGAG
ASHGV40039220	76.7508	81.4448	75.6274	67.0174	80.3249	84.209	6.16137	6.38689	6.11185	6.06745	6.47991	6.4269	P	P	P	P	P	P	noncoding	long noncoding	Gold	NR_131185	LOC105377348	RefSeq	1056	chr4	+	103750470	103765263	CCCATTTGCTTGATATTGGCCTGGTTAGTTATCTTCTAACCCCGTTTCTTCACCGCTAAA	105377348
ASHGV40027371	55.6903	57.5017	59.0042	141.846	81.6887	118.73	5.69646	5.86809	5.73563	7.13354	6.50343	6.91204	P	P	P	P	P	P	noncoding	long noncoding	Reliable	T198343	G045765	RNA-seq: Iyer et al 2015	19613	chr2	-	124473858	124513222	TGAGTAAAAAATAGAGCCACCTGGTCTCCAAAAACCCAAAAGCATGAGGTGGCCAGATGT
ASHGV40004709	335.671	274.207	324.576	169.273	165.813	166.701	8.26844	8.16367	8.2527	7.3831	7.51251	7.40127	P	P	P	P	P	P	noncoding	pseudogene	Gold	NR_125728	GUSBP4	RefSeq	1836	chr6	-	58272111	58287724	GCTGTGGAAAGAAGTCACAAAACACTGGACCAGATTACAGAGGGGTATTGATTTGCCTTG	375513
ASHGV40060563	15.5522	21.7028	27.4706	31.8429	42.2069	12.6458	3.81274	4.42609	4.57173	5.04721	5.57763	3.72768	A	P	P	P	P	A	noncoding	long noncoding	Reliable	uc.425+	uc.425	UCR	325	chr18	+	22865206	22865531	CAGTTTACCCTTCATCTCTACCTGAAGCACCATGTTTTATACATTACCCGAGGACAGGCA
ASHGV40059386	37.7262	33.8981	52.9185	28.7537	44.6433	42.5162	5.12387	5.09468	5.57117	4.90998	5.65995	5.44474	P	P	P	P	P	P	noncoding	long noncoding	Reliable	TCONS_00009369	XLOC_004312	RNA-seq: Cabili et al 2011	548	chr5	+	21107539	21154785	TTGACTACTCTAGGACTTGAAGCTGCTATTCCCTCATGATCCTGACACCTGGAATTTGCA		intergenic
ASHGV40008642	247.235	211.777	264.425	416.669	428.75	377.529	7.83545	7.78367	7.96933	8.69506	8.91216	8.60639	P	P	P	P	P	P	noncoding	long noncoding	Reliable	TCONS_00001523	XLOC_000868	RNA-seq: Cabili et al 2011	297	chr1	-	71110665	71114581	TTTTTCCCCCAACCCCAGCAGCTTCCATTTGAAGAGGGAAATCATTTGAGAGACTATGAT		intergenic
ASHGV40041010	14.4015	5	15.1479	41.185	29.6305	30.1427	3.69185	2.33156	3.63379	5.39339	5.07583	4.95733	A	A	A	P	P	P	noncoding	long noncoding	Reliable	T024087	G005186	RNA-seq: Iyer et al 2015	1117	chr1	+	162847926	162893487	CCCTCTCAGAAGCACAGATTTCATCCTCTGGAAATAAATCCTGGATATATAGTTTTTAAA
ASHGV40029566	174.174	166.669	186.973	132.858	103.152	87.6573	7.34565	7.43654	7.46102	7.04336	6.84137	6.4843	P	P	P	P	P	P	noncoding	long noncoding	Reliable	T200169	G046180	RNA-seq: Iyer et al 2015	1005	chr2	+	139576490	139586780	TCTAAGGTGCCACTGGGTCCATCCATCCATCATAAGGAATCTTTGCCATTTAAGGAGTGA
ASHGV40002397	16.1388	23.7401	22.9367	15.7318	51.043	35.0797	3.86684	4.56306	4.28629	4.11932	5.84516	5.16862	A	P	A	A	P	P	noncoding	long noncoding	Reliable	ENST00000574560	RP11-676J12.8	GENCODE	486	chr17	-	692983	693765	TCTGCACCGGAGCAGGGAACACTCTAGAGATGAGGCAATGAGGAAACCAGAGATAGGCCC		intronic antisense	NM_018146	RNMTL1	RNA methyltransferase-like protein 1	+	685512	695741
ASHGV40056390	97.4031	62.3043	77.7225	101.724	81.8297	66.4406	6.50225	5.98913	6.1551	6.65696	6.5054	6.07938	P	P	P	P	P	P	noncoding	long noncoding	Gold	NR_027413	LINC00910	RefSeq	3024	chr17	-	41453295	41466266	ACCCGCTGGCTGAGTCTGGCACATAAACCAGTCTGTGAGGGGATGGATGTGGGTGTAATG	100130581
ASHGV40015826	41.4508	51.8835	33.8131	8.20982	18.3421	15.2	5.25697	5.72222	4.89361	3.31586	4.37686	3.99273	P	P	P	A	A	A	noncoding	long noncoding	Reliable	uc001zwf.1	AK021664	UCSC_knowngene	2145	chr15	-	48426827	48428972	GGGCCAACATGATAGTGTTGAGACCTGTAATATGGTAAGTTATTATTTCCATTACATTGT		natural antisense	NM_205850	SLC24A5	sodium/potassium/calcium exchanger 5 precursor	+	48413168	48434589
ASHGV40028362	84.4345	101.445	172.576	283.31	244.688	188.067	6.29928	6.71093	7.33721	8.10582	8.07257	7.57215	P	P	P	P	P	P	noncoding	long noncoding	Reliable	T182649	G041962	RNA-seq: Iyer et al 2015	432	chr2	+	21413	31461	AGGGTCACTTGAACTCCTTGATGTCTTCAGGCCCTTTGTTACTTGGTTTTCAACCTTCAC
ASHGV40021862	163.593	131.252	137.298	138.182	129.637	165.05	7.25753	7.08277	6.99564	7.09728	7.16706	7.38514	P	P	P	P	P	P	noncoding	long noncoding	Reliable	T149441	G034671	RNA-seq: Iyer et al 2015	1221	chr17	+	45843046	45851346	TAACTCAGTTGAGGGACAATGTTTTTAGGAAAGCGTTTCCTGGTTTCCTCCTGCCTCAGT
ASHGV40043791	3620.84	1802.72	2060.96	3752.37	2233.85	2724.43	11.5725	10.8417	10.883	11.899	11.3947	11.5198	P	P	P	P	P	P	noncoding	long noncoding	Reliable	T307709	G071971	RNA-seq: Iyer et al 2015	977	chr6	-	88052082	88053253	TCTCCCTGATCTTTGGTAAATCTCTTAGCCATTCTCAGCCTATTGTCTTAACCATAAACT
ASHGV40050225	141.018	146.412	145.234	153.474	296.633	216.843	7.03213	7.2445	7.06933	7.24405	8.36208	7.7835	P	P	P	P	P	P	noncoding	long noncoding	Reliable	T338260	G079348	RNA-seq: Iyer et al 2015	709	chr8	+	7451399	7452931	GGCACGGTATCCCTGAAGTTTCACATTCTGAGACTTTAAAAATATTTGCTCTTTAGAAAT
ASHGV40009064	118.675	81.7115	100.742	182.556	159.022	163.467	6.79038	6.39033	6.53968	7.48834	7.45019	7.37139	P	P	P	P	P	P	noncoding	long noncoding	Gold	ENST00000430748	RP5-837I24.4	GENCODE	641	chr1	-	82051625	82091398	CCCTCTACCCTGGCTAATATATAGATTTGGATTATACCAAAATTGCCTAAAATTGGAAAC		intronic antisense	ENST00000370721	LPHN2	latrophilin 2 [Source:HGNC Symbol;Acc:18582]	+	81771850	82457052
ASHGV40009064	118.675	81.7115	100.742	182.556	159.022	163.467	6.79038	6.39033	6.53968	7.48834	7.45019	7.37139	P	P	P	P	P	P	noncoding	long noncoding	Gold	ENST00000430748	RP5-837I24.4	GENCODE	641	chr1	-	82051625	82091398	CCCTCTACCCTGGCTAATATATAGATTTGGATTATACCAAAATTGCCTAAAATTGGAAAC		intronic antisense	ENST00000370723	LPHN2	latrophilin 2 [Source:HGNC Symbol;Acc:18582]	+	81771850	82457052
ASHGV40009064	118.675	81.7115	100.742	182.556	159.022	163.467	6.79038	6.39033	6.53968	7.48834	7.45019	7.37139	P	P	P	P	P	P	noncoding	long noncoding	Gold	ENST00000430748	RP5-837I24.4	GENCODE	641	chr1	-	82051625	82091398	CCCTCTACCCTGGCTAATATATAGATTTGGATTATACCAAAATTGCCTAAAATTGGAAAC		intronic antisense	ENST00000370725	LPHN2	latrophilin 2 [Source:HGNC Symbol;Acc:18582]	+	81771850	82457052
ASHGV40009064	118.675	81.7115	100.742	182.556	159.022	163.467	6.79038	6.39033	6.53968	7.48834	7.45019	7.37139	P	P	P	P	P	P	noncoding	long noncoding	Gold	ENST00000430748	RP5-837I24.4	GENCODE	641	chr1	-	82051625	82091398	CCCTCTACCCTGGCTAATATATAGATTTGGATTATACCAAAATTGCCTAAAATTGGAAAC		intronic antisense	ENST00000370727	LPHN2	latrophilin 2 [Source:HGNC Symbol;Acc:18582]	+	81771850	82457052
ASHGV40009064	118.675	81.7115	100.742	182.556	159.022	163.467	6.79038	6.39033	6.53968	7.48834	7.45019	7.37139	P	P	P	P	P	P	noncoding	long noncoding	Gold	ENST00000430748	RP5-837I24.4	GENCODE	641	chr1	-	82051625	82091398	CCCTCTACCCTGGCTAATATATAGATTTGGATTATACCAAAATTGCCTAAAATTGGAAAC		intronic antisense	ENST00000370728	LPHN2	latrophilin 2 [Source:HGNC Symbol;Acc:18582]	+	81771850	82458106
ASHGV40009064	118.675	81.7115	100.742	182.556	159.022	163.467	6.79038	6.39033	6.53968	7.48834	7.45019	7.37139	P	P	P	P	P	P	noncoding	long noncoding	Gold	ENST00000430748	RP5-837I24.4	GENCODE	641	chr1	-	82051625	82091398	CCCTCTACCCTGGCTAATATATAGATTTGGATTATACCAAAATTGCCTAAAATTGGAAAC		intronic antisense	ENST00000370730	LPHN2	latrophilin 2 [Source:HGNC Symbol;Acc:18582]	+	81771850	82458106
ASHGV40003464	7726.15	5956.55	6781.31	4220.69	3067.13	3602.31	12.6192	12.5577	12.5693	12.0597	11.8695	11.9275	P	P	P	P	P	P	noncoding	long noncoding	Gold	NR_024091	ZFP91-CNTF	RefSeq	3544	chr11	+	58346586	58393205	AAGGGATGTCAAAGTCATACTGCAGTGGGACGGAACGGAGCATTCACCGCTGACCCCTCA	386607	exon sense-overlapping	NM_000614	CNTF	ciliary neurotrophic factor	+	58390145	58393205
ASHGV40003464	7726.15	5956.55	6781.31	4220.69	3067.13	3602.31	12.6192	12.5577	12.5693	12.0597	11.8695	11.9275	P	P	P	P	P	P	noncoding	long noncoding	Gold	NR_024091	ZFP91-CNTF	RefSeq	3544	chr11	+	58346586	58393205	AAGGGATGTCAAAGTCATACTGCAGTGGGACGGAACGGAGCATTCACCGCTGACCCCTCA	386607	exon sense-overlapping	NM_001197051	ZFP91	E3 ubiquitin-protein ligase ZFP91 isoform 2	+	58346586	58389023
ASHGV40003464	7726.15	5956.55	6781.31	4220.69	3067.13	3602.31	12.6192	12.5577	12.5693	12.0597	11.8695	11.9275	P	P	P	P	P	P	noncoding	long noncoding	Gold	NR_024091	ZFP91-CNTF	RefSeq	3544	chr11	+	58346586	58393205	AAGGGATGTCAAAGTCATACTGCAGTGGGACGGAACGGAGCATTCACCGCTGACCCCTCA	386607	exon sense-overlapping	NM_053023	ZFP91	E3 ubiquitin-protein ligase ZFP91 isoform 1	+	58346586	58389023
ASHGV40045668	92.6938	94.3585	79.9376	64.0448	40.1624	38.9753	6.43656	6.60391	6.19187	6.00744	5.50513	5.31683	P	P	P	P	P	P	noncoding	long noncoding	Gold	ENST00000440246	RP3-523C21.2	GENCODE	490	chr6	+	132411672	132420366	GGGGGCAGTTTGTAGACTTATTGTCAGTCCAGTGTAGAATTTGAGAATATAGCCAGGGCT		intergenic
ASHGV40057043	100.609	75.076	85.0266	113.954	107.56	123.182	6.54757	6.26488	6.28813	6.81851	6.90236	6.96719	P	P	P	P	P	P	noncoding	long noncoding	Gold	NR_024365	PP12613	RefSeq	2241	chr4	+	122685739	122687963	GCCAGAAGAGGTAACAGCTCAGTCTTCCAGGGGAGGTCGGGACTGGTGTTTTGTAAATGA	100192379
ASHGV40003957	53.8507	33.1914	47.3277	27.7909	26.4579	31.1018	5.64306	5.06336	5.40475	4.86633	4.91259	4.99919	P	P	P	P	P	P	noncoding	long noncoding	Gold	NR_040248	ZEB2-AS1	RefSeq	430	chr2	+	145277180	145278465	GAATGAACAGTTTTGGCCAGAAATGGTGAGAAGAAAAAGCATGAAGAAGCCGCGAAGTGT	100303491	natural antisense	NM_001171653	ZEB2	zinc finger E-box-binding homeobox 2 isoform 2	-	145141941	145277958
ASHGV40003957	53.8507	33.1914	47.3277	27.7909	26.4579	31.1018	5.64306	5.06336	5.40475	4.86633	4.91259	4.99919	P	P	P	P	P	P	noncoding	long noncoding	Gold	NR_040248	ZEB2-AS1	RefSeq	430	chr2	+	145277180	145278465	GAATGAACAGTTTTGGCCAGAAATGGTGAGAAGAAAAAGCATGAAGAAGCCGCGAAGTGT	100303491	natural antisense	NM_014795	ZEB2	zinc finger E-box-binding homeobox 2 isoform 1	-	145141941	145277958
ASHGV40057289	74.0839	69.3423	68.0545	5.14639	21.8081	9.57072	6.11354	6.14635	5.95298	2.3673	4.62444	3.34792	P	P	P	A	A	A	noncoding	long noncoding	Reliable	ENST00000609858	RP5-1007H16.1	GENCODE	672	chr7	+	7659502	7660174	GCATGACTGTATCCTATGAATAGTTATGGAAATGAATAAATAAGCTTTTTAGAAACAGTT
ASHGV40004269	45.0542	35.6057	51.4342	91.8472	63.2735	73.4076	5.3797	5.17234	5.52784	6.51827	6.15404	6.22656	P	P	P	P	P	P	noncoding	long noncoding	Gold	NR_108089	LOC101928618	RefSeq	1746	chr7	+	36134919	36140262	AATGGAGAAAAGCGTGGAATGCTCTCCAGGTAATCCCATAGTGGCAGCAGTAACAACAAT	101928618
ASHGV40056969	277.426	294.602	301.058	564.3	700.661	806.045	8.00865	8.26753	8.15309	9.13495	9.63903	9.71625	P	P	M	P	P	P	noncoding	long noncoding	Gold	NR_024480	LINC00887	RefSeq	3021	chr3	-	194018988	194030593	TGATTCTTAGGTTCCTATCTCCCTTCGACTGAGGCATCGTTTCCAAATCAGACACTTCTC	100131551	intergenic
ASHGV40057054	24.9806	14.3939	24.1047	23.8711	30.0903	19.498	4.52936	3.81008	4.36466	4.66381	5.09813	4.34568	P	A	P	A	P	A	noncoding	long noncoding	Reliable	TCONS_00008282	XLOC_003724	RNA-seq: Cabili et al 2011	808	chr4	+	147555778	147559915	CAGAAAGGACTCAAGCCTGAGGGGAGTAGAGAGGAAGAAGGGGCAACGCGAGAAACCGAA		intergenic
ASHGV40059659	55.7478	49.354	59.6338	60.5301	38.1525	62.1604	5.69794	5.64744	5.75436	5.92708	5.43562	5.98176	M	P	P	P	P	P	noncoding	long noncoding	Reliable	TCONS_00021310	XLOC_010073	RNA-seq: Cabili et al 2011	688	chr12	-	50323158	50324107	GGCTTGGCAGAAAGAGATGTGGCAGAGGAAGACTGGTGGCCTGCACCTCATCTGCGTGGT		intergenic
ASHGV40038032	26.1675	20.3346	21.425	27.7412	25.9096	12.8627	4.59859	4.32559	4.18021	4.86394	4.88042	3.75075	P	A	A	P	P	A	noncoding	long noncoding	Reliable	T271627	G062999	RNA-seq: Iyer et al 2015	1277	chr4	-	136616750	136623266	CTTAGCTTAAACTAAAATCTCCTCTTCTCTTTTGCTGAGAAACACCTAAGAATCATGTCC
ASHGV40001755	292.885	260.405	288.41	266.007	255.519	256.228	8.08162	8.08771	8.09577	8.01695	8.13746	8.0241	P	P	P	P	P	P	noncoding	long noncoding	Gold	ENST00000523497	CTC-286N12.1	GENCODE	648	chr5	-	166723238	166730377	TACATTCCAAGCCAGGACATTAAAGTAGTATGCCTCCCTTCCATCAATGCTCCAGTTGCA		intronic antisense	NM_001122679	ODZ2	teneurin-2	+	166711842	167691162
ASHGV40013304	271.268	184.272	257.875	312.122	307.136	350.538	7.97684	7.58065	7.93188	8.2536	8.41003	8.49214	P	P	P	P	P	P	noncoding	long noncoding	Gold	NR_103752	HTR2A-AS1	RefSeq	297	chr13	+	47426274	47430434	CAAGTACATCTTCCTTGCTGACAATATGCTCTCCTATCTTTTGTAAGAGTACACAATTTA	100874082
ASHGV40016255	116645	122718	121976	119063	122864	121110	16.6471	16.947	16.814	16.8477	17.0967	16.9658	P	P	P	P	P	P	noncoding	long noncoding	Reliable	ENST00000558391	RP11-752G15.9	GENCODE	1119	chr15	-	83395058	83396177	TTCCATGTGGATCAGCAGCTCCATCCTGGCCTCACTGTCCACCTTCCAGCCAATGTGGAT	283693
ASHGV40037885	369.072	281.501	316.688	102.905	98.9085	106.43	8.39654	8.2022	8.21936	6.67225	6.78091	6.76041	P	P	P	P	P	P	noncoding	long noncoding	Reliable	ENST00000610220	RP11-73K9.3	GENCODE	349	chr4	-	113194123	113194472	GGAATCTCAGATTTCTTTTGTGAACTCCTTTACTGTCAGACAATTAACCAGAAATACCAA
ASHGV40026289	17.8076	34.5722	35.7276	7.19441	7.95966	26.0555	4.0152	5.12257	4.9778	3.14511	3.192	4.74795	A	P	P	A	A	P	noncoding	long noncoding	Gold	NR_033997	RNF144A-AS1	RefSeq	2348	chr2	-	7052406	7058813	GCATGGAAGGTGACTACTCATGACTGCAACTTAGAGAACAAGGGTTATAATAAAAATAAA	386597	intronic antisense	NM_014746	RNF144A	probable E3 ubiquitin-protein ligase RNF144A	+	7057522	7184309
ASHGV40003946	206.927	215.978	127.912	111.54	221.725	189.561	7.59513	7.81145	6.8898	6.78646	7.9275	7.58429	P	P	P	P	P	P	noncoding	long noncoding	Gold	NR_040049	SDCBP2-AS1	RefSeq	2256	chr20	+	1305986	1359379	GGATAGTGAGTTTCCCAGAAGCTGGACAAGCCACGACGGCGCCTTCCAATAAAAGGGGAA	100507495	intronic antisense	NM_000801	FKBP1A	peptidyl-prolyl cis-trans isomerase FKBP1A isoform a	-	1349620	1373816
ASHGV40003946	206.927	215.978	127.912	111.54	221.725	189.561	7.59513	7.81145	6.8898	6.78646	7.9275	7.58429	P	P	P	P	P	P	noncoding	long noncoding	Gold	NR_040049	SDCBP2-AS1	RefSeq	2256	chr20	+	1305986	1359379	GGATAGTGAGTTTCCCAGAAGCTGGACAAGCCACGACGGCGCCTTCCAATAAAAGGGGAA	100507495	intronic antisense	NM_001199784	SDCBP2	syntenin-2 isoform a	-	1290554	1306513
ASHGV40003946	206.927	215.978	127.912	111.54	221.725	189.561	7.59513	7.81145	6.8898	6.78646	7.9275	7.58429	P	P	P	P	P	P	noncoding	long noncoding	Gold	NR_040049	SDCBP2-AS1	RefSeq	2256	chr20	+	1305986	1359379	GGATAGTGAGTTTCCCAGAAGCTGGACAAGCCACGACGGCGCCTTCCAATAAAAGGGGAA	100507495	intronic antisense	NM_001199786	FKBP1A	peptidyl-prolyl cis-trans isomerase FKBP1A isoform b	-	1349620	1373816
ASHGV40003946	206.927	215.978	127.912	111.54	221.725	189.561	7.59513	7.81145	6.8898	6.78646	7.9275	7.58429	P	P	P	P	P	P	noncoding	long noncoding	Gold	NR_040049	SDCBP2-AS1	RefSeq	2256	chr20	+	1305986	1359379	GGATAGTGAGTTTCCCAGAAGCTGGACAAGCCACGACGGCGCCTTCCAATAAAAGGGGAA	100507495	intronic antisense	NM_054014	FKBP1A	peptidyl-prolyl cis-trans isomerase FKBP1A isoform a	-	1352355	1373816
ASHGV40003946	206.927	215.978	127.912	111.54	221.725	189.561	7.59513	7.81145	6.8898	6.78646	7.9275	7.58429	P	P	P	P	P	P	noncoding	long noncoding	Gold	NR_040049	SDCBP2-AS1	RefSeq	2256	chr20	+	1305986	1359379	GGATAGTGAGTTTCCCAGAAGCTGGACAAGCCACGACGGCGCCTTCCAATAAAAGGGGAA	100507495	intronic antisense	NM_080489	SDCBP2	syntenin-2 isoform a	-	1290554	1309879
ASHGV40022748	33.704	40.4056	44.2991	13.3411	13.4429	14.2859	4.95859	5.35976	5.30986	3.90727	3.94101	3.90957	P	P	P	A	A	A	noncoding	long noncoding	Reliable	uc002lch.1	AK095045	UCSC_knowngene	2468	chr18	-	44247784	44250252	TCTGTCACTGTGTTTGAACGGCCCTCAATTTCTATCTAATAAAACCAGTCAAATGGTTCA		intergenic
ASHGV40011727	94.8901	94.3076	107.633	59.0265	58.2957	62.4289	6.46587	6.60269	6.63768	5.89228	6.03735	5.98804	P	P	P	P	P	P	noncoding	long noncoding	Reliable	ENST00000551082	RP11-20E24.1	GENCODE	250	chr12	+	76956073	77009211	ACTCAAAAAAAAGAAAGTCCTAATGCAAGTAATTGAAAGTGAAGATATTGCAAAACAAAT		intergenic
ASHGV40014432	84.2948	73.0786	87.7646	111.336	59.7144	91.0864	6.29609	6.22656	6.33265	6.78394	6.07279	6.534	P	M	P	M	M	P	noncoding	long noncoding	Reliable	T108737	G025720	RNA-seq: Iyer et al 2015	529	chr14	-	89359336	89360988	TTTGAATTTGCTACTCCTCGACAATTAATTTGCTACTCCTGGTCCCATCAGCTGTGGCTG
ASHGV40004279	41.9133	17.5645	32.0091	95.3705	36.6285	30.948	5.27276	4.11244	4.80997	6.57317	5.37723	4.99225	P	A	P	P	P	P	noncoding	long noncoding	Gold	NR_109769	LINC01506	RefSeq	365	chr9	-	71158456	71161518	GATGTGCAAGTGTTGCCACCTTTAAATGGCCCCTTACTCTCATAATCAGTGCTGAGTAGT	101927015
ASHGV40006396	96.9265	87.8445	115.126	25.8685	32.077	23.0784	6.49571	6.50045	6.73202	4.7715	5.18762	4.58347	P	P	P	P	P	A	noncoding	long noncoding	Reliable	AK021432	AK021432	NRED	1909	chr10	+	131585646	131587555	CCAGTGCCTGATGGTTACTGAGACTGGTGTTTGCTAGACCCTTTCTCAAAAATGAGTCAA		intergenic
ASHGV40033086	174.712	145.914	162.34	443.409	456.903	431.565	7.34959	7.23961	7.25096	8.78582	9.00339	8.79875	P	P	P	P	P	P	noncoding	long noncoding	Reliable	T232736	G053554	RNA-seq: Iyer et al 2015	818	chr22	-	35195465	35198507	TCTCTCTCCTTCTTCACATAGACTTTAAATGCCAGTTGCTGGTTGGGCATTGGAGGATGA
ASHGV40028902	18.1043	23.7986	24.0904	23.883	26.3456	14.5726	4.04243	4.56727	4.36419	4.66429	4.90782	3.93722	A	P	P	A	P	A	noncoding	long noncoding	Reliable	ENST00000609422	RP11-493E12.2	GENCODE	791	chr2	+	61427113	61427904	GTGGCCCTTGGACATGTAACCTCAACGTTCAAATGATTAAAGATATAACCAATTTAAACT
ASHGV40025713	333.198	260.454	288.064	422.274	279.955	335.029	8.2587	8.08822	8.09492	8.71261	8.27559	8.42427	P	P	P	P	P	P	noncoding	long noncoding	Gold	NR_037791	RAB4B-EGLN2	RefSeq	2849	chr19	+	41284123	41314346	ATATCGTGCCCTGCATGCGGTACTACGGCATCTGCGTCAAGGACAGCTTCCTGGGGGCAG	100529264	exon sense-overlapping	NM_016154	RAB4B	ras-related protein Rab-4B	+	41284123	41302849
ASHGV40025713	333.198	260.454	288.064	422.274	279.955	335.029	8.2587	8.08822	8.09492	8.71261	8.27559	8.42427	P	P	P	P	P	P	noncoding	long noncoding	Gold	NR_037791	RAB4B-EGLN2	RefSeq	2849	chr19	+	41284123	41314346	ATATCGTGCCCTGCATGCGGTACTACGGCATCTGCGTCAAGGACAGCTTCCTGGGGGCAG	100529264	exon sense-overlapping	NM_053046	EGLN2	egl nine homolog 2	+	41305333	41314346
ASHGV40025713	333.198	260.454	288.064	422.274	279.955	335.029	8.2587	8.08822	8.09492	8.71261	8.27559	8.42427	P	P	P	P	P	P	noncoding	long noncoding	Gold	NR_037791	RAB4B-EGLN2	RefSeq	2849	chr19	+	41284123	41314346	ATATCGTGCCCTGCATGCGGTACTACGGCATCTGCGTCAAGGACAGCTTCCTGGGGGCAG	100529264	exon sense-overlapping	NM_080732	EGLN2	egl nine homolog 2	+	41305047	41314346
ASHGV40017197	80.85	70.4028	83.9698	68.0788	76.9467	130.272	6.23925	6.1714	6.2709	6.08873	6.42001	7.05072	P	P	P	P	P	P	noncoding	long noncoding	Reliable	ENST00000459938	RN7SL417P	GENCODE	281	chr15	+	84948769	84949050	GGGGACTGTTAGCAGCGTAGGATTGAGGAGTTGGAAGAGACCTTTAAGACAGCTGGTCAT
ASHGV40036679	104.623	81.5028	85.2608	76.0039	99.4499	99.0081	6.60293	6.38721	6.2913	6.24378	6.78933	6.65721	P	P	P	P	P	P	noncoding	long noncoding	Reliable	T252561	G058165	RNA-seq: Iyer et al 2015	10107	chr3	+	151344468	151408878	CCTCCCTTAGCCTTGGCACTTGACTTTGATACTGGATACTCTTTTTAAAGACGATGTTAT
ASHGV40048116	3040.75	2561.11	2876.48	2903.39	2373.72	2639.78	11.3244	11.3302	11.3485	11.5162	11.4997	11.4773	P	P	P	P	P	P	noncoding	long noncoding	Gold	NR_102424	LOC101409256	RefSeq	1945	chr7	+	90025605	90027550	GACTGTGACTTTCAAAGACATTTATTTGCCATTTCCTGATTTGGGGGAAAATTAATTCCT	101409256
ASHGV40050088	338.039	44.4261	185.878	228.553	159.694	179.276	8.27749	5.5026	7.4526	7.81234	7.45641	7.50041	P	P	P	P	P	P	noncoding	long noncoding	Reliable	T353403	G083423	RNA-seq: Iyer et al 2015	726	chr8	-	144372382	144373178	TTATTTGTAACAAATTAGAAGCTGTTGTAAAAGATAAAAATTAAAACACTTAGACTGGGT
ASHGV40000208	29.1088	28.7949	33.964	72.1631	105.722	56.457	4.75589	4.84705	4.90084	6.17279	6.87808	5.84762	P	P	P	P	P	P	noncoding	long noncoding	Reliable	ENST00000393507	CTD-2020K17.3	GENCODE	377	chr17	-	43317681	43318564	TAGCACCAGCACATGTTCCTCCATGTGCTCCAGCACAGCGTTCTTGGTCTCTGTGTCCTC		natural antisense	NM_005892	FMNL1	formin-like protein 1	+	43299291	43324683
ASHGV40057576	28.5331	43.0091	31.6102	44.6397	79.9897	84.6154	4.72926	5.4533	4.79152	5.50402	6.47364	6.43267	P	P	P	P	P	P	noncoding	long noncoding	Reliable	T368473	G087092	RNA-seq: Iyer et al 2015	625	chr9	-	137110001	137117476	ACCGGGTTTCCACCACCCTGAGCCAAGGAGGCCTCTACCATGGAGAGAGGCCATCAGAGA
ASHGV40021741	29.4342	22.9933	32.5828	17.9726	13.8833	16.1323	4.77157	4.51495	4.83596	4.29456	3.9858	4.08006	P	P	P	A	A	A	noncoding	long noncoding	Reliable	ENST00000591343	RP11-194N12.2	GENCODE	684	chr17	+	40647884	40648568	CTGTAAAAATGGAGTGGCGGCAAGAATGTAATACAGGGCATCTGACTGCTGAGGAAAAAA
ASHGV40018834	28.0675	10.9244	19.6489	22.0473	31.129	24.4966	4.70653	3.38765	4.05127	4.55693	5.14586	4.66441	P	A	A	A	P	P	noncoding	long noncoding	Reliable	TCONS_00024285	XLOC_011677	RNA-seq: Cabili et al 2011	5246	chr16	+	24715880	24721546	ACTCGGCTATTCCACTTCGATGATTCTCTGTCACAGGTGTCTTAAATACATGAACAAAGG		intergenic
ASHGV40001581	5	17.9785	25.3653	27.1513	15.3031	45.1588	2.32951	4.14468	4.44687	4.83694	4.12093	5.52956	A	A	P	P	A	P	noncoding	long noncoding	Gold	ENST00000510469	CTD-2263F21.1	GENCODE	456	chr5	-	38461028	38468409	AATGGTTGAGAATGCAAGACCATCAAGGCAAGGATGTTAATTTTCTTCAATGAGGTATCT		intronic antisense	NM_001205301	EGFLAM	pikachurin isoform 5 precursor	+	38258510	38465582
ASHGV40001581	5	17.9785	25.3653	27.1513	15.3031	45.1588	2.32951	4.14468	4.44687	4.83694	4.12093	5.52956	A	A	P	P	A	P	noncoding	long noncoding	Gold	ENST00000510469	CTD-2263F21.1	GENCODE	456	chr5	-	38461028	38468409	AATGGTTGAGAATGCAAGACCATCAAGGCAAGGATGTTAATTTTCTTCAATGAGGTATCT		intronic antisense	NM_152403	EGFLAM	pikachurin isoform 1 precursor	+	38258510	38465582
ASHGV40001581	5	17.9785	25.3653	27.1513	15.3031	45.1588	2.32951	4.14468	4.44687	4.83694	4.12093	5.52956	A	A	P	P	A	P	noncoding	long noncoding	Gold	ENST00000510469	CTD-2263F21.1	GENCODE	456	chr5	-	38461028	38468409	AATGGTTGAGAATGCAAGACCATCAAGGCAAGGATGTTAATTTTCTTCAATGAGGTATCT		intronic antisense	NM_182798	EGFLAM	pikachurin isoform 2	+	38403633	38465582
ASHGV40001581	5	17.9785	25.3653	27.1513	15.3031	45.1588	2.32951	4.14468	4.44687	4.83694	4.12093	5.52956	A	A	P	P	A	P	noncoding	long noncoding	Gold	ENST00000510469	CTD-2263F21.1	GENCODE	456	chr5	-	38461028	38468409	AATGGTTGAGAATGCAAGACCATCAAGGCAAGGATGTTAATTTTCTTCAATGAGGTATCT		intronic antisense	NM_182801	EGFLAM	pikachurin isoform 4	+	38445577	38465582
ASHGV40001766	42.194	30.8759	44.8977	19.9422	88.4948	19.9448	5.2827	4.95429	5.33102	4.43151	6.626	4.37745	P	P	P	A	P	A	noncoding	long noncoding	Gold	ENST00000524085	RP11-157I4.4	GENCODE	546	chr8	+	82351670	82434053	AGCACATTCGGAGAGCCAGGGTGTGCTTGTCGAAGAGATATTCTGCCGAGCCAGATTCGG		intronic antisense	NM_001080526	FABP9	fatty acid-binding protein 9	-	82370617	82373758
ASHGV40001766	42.194	30.8759	44.8977	19.9422	88.4948	19.9448	5.2827	4.95429	5.33102	4.43151	6.626	4.37745	P	P	P	A	P	A	noncoding	long noncoding	Gold	ENST00000524085	RP11-157I4.4	GENCODE	546	chr8	+	82351670	82434053	AGCACATTCGGAGAGCCAGGGTGTGCTTGTCGAAGAGATATTCTGCCGAGCCAGATTCGG		intronic antisense	NM_001442	FABP4	fatty acid-binding protein, adipocyte	-	82390731	82395473
ASHGV40001766	42.194	30.8759	44.8977	19.9422	88.4948	19.9448	5.2827	4.95429	5.33102	4.43151	6.626	4.37745	P	P	P	A	P	A	noncoding	long noncoding	Gold	ENST00000524085	RP11-157I4.4	GENCODE	546	chr8	+	82351670	82434053	AGCACATTCGGAGAGCCAGGGTGTGCTTGTCGAAGAGATATTCTGCCGAGCCAGATTCGG		intronic antisense	NM_002677	PMP2	myelin P2 protein	-	82352563	82359719
ASHGV40002366	47.8432	45.6093	48.4517	123.647	87.8281	115.23	5.47206	5.54078	5.44202	6.94679	6.61515	6.87016	P	P	P	P	P	P	noncoding	long noncoding	Gold	NR_120309	LOC102724467	RefSeq	767	chr16	-	87799936	87812754	CGGTGTCCGGGTATCTTACAGAATGTTCTTAATCTTCACGTGCTTCTTCTGAGATCAGTG	102724467
ASHGV40017613	36.7599	23.2669	21.6633	40.5389	45.017	53.1086	5.08577	4.53358	4.19663	5.37149	5.67247	5.76125	P	P	A	P	P	P	noncoding	long noncoding	Reliable	T127290	G029708	RNA-seq: Iyer et al 2015	21549	chr16	-	11097093	11118642	TAATTCCATGCTGCTCCTACTGTCATAATAATGACGAACACTTCTGCAGCATCGAAGCCT
ASHGV40008805	118.403	52.2076	92.6986	88.701	84.4076	50.3601	6.78664	5.73174	6.40875	6.46928	6.55343	5.6831	P	P	P	P	P	P	noncoding	long noncoding	Reliable	T063195	G014584	RNA-seq: Iyer et al 2015	13160	chr11	+	71350462	71463707	GAACCCAGGGCCAAGGCAGCAGGAGCTTTTGGTGCACATGGGGGCTTACCCCACTTTGAG
ASHGV40022319	123.851	87.995	118.188	289.33	179.006	248.834	6.84847	6.50244	6.77314	8.13574	7.62745	7.97328	P	P	P	P	P	P	noncoding	long noncoding	Reliable	T155944	G035999	RNA-seq: Iyer et al 2015	1531	chr17	+	77814746	77816406	ATTGACTTCCCTTCCGTGGTTATTTATTTTGTCTTTGTGGATGGTGGGCAGATGGGGAGA
ASHGV40013221	166.292	25.3861	102.539	17.5914	19.7322	31.2639	7.28189	4.65762	6.56664	4.26565	4.47974	5.00765	P	P	P	A	A	P	noncoding	long noncoding	Gold	NR_040244	LINC00547	RefSeq	3314	chr13	+	38109076	38125673	GATAGCTCATATTGGGTTCTTTTTCTGCTACCTATAATAGATTTGTGAGTGTCTTACAAC	400121	intergenic
ASHGV40015293	1380.46	1271.92	1641.11	2126.65	2045.09	2196.58	10.2391	10.3507	10.5638	11.0453	11.2656	11.2111	M	P	P	P	P	P	noncoding	long noncoding	Gold	ENST00000555407	RP11-356K23.1	GENCODE	601	chr14	+	89816628	89820137	ACATCAAGCTGAGGTTTAATTCCATACTTGGTCAGTTCATTGTGGCCATCTCCCAAAAAA	101928817	intronic antisense	NM_001085471	FOXN3	forkhead box protein N3 isoform 1	-	89622515	90085494
ASHGV40015293	1380.46	1271.92	1641.11	2126.65	2045.09	2196.58	10.2391	10.3507	10.5638	11.0453	11.2656	11.2111	M	P	P	P	P	P	noncoding	long noncoding	Gold	ENST00000555407	RP11-356K23.1	GENCODE	601	chr14	+	89816628	89820137	ACATCAAGCTGAGGTTTAATTCCATACTTGGTCAGTTCATTGTGGCCATCTCCCAAAAAA	101928817	intronic antisense	NM_005197	FOXN3	forkhead box protein N3 isoform 2	-	89622515	89883454
ASHGV40008770	54.5158	41.7367	43.2904	35.8258	31.5434	40.8159	5.66497	5.41086	5.27557	5.20334	5.16237	5.3864	M	P	P	P	P	P	noncoding	long noncoding	Reliable	T062816	G014489	RNA-seq: Iyer et al 2015	1051	chr11	+	69557202	69558483	TGGGATGCGGGGGTTGGGGGGCTGGACTTTTAGAAAAATCCTGATACTTATTGCTTTTTT
ASHGV40003670	134.403	182.435	162.209	145.557	152.686	175.674	6.95988	7.56667	7.24915	7.16716	7.39349	7.47505	P	P	P	P	P	P	noncoding	long noncoding	Gold	NR_028508	PART1	RefSeq	2108	chr5	+	59783758	59787092	AACGCCTGAGTGCTGCTGCCTTCGGTGACTATATGAGAATGGAAACTTCTAAGGAAGCCA	25859	natural antisense	NM_001165899	PDE4D	cAMP-specific 3',5'-cyclic phosphodiesterase 4D isoform PDE4D7	-	58264865	59783925
ASHGV40019583	49.1119	45.5218	47.7766	5.14639	5	5.6475	5.51234	5.53879	5.41882	2.3673	2.34798	2.646	P	P	P	A	A	A	noncoding	long noncoding	Reliable	T030047	G006711	RNA-seq: Iyer et al 2015	2359	chr1	-	212531655	212534014	TGTTCACTATAGTTATCTTCATTTCTGCTTTACAGTCTCATGTCTGAAATCCTGAGTAAC
ASHGV40058887	1137.99	1173.88	1225.34	1492.26	1250.98	1469.69	9.9787	10.2391	10.1481	10.5329	10.5049	10.6023	P	P	P	P	P	P	noncoding	long noncoding	Reliable	T300450	G070241	RNA-seq: Iyer et al 2015	1003	chr6	+	30431866	30433379	GAAAAAAGTTACACAGAGAAAAGCCCTTCCCCCATAAAGGCAGAATCCTGTCCTCTTGGA
ASHGV40049528	46.3808	28.2478	35.2519	37.4407	27.9085	29.9992	5.42562	4.81597	4.95668	5.26118	4.9911	4.9497	P	P	P	P	P	P	noncoding	long noncoding	Reliable	ENST00000517670	RP11-363E6.3	GENCODE	571	chr8	-	82192121	82192910	ATTTTATCCCTGTTGGGATGGGGGACGTCTCGGGAAGTGTGGTTTCTAAACTAAAAGACT		natural antisense	NM_001444	FABP5	fatty acid-binding protein, epidermal	+	82192717	82197012
ASHGV40046790	37.0829	34.6186	46.9838	17.5436	20.0079	36.7803	5.09963	5.12489	5.39483	4.26266	4.4995	5.23775	P	P	P	A	A	P	noncoding	long noncoding	Reliable	T328420	G077005	RNA-seq: Iyer et al 2015	6466	chr7	-	93695898	93866131	GACTTCTGGATCTTCTCTTTCTCAAGCTAGGTGAAATGTTCCTGGTGAAAGGAAAAGAAA
ASHGV40014622	321.592	240.589	276.707	250.817	167.698	219.865	8.20787	7.97355	8.03417	7.9434	7.52808	7.80194	P	P	P	P	P	P	noncoding	long noncoding	Reliable	ENST00000602722	RP11-73M18.10	GENCODE	535	chr14	-	104160852	104161387	TTTACCTATGGACTAGTTTGTGGACGGCTAAGAAATACAGCCTCAGCATTGATTTGAAAA
ASHGV40001647	64.8596	49.2999	57.6574	60.0694	56.7789	50.7174	5.91937	5.6458	5.70163	5.91765	6.00077	5.69279	P	P	P	P	P	P	noncoding	long noncoding	Gold	NR_122069	HOXA-AS2	RefSeq	1048	chr7	+	27161537	27168379	AAGAAGGAAGAAGACCCGCTGTCTGCGAAGGCCTAAAGGCCGCGGTTGCCAGGAACCGTG	285943
ASHGV40059501	214.668	251.552	290.18	824.029	741.082	690.011	7.64237	8.04166	8.10346	9.65616	9.71502	9.48078	P	P	P	P	P	P	noncoding	long noncoding	Reliable	TCONS_00014334	XLOC_006491	RNA-seq: Cabili et al 2011	234	chr7	-	68747970	68769122	ACAACAACAAAAAATTATACCCTTTGAACCAGAAATACATTACAGCCCAGTGCTTCCTAC		intergenic
ASHGV40060424	72.0827	79.1846	102.691	79.037	75.3576	73.086	6.07432	6.34318	6.56879	6.30058	6.39065	6.22111	P	P	P	P	P	P	noncoding	long noncoding	Reliable	uc.363-	uc.363	UCR	265	chr14	-	29861318	29861583	CAGTGTGATGGGAATGCCACTTTAAATCTCAATTACCTCCTCCACTCCAATCAGCTTGGT
ASHGV40030352	509.421	322.136	417.256	310.534	190.067	282.248	8.83802	8.39837	8.60407	8.24715	7.71435	8.16725	P	P	P	P	P	P	noncoding	long noncoding	Gold	NR_026923	LOC643387	RefSeq	2660	chr2	+	239140326	239142985	TTGTAGTGGTTCTAATTTTGGTGCAACAATTGGTTGGGGATCAGCATCCAATGCAGGGTC	643387
ASHGV40013085	51.1711	79.4349	88.4234	79.8333	92.1523	121.744	5.57157	6.34748	6.34242	6.31551	6.68259	6.94759	P	P	P	P	P	P	noncoding	long noncoding	Reliable	T091344	G021099	RNA-seq: Iyer et al 2015	1599	chr13	+	23445955	23447554	TACCTTGAAAACCACCATCCCCTGCTGAGCAATATTGTTCTGCTCCTTAGGCTGATTTCA
ASHGV40010531	1042.15	690.963	844.447	411.938	342.095	386.587	9.856	9.47221	9.61807	8.67533	8.57231	8.6416	P	P	P	P	P	P	noncoding	long noncoding	Reliable	uc001tma.3	AK055712	UCSC_knowngene	1469	chr12	-	107347806	107349275	TGTAGCCACTCCTGGGAGATTTTGCATTTTTACGGTTATTAAAAGCCATAACTCAAAGCA
ASHGV40057864	31.4493	33.9807	52.5119	31.0515	43.4355	68.9592	4.86242	5.09798	5.55988	5.01403	5.62152	6.13244	P	P	P	P	P	P	noncoding	long noncoding	Gold	NR_110591	LOC101927318	RefSeq	445	chr12	-	50345294	50356566	ACTACCGGAAACAAGCACAAAAGAGGCACTCACTGTCCTGGCTTAGGATGGGGGTACAGA	101927318
ASHGV40060039	62.0805	41.0864	58.1634	11.5267	10.0303	37.909	5.85831	5.38568	5.71461	3.73173	3.51419	5.27976	P	P	P	A	A	P	noncoding	long noncoding	Reliable	uc.189+	uc.189	UCR	573	chr6	+	36567516	36568089	CTAGCTTGTTGAAACCCAAAACTAGTAAGTTTTTCCTGCTTATACAGTTTACTGCTGGTT
ASHGV40056194	46.5926	46.732	57.5075	54.3877	111.322	33.0367	5.43148	5.57589	5.69841	5.77408	6.95442	5.08397	P	P	P	P	P	P	noncoding	long noncoding	Gold	NR_120377	UBL7-AS1	RefSeq	1325	chr15	+	74753605	74773633	ACTTCCTGAGGCGGACCTACCTGTGGAGGCATACCAGGAACCAGACGATGACCCCCTCCA	440288
ASHGV40039587	33.9237	25.9172	33.9328	23.1401	154.692	22.639	4.9683	4.68681	4.89941	4.62307	7.41313	4.55375	P	P	P	A	P	A	noncoding	long noncoding	Reliable	T273891	G063603	RNA-seq: Iyer et al 2015	2288	chr4	+	164139963	164165891	GAGAATAAGCCGTATTGTCTTCCTGTGTTACACATTTCAAGAGTGACTACATTTTAATTG
ASHGV40028190	45.8681	47.7841	62.8039	13.7776	28.9151	39.558	5.40578	5.60135	5.83344	3.94843	5.04017	5.33942	P	P	P	A	P	P	noncoding	long noncoding	Reliable	T209449	G048460	RNA-seq: Iyer et al 2015	1783	chr2	-	231827593	231833722	ATATATTTTGGAGCTTGTCCTACATTTGGTCATAAAGCATTTCCTTTTTCTTCCTTGCAG
ASHGV40029039	803.161	1379.52	1136.47	1187.97	1246.8	1269.21	9.48734	10.4604	10.049	10.1972	10.4982	10.3731	P	P	P	P	P	P	noncoding	long noncoding	Reliable	uc002sla.3	DQ588163	UCSC_knowngene	1121	chr2	+	74642573	74643694	GTGACAGATACTTAGTAGATGTTTGACCTAATAATTTTCATTAACAGCCCACTAACCACA		natural antisense	NM_001145054	C2orf81	uncharacterized protein C2orf81	-	74641302	74644844
ASHGV40016824	31.7994	36.9088	29.7306	25.1784	38.4775	29.8246	4.87984	5.22505	4.69738	4.73305	5.44839	4.94295	P	P	P	A	P	P	noncoding	long noncoding	Reliable	T116800	G027531	RNA-seq: Iyer et al 2015	6802	chr15	+	52471418	52502054	GGTGACTATAAAGTATCCAGCACCAAACAAATGTGAATTTTCTATTCCTAACTCCAGATA
ASHGV40051147	24.7564	15.404	28.6112	5.14639	14.8612	27.2881	4.51879	3.90906	4.63665	2.3673	4.08016	4.81423	P	A	P	A	A	P	noncoding	long noncoding	Reliable	T350315	G082688	RNA-seq: Iyer et al 2015	602	chr8	+	121839098	121881354	GCATTTCAAGGCTTCAAATCCTAACAATGCTGGGAAACTGGGAAGTTTCCAGGAGAAACA
ASHGV40009046	246.042	254.516	215.867	408.591	371.389	446.009	7.83147	8.0579	7.66967	8.6624	8.70139	8.84293	P	P	P	P	P	P	noncoding	long noncoding	Reliable	T066219	G015309	RNA-seq: Iyer et al 2015	2032	chr11	+	98201229	98358904	CTTGCCCCTGCCTTAGCACTAACGATTTATTTAAAAACATGCTAAAAGAGTAAACTAAAC
ASHGV40050535	636.376	665.698	700.655	1006.85	1247.89	1108.95	9.14286	9.41338	9.35565	9.95326	10.5009	10.1796	P	P	P	P	P	P	noncoding	long noncoding	Reliable	ENST00000528407	RP11-350N15.4	GENCODE	534	chr8	+	38279406	38283614	TAAGAAACCTGGACACCCCGGCTGTGTTCTCCAAGCCTGGCTCTTCCCACTAAACTCATT		natural antisense	NM_001174063	FGFR1	fibroblast growth factor receptor 1 isoform 10 precursor	-	38268655	38326352
ASHGV40050535	636.376	665.698	700.655	1006.85	1247.89	1108.95	9.14286	9.41338	9.35565	9.95326	10.5009	10.1796	P	P	P	P	P	P	noncoding	long noncoding	Reliable	ENST00000528407	RP11-350N15.4	GENCODE	534	chr8	+	38279406	38283614	TAAGAAACCTGGACACCCCGGCTGTGTTCTCCAAGCCTGGCTCTTCCCACTAAACTCATT		natural antisense	NM_001174064	FGFR1	fibroblast growth factor receptor 1 isoform 11 precursor	-	38268655	38326352
ASHGV40050535	636.376	665.698	700.655	1006.85	1247.89	1108.95	9.14286	9.41338	9.35565	9.95326	10.5009	10.1796	P	P	P	P	P	P	noncoding	long noncoding	Reliable	ENST00000528407	RP11-350N15.4	GENCODE	534	chr8	+	38279406	38283614	TAAGAAACCTGGACACCCCGGCTGTGTTCTCCAAGCCTGGCTCTTCCCACTAAACTCATT		natural antisense	NM_001174065	FGFR1	fibroblast growth factor receptor 1 isoform 2 precursor	-	38268655	38325363
ASHGV40050535	636.376	665.698	700.655	1006.85	1247.89	1108.95	9.14286	9.41338	9.35565	9.95326	10.5009	10.1796	P	P	P	P	P	P	noncoding	long noncoding	Reliable	ENST00000528407	RP11-350N15.4	GENCODE	534	chr8	+	38279406	38283614	TAAGAAACCTGGACACCCCGGCTGTGTTCTCCAAGCCTGGCTCTTCCCACTAAACTCATT		natural antisense	NM_001174066	FGFR1	fibroblast growth factor receptor 1 isoform 3 precursor	-	38268655	38325363
ASHGV40050535	636.376	665.698	700.655	1006.85	1247.89	1108.95	9.14286	9.41338	9.35565	9.95326	10.5009	10.1796	P	P	P	P	P	P	noncoding	long noncoding	Reliable	ENST00000528407	RP11-350N15.4	GENCODE	534	chr8	+	38279406	38283614	TAAGAAACCTGGACACCCCGGCTGTGTTCTCCAAGCCTGGCTCTTCCCACTAAACTCATT		natural antisense	NM_001174067	FGFR1	fibroblast growth factor receptor 1 isoform 14 precursor	-	38268655	38325363
ASHGV40050535	636.376	665.698	700.655	1006.85	1247.89	1108.95	9.14286	9.41338	9.35565	9.95326	10.5009	10.1796	P	P	P	P	P	P	noncoding	long noncoding	Reliable	ENST00000528407	RP11-350N15.4	GENCODE	534	chr8	+	38279406	38283614	TAAGAAACCTGGACACCCCGGCTGTGTTCTCCAAGCCTGGCTCTTCCCACTAAACTCATT		natural antisense	NM_015850	FGFR1	fibroblast growth factor receptor 1 isoform 2 precursor	-	38268655	38326352
ASHGV40050535	636.376	665.698	700.655	1006.85	1247.89	1108.95	9.14286	9.41338	9.35565	9.95326	10.5009	10.1796	P	P	P	P	P	P	noncoding	long noncoding	Reliable	ENST00000528407	RP11-350N15.4	GENCODE	534	chr8	+	38279406	38283614	TAAGAAACCTGGACACCCCGGCTGTGTTCTCCAAGCCTGGCTCTTCCCACTAAACTCATT		natural antisense	NM_023105	FGFR1	fibroblast growth factor receptor 1 isoform 3 precursor	-	38268655	38326352
ASHGV40050535	636.376	665.698	700.655	1006.85	1247.89	1108.95	9.14286	9.41338	9.35565	9.95326	10.5009	10.1796	P	P	P	P	P	P	noncoding	long noncoding	Reliable	ENST00000528407	RP11-350N15.4	GENCODE	534	chr8	+	38279406	38283614	TAAGAAACCTGGACACCCCGGCTGTGTTCTCCAAGCCTGGCTCTTCCCACTAAACTCATT		natural antisense	NM_023106	FGFR1	fibroblast growth factor receptor 1 isoform 4 precursor	-	38268655	38326352
ASHGV40050535	636.376	665.698	700.655	1006.85	1247.89	1108.95	9.14286	9.41338	9.35565	9.95326	10.5009	10.1796	P	P	P	P	P	P	noncoding	long noncoding	Reliable	ENST00000528407	RP11-350N15.4	GENCODE	534	chr8	+	38279406	38283614	TAAGAAACCTGGACACCCCGGCTGTGTTCTCCAAGCCTGGCTCTTCCCACTAAACTCATT		natural antisense	NM_023110	FGFR1	fibroblast growth factor receptor 1 isoform 1 precursor	-	38268655	38326352
ASHGV40010175	279.449	265.507	279.718	432.602	374.488	398.262	8.01879	8.12111	8.05249	8.75028	8.712	8.68743	P	P	P	P	P	P	noncoding	long noncoding	Reliable	T081389	G018803	RNA-seq: Iyer et al 2015	1353	chr12	-	65408974	65410887	ACAGCTGCCCCCTTTACCTAAATATTAAATAAAAATGCCATTCCTCTAGGCAAAAACATC
ASHGV40027829	57.1487	67.2172	42.3975	40.4515	49.473	203.87	5.73358	6.10023	5.24248	5.3678	5.80201	7.69458	P	P	P	P	P	P	noncoding	long noncoding	Reliable	T204487	G047288	RNA-seq: Iyer et al 2015	1963	chr2	-	188654755	188679921	TTGGAGGTGGTGGAGGATAGGAGATTAAGAAGAGACACAAGAAGTTTACTGAAATAGTGC
ASHGV40014692	1304.72	1248.46	1768.3	1910.42	2211.74	2185.6	10.1559	10.3262	10.666	10.9013	11.3801	11.1965	P	P	P	P	P	P	noncoding	long noncoding	Reliable	ENST00000456382	RP11-29H23.4	GENCODE	220	chr1	-	155579566	155580171	GAAAAGCGGAAGCTCCCCTAAAGCCTCCCATGCCCCTTCATCTCTTCAGAAGTCACGTGG
ASHGV40016466	56.0375	67.2766	66.1137	48.8016	44.8527	35.1919	5.70658	6.10154	5.91335	5.63121	5.66565	5.17134	P	P	P	P	P	P	noncoding	long noncoding	Reliable	T123777	G029129	RNA-seq: Iyer et al 2015	1773	chr15	-	102084415	102087205	TTCCATATTGTTATTTGGAGACTGGCTTGGCCTTCAGACTCCTTTCCACCCACACATATG
ASHGV40021596	156.079	130.322	108.687	107.088	139.656	101.258	7.18728	7.07407	6.65172	6.73202	7.26254	6.6856	P	P	P	P	P	P	noncoding	long noncoding	Reliable	T145690	G033909	RNA-seq: Iyer et al 2015	2330	chr17	+	32968114	32978070	AATCCCTCATTTCAATTCCTCAACAAGATTTCCTGACATGCAGGCTTCCAAGATTCGCTG
ASHGV40058316	38.9518	39.1469	46.9746	49.8909	46.788	61.753	5.16961	5.31657	5.39416	5.66187	5.72818	5.97132	P	P	P	P	P	P	noncoding	long noncoding	Reliable	T129884	G030443	RNA-seq: Iyer et al 2015	3300	chr16	+	29720493	29724528	CGTTGGAGTGGGAGACCTTGCCATCATGCGAGGCTGGGAAAACTTCTGAGGTAACTGAGA
ASHGV40059718	19.228	14.825	34.4236	17.7718	37.2179	31.9838	4.13835	3.85187	4.92237	4.28087	5.39903	5.04075	A	A	P	A	P	P	noncoding	long noncoding	Reliable	TCONS_00023741	XLOC_011532	RNA-seq: Cabili et al 2011	487	chr15	-	75515789	75516799	ACTGGCCCTTTGGGGGTATGGAAAAGTCAGGAAGCAATCCAAAGCAGTGTGGAGGCCCAG		intergenic
ASHGV40022569	36.1642	29.8019	37.6861	45.6055	58.1163	57.9141	5.06213	4.90084	5.05873	5.53472	6.03427	5.88064	P	P	P	P	P	P	noncoding	long noncoding	Reliable	ENST00000583436	RP11-268I9.3	GENCODE	417	chr18	-	19451406	19473957	CTCACCGATGATCTGTTACAGGTCTGGTCTTCCATTTTCAAATAAGGTCTATCATTTTTT		intergenic
ASHGV40004789	186.847	190.025	202.121	370.048	379.958	389.937	7.44421	7.62767	7.57471	8.50952	8.73296	8.65523	P	P	P	P	P	P	noncoding	long noncoding	Gold	NR_126041	LOC101930071	RefSeq	292	chr19	+	42901279	42912604	GTCTGGCCGGTGCTCCCCGAAGGACACCAGCCCAATGGAGATGGTCTGCAGGAATGGCCG	101930071
ASHGV40026568	67.2352	40.8951	57.9993	196.134	101.609	122.34	5.97628	5.37839	5.71043	7.58566	6.82045	6.95523	P	P	P	P	P	P	noncoding	long noncoding	Gold	ENST00000416279	AL133249.1	GENCODE	418	chr2	-	32018891	32029049	AGCTGCTTACCCCTCACTGGGTTGTGGCATGAACAATAAATACACTTTTAAGATACTGAA		intergenic
ASHGV40022338	40.8973	33.9193	34.2407	138.157	103.712	121.36	5.24093	5.09562	4.91343	7.09716	6.85008	6.94274	P	P	P	P	P	P	noncoding	long noncoding	Reliable	ENST00000571085	RP11-455O6.2	GENCODE	805	chr17	+	79171192	79174088	TCCTAGGCTTTGATTCCACCTGTCCCAGAAACTCAAACCCCTGGGATTCTGGGCCAGACC		natural antisense	NM_001009811	AZI1	5-azacytidine-induced protein 1 isoform b	-	79163392	79196751
ASHGV40022338	40.8973	33.9193	34.2407	138.157	103.712	121.36	5.24093	5.09562	4.91343	7.09716	6.85008	6.94274	P	P	P	P	P	P	noncoding	long noncoding	Reliable	ENST00000571085	RP11-455O6.2	GENCODE	805	chr17	+	79171192	79174088	TCCTAGGCTTTGATTCCACCTGTCCCAGAAACTCAAACCCCTGGGATTCTGGGCCAGACC		natural antisense	NM_014984	AZI1	5-azacytidine-induced protein 1 isoform a	-	79163392	79196751
ASHGV40054285	907.506	690.915	832.531	259.907	244.764	249.266	9.66479	9.47141	9.59829	7.98815	8.07393	7.97591	P	P	P	P	P	P	noncoding	long noncoding	Gold	NR_039980	LOC286437	RefSeq	2328	chrX	-	103366999	103369317	TTTACAGAAGCCTTTACCCATCCTGAGACTCAGTTCTGCTGTTGGTCTTCAGAGAAGTGT	286437	intron sense-overlapping	NM_001012755	SLC25A53	solute carrier family 25 member 53	-	103343897	103401708
ASHGV40002775	30.6398	17.8556	22.4391	39.114	33.5103	35.0506	4.82626	4.13464	4.25093	5.31917	5.24921	5.16736	P	A	A	P	P	P	noncoding	long noncoding	Reliable	TCONS_00001854	XLOC_001242	RNA-seq: Cabili et al 2011	244	chr1	-	229027197	229033564	TTCCCACATGCCTACATCATACTTAGGTGCTGGCGATTCATGGACTGACCTGCATTATCC		intergenic
ASHGV40039498	408.314	390.716	422.856	743.616	703.124	707.869	8.5351	8.66387	8.62338	9.51971	9.64395	9.51813	P	P	P	P	P	P	noncoding	long noncoding	Reliable	T272852	G063351	RNA-seq: Iyer et al 2015	6351	chr4	+	152254955	152274545	TAGCATTAACCACTCCCTTCTCTGTCTCCACATTTATTGTGTACATACCTCTCTTGTGGA
ASHGV40016134	46.9389	57.0267	49.7479	80.9001	158.557	61.7987	5.44263	5.85711	5.47994	6.33447	7.44599	5.97269	P	P	P	P	P	P	noncoding	long noncoding	Reliable	ENST00000563287	RP11-10O17.1	GENCODE	3385	chr15	-	74770410	74782627	CCATCTGTGTCCATAGCAGAGAGAGAGATGAAATCTTGGGAAAATGGGAAAGAAGCCCTA	101929333	intergenic
ASHGV40054349	37.8494	27.6582	36.0148	86.6701	84.0471	76.3401	5.12841	4.78354	4.98889	6.43411	6.54582	6.28496	P	P	P	P	P	P	noncoding	long noncoding	Reliable	TCONS_00017365	XLOC_008216	RNA-seq: Cabili et al 2011	361	chrX	-	117956469	117956982	TGGTGAAATGCAACTCCAGAGCAGATGTGCCTACCTGGAATCCATGATCTTCCTGAAATT		intergenic
ASHGV40012204	56.2238	35.8398	45.9272	78.0429	84.9899	104.684	5.71149	5.18279	5.36299	6.28465	6.56383	6.73692	P	P	P	P	P	P	noncoding	long noncoding	Reliable	TCONS_00020641	XLOC_009943	RNA-seq: Cabili et al 2011	456	chr12	+	127615943	127630565	TAAAATAATAAAATTATCAACTGCAACACCTCAGGGACGGCCCAGATGCTCCTATGGCCA		intergenic
ASHGV40052463	45.1403	37.4331	30.5818	38.6186	41.7229	74.855	5.38306	5.24577	4.74063	5.30133	5.55851	6.25643	P	P	P	P	P	P	noncoding	long noncoding	Reliable	T368609	G087132	RNA-seq: Iyer et al 2015	2140	chr9	-	137904890	137907174	ACATTCCCTTTTGGAAAAAGATAAGTAACTCCATGGTGGAGACACGTGACGTGCACATCC
ASHGV40050850	271.083	241.152	303.335	566.253	537.485	640.813	7.97559	7.97707	8.16394	9.14003	9.25422	9.3844	P	P	P	P	P	P	noncoding	long noncoding	Reliable	T346489	G081578	RNA-seq: Iyer et al 2015	900	chr8	+	79717661	79846608	TGAAGAATGATTAAGAGGGTCACGCCCTCTACCACTCCAACCTCTCTAATCAGTCTCTTT
ASHGV40057407	83.0398	62.8644	73.4585	138.039	159.752	134.833	6.27441	6.00197	6.06624	7.09556	7.45666	7.09766	P	P	P	P	P	P	noncoding	long noncoding	Gold	NR_027423	FAM66B	RefSeq	1432	chr8	-	7159132	7212876	TGAGTTTTCTTCACCCATGGTCAGGGAAGCGCCATCGCCCTGGCTTTGAGGCTGGGGCCT	100128890
ASHGV40002044	88.6437	48.8913	73.1172	463.794	238.416	337.108	6.3717	5.63408	6.05869	8.84967	8.03321	8.4325	P	P	P	P	P	P	noncoding	long noncoding	Reliable	ENST00000549807	RP11-818F20.5	GENCODE	701	chr12	-	104656091	104674500	AATCCTATAAGGCCCTGGGAAGATTACGTAGCCAACACTGGTGTGAAAATCATGCCTATG		intronic antisense	NM_001093771	TXNRD1	thioredoxin reductase 1, cytoplasmic isoform 3	+	104609556	104744085
ASHGV40014516	36.386	21.469	41.2134	66.9568	41.9329	72.9203	5.07107	4.40776	5.199	6.06644	5.56727	6.21835	P	P	P	P	P	P	noncoding	long noncoding	Reliable	T109783	G025988	RNA-seq: Iyer et al 2015	1909	chr14	-	96966783	96968692	TTTAGTCTCTTTTCCTCTTGTCATCAAGGTGGCTTTGGCTGGAGACCCAGTAGCATAGTT
ASHGV40026798	92.8677	56.6484	74.7627	84.4055	91.7082	65.9279	6.43961	5.84786	6.0948	6.39576	6.67509	6.07219	P	P	P	P	P	P	noncoding	long noncoding	Reliable	T190042	G043723	RNA-seq: Iyer et al 2015	19218	chr2	-	60556439	60619956	TTCCACAAGCTCTGATCTCTATCCCTAATAGGGAACGGGGCTCCTAACAATAGCTTTTTT
ASHGV40004855	60.5155	35.0066	119.5	71.6036	70.5804	81.7601	5.82124	5.14215	6.78861	6.16137	6.30099	6.38476	P	P	P	P	P	P	noncoding	long noncoding	Gold	NR_131228	LINC01040	RefSeq	674	chr13	-	90129860	90152763	AAGGAAACCTCAGAGAGGTCTTAATTTTCATCCAGACCACCTTCAGCCCACTTCTACTGA	105370308
ASHGV40057833	917.18	886.338	995.539	3270.06	3220.86	3245.84	9.67745	9.83559	9.86153	11.6962	11.9417	11.7804	P	P	P	P	P	P	noncoding	long noncoding	Reliable	T070329	G016262	RNA-seq: Iyer et al 2015	3336	chr11	+	129487762	129577128	TGAGTGTCCCTGCTCCCAGGTGCTCTCCGTGGAGAGGACACACGAACGTATGCGCTCATG
ASHGV40019637	46.5373	35.1487	66.7369	78.6271	38.6095	76.4745	5.43061	5.14821	5.92656	6.29398	5.45311	6.28701	P	P	P	P	P	P	noncoding	long noncoding	Reliable	T030217	G006755	RNA-seq: Iyer et al 2015	638	chr1	-	213223577	213224560	AGTACCAATTCCTTTGTCTTCTCACATTTCCATGCCAGTCTGAAACGTACACATATCACT
ASHGV40047924	23.5715	19.412	24.3065	46.5884	34.6606	13.7089	4.44283	4.25784	4.37855	5.56263	5.29797	3.84562	P	A	P	P	P	A	noncoding	long noncoding	Reliable	TCONS_00013466	XLOC_006118	RNA-seq: Cabili et al 2011	2439	chr7	+	63168769	63175708	AACATGAACTTGCGAATTCAACATGTGAAGACTTACAACTTGATAAACCAGCTTCAGGTG		intergenic
ASHGV40032596	205.732	109.738	130.009	77.7818	37.6916	58.1777	7.58548	6.82914	6.91494	6.28027	5.4183	5.88729	P	P	M	P	P	P	noncoding	long noncoding	Gold	NR_024623	C21orf62-AS1	RefSeq	1203	chr21	+	34144410	34170016	ACCTTTGGTGCTTTCAGAATCATGACTCTCAATGTTGAAGAATGGGCTACTGCATGGAAG	54067
ASHGV40003678	159.957	166.558	165.426	45.7821	47.6408	50.5553	7.22455	7.43496	7.27819	5.53974	5.75323	5.68885	P	P	P	P	P	P	noncoding	long noncoding	Gold	NR_029410	LOC389765	RefSeq	1764	chr9	+	88420916	88457794	TTTATATCCCATCAAGACAAGATTCCAGGAGGGGGAATCACTTGCAAGGTCCACACAAGT	389765
ASHGV40018023	33.9999	40.3481	55.6105	60.0023	40.0612	63.3548	4.97265	5.35753	5.65028	5.91641	5.50136	6.01015	P	P	P	P	P	P	noncoding	long noncoding	Reliable	T132793	G031158	RNA-seq: Iyer et al 2015	1065	chr16	-	55182561	55208308	TAAACATAAAACTCCTTGATGTCCTGGGGATTCTGGTACCTGTCCTCTGAAAGGGCACAA
ASHGV40026249	1919.82	1836.25	2131.9	3360.51	2851.62	3365.92	10.687	10.8693	10.9261	11.7347	11.7594	11.8294	P	P	P	P	P	P	noncoding	long noncoding	Reliable	ENST00000456450	AC010907.2	GENCODE	693	chr2	-	3650986	3651832	AAGCTTAGCGGCTCCATTCACAGACAAGGAATCCACGCCCCCACATCTCCTTAGGTGGCA		intronic antisense	NM_001255982	COLEC11	collectin-11 isoform c precursor	+	3642421	3692234
ASHGV40026249	1919.82	1836.25	2131.9	3360.51	2851.62	3365.92	10.687	10.8693	10.9261	11.7347	11.7594	11.8294	P	P	P	P	P	P	noncoding	long noncoding	Reliable	ENST00000456450	AC010907.2	GENCODE	693	chr2	-	3650986	3651832	AAGCTTAGCGGCTCCATTCACAGACAAGGAATCCACGCCCCCACATCTCCTTAGGTGGCA		intronic antisense	NM_001255983	COLEC11	collectin-11 isoform d precursor	+	3642421	3692234
ASHGV40026249	1919.82	1836.25	2131.9	3360.51	2851.62	3365.92	10.687	10.8693	10.9261	11.7347	11.7594	11.8294	P	P	P	P	P	P	noncoding	long noncoding	Reliable	ENST00000456450	AC010907.2	GENCODE	693	chr2	-	3650986	3651832	AAGCTTAGCGGCTCCATTCACAGACAAGGAATCCACGCCCCCACATCTCCTTAGGTGGCA		intronic antisense	NM_001255984	COLEC11	collectin-11 isoform e precursor	+	3642421	3692234
ASHGV40026249	1919.82	1836.25	2131.9	3360.51	2851.62	3365.92	10.687	10.8693	10.9261	11.7347	11.7594	11.8294	P	P	P	P	P	P	noncoding	long noncoding	Reliable	ENST00000456450	AC010907.2	GENCODE	693	chr2	-	3650986	3651832	AAGCTTAGCGGCTCCATTCACAGACAAGGAATCCACGCCCCCACATCTCCTTAGGTGGCA		intronic antisense	NM_024027	COLEC11	collectin-11 isoform a precursor	+	3642421	3692234
ASHGV40026249	1919.82	1836.25	2131.9	3360.51	2851.62	3365.92	10.687	10.8693	10.9261	11.7347	11.7594	11.8294	P	P	P	P	P	P	noncoding	long noncoding	Reliable	ENST00000456450	AC010907.2	GENCODE	693	chr2	-	3650986	3651832	AAGCTTAGCGGCTCCATTCACAGACAAGGAATCCACGCCCCCACATCTCCTTAGGTGGCA		intronic antisense	NM_199235	COLEC11	collectin-11 isoform b	+	3642421	3692234
ASHGV40026249	1919.82	1836.25	2131.9	3360.51	2851.62	3365.92	10.687	10.8693	10.9261	11.7347	11.7594	11.8294	P	P	P	P	P	P	noncoding	long noncoding	Reliable	ENST00000456450	AC010907.2	GENCODE	693	chr2	-	3650986	3651832	AAGCTTAGCGGCTCCATTCACAGACAAGGAATCCACGCCCCCACATCTCCTTAGGTGGCA		natural antisense	NM_001255985	COLEC11	collectin-11 isoform f precursor	+	3649495	3692234
ASHGV40038334	178.362	134.987	176.666	50.3677	56.8802	51.506	7.37877	7.12658	7.3734	5.67455	6.00386	5.71757	P	P	P	P	P	P	noncoding	long noncoding	Reliable	ENST00000610012	RP11-335L23.5	GENCODE	634	chr4	-	184015575	184016209	GACAAGATGAACTGGTTTTCAATATTTTAATATCCCTTGTTTCTTCAAGGAGATCAGGGA
ASHGV40017696	981.482	953.708	1033.72	1545.75	1134.64	1383.88	9.77459	9.95159	9.91363	10.5837	10.3635	10.5152	P	P	P	P	P	P	noncoding	long noncoding	Reliable	ENST00000568635	CTA-363E6.5	GENCODE	665	chr16	-	19422050	19422984	GCGAACCCGCCTCACCTCCTGGCGCTCCTGTTGCCGCTGCTTGCGCTGGCCCTCGGGTCG		natural antisense	NM_001105248	TMC5	transmembrane channel-like protein 5 isoform a	+	19422056	19510434
ASHGV40017696	981.482	953.708	1033.72	1545.75	1134.64	1383.88	9.77459	9.95159	9.91363	10.5837	10.3635	10.5152	P	P	P	P	P	P	noncoding	long noncoding	Reliable	ENST00000568635	CTA-363E6.5	GENCODE	665	chr16	-	19422050	19422984	GCGAACCCGCCTCACCTCCTGGCGCTCCTGTTGCCGCTGCTTGCGCTGGCCCTCGGGTCG		natural antisense	NM_001105249	TMC5	transmembrane channel-like protein 5 isoform b	+	19422056	19510434
ASHGV40060397	128.185	152.033	139.962	406.022	271.961	311.281	6.89346	7.29914	7.02008	8.64882	8.23007	8.31817	P	P	P	P	P	P	noncoding	long noncoding	Reliable	uc.350+	uc.350	UCR	240	chr13	+	72256099	72256339	GTTACCTGCTTCTTCATATTAATATCTATACACAGTTTGAATTGCCTCGTTTGCATATGC
ASHGV40016359	5604.93	4230.57	4954.95	1754.42	1750.65	1866.22	12.1648	12.0481	12.1151	10.7713	11.0227	10.959	P	P	P	P	P	P	noncoding	pseudogene	Gold	NR_026844	ANKRD36BP1	RefSeq	1879	chr1	-	168214818	168216668	GAAAATGAAACTACAGAAATAGATGAAGCTTCTTCTGAATTTAAATCTGGATCCTCTGTA	84832
ASHGV40008867	260.116	254.029	289.403	356.837	312.988	335.344	7.91305	8.05588	8.09887	8.45983	8.43865	8.42512	P	P	P	P	P	P	noncoding	long noncoding	Reliable	T064144	G014754	RNA-seq: Iyer et al 2015	3371	chr11	+	75248406	75254471	TTTGACTCTCCATTGTCCCCTGACTCTCTGTATATCCTGTGACCTCATGATAACAGAGTC
ASHGV40031311	143.402	73.682	105.701	266.877	93.2044	189.506	7.06034	6.23925	6.61501	8.02018	6.69817	7.58304	P	P	P	P	P	P	noncoding	long noncoding	Reliable	TCONS_00027903	XLOC_013461	RNA-seq: Cabili et al 2011	268	chr20	+	10845302	10847830	ATTGGGAGAAAGATCAATTAAGGTGAAACCCCAGTAGAGAAAGCACTGGAGAACAACATT
ASHGV40045352	23.7701	31.6601	43.4964	35.2839	39.3434	56.3937	4.45591	4.99164	5.28287	5.18535	5.47898	5.84602	P	P	P	P	P	P	noncoding	long noncoding	Reliable	T307647	G071954	RNA-seq: Iyer et al 2015	638	chr6	+	87192833	87494604	GCCTCAGCATGCATTTTGTGTGCTAACCTCATCCCTGGTTTCATTTTATTTCTCTAATTC
ASHGV40047385	20.6127	21.6686	26.202	13.654	6.73267	103.821	4.24142	4.4236	4.49636	3.93739	2.94661	6.72399	A	P	P	A	A	P	noncoding	long noncoding	Reliable	T337020	G079030	RNA-seq: Iyer et al 2015	9285	chr7	-	157070320	157086655	TGAAAAGCAATTCCAGGCCCCTAGAAACCTCCTTGAAAAGAAGTCACTTCGGCTCAGTAT
ASHGV40044298	168.673	174.302	159.837	125.895	75.6001	106.32	7.29959	7.49917	7.2248	6.96956	6.39454	6.75833	P	P	P	P	P	P	noncoding	long noncoding	Reliable	ENST00000603191	RP11-230C9.2	GENCODE	718	chr6	-	157097493	157098211	AGCTTCGTGTGCACAGTTAACCCTCTCGATATACATTCATTTCAAAGAGATGTGGAACGA
ASHGV40035126	732.188	903.276	832.207	1338.7	1327.83	1441.48	9.34024	9.86352	9.59678	10.3846	10.6001	10.5708	P	P	P	P	P	P	noncoding	long noncoding	Gold	NR_037902	LOC100507537	RefSeq	795	chr3	-	155008020	155011489	CACATTACAAAAAATTATCCCCCCTTCCCTCTGGAAAAAACTATAGAGAAAGTGGGCTGA	100507537	intergenic
ASHGV40026390	72.3248	86.2334	78.7576	110.972	112.799	88.6015	6.0795	6.47417	6.17279	6.77968	6.97215	6.49888	P	P	P	P	P	P	noncoding	long noncoding	Reliable	T185142	G042505	RNA-seq: Iyer et al 2015	3455	chr2	-	16107255	16111445	TGTGTCTAATCCACTCACAGCCCTGAACACACTGCATTATAACATTGATTCCGACTTGTC
ASHGV40023245	17.1876	28.6836	29.7834	278.877	14.4397	16.9547	3.96381	4.84241	4.69996	8.0836	4.04096	4.14986	A	P	P	P	A	A	noncoding	long noncoding	Reliable	ENST00000584547	RP11-26N15.2	GENCODE	922	chr18	+	24923215	24926074	CCTGGAGCCACACCCAACTGAGATCAGCAGAGTGGCCCTACTTGATCCATAGACACACCG		intergenic
ASHGV40032946	147.374	152.722	172.162	215.831	254.505	223.159	7.10126	7.30673	7.33319	7.72442	8.13178	7.82035	P	P	P	P	P	P	noncoding	long noncoding	Reliable	T231037	G053151	RNA-seq: Iyer et al 2015	1441	chr22	-	24971924	24979614	TCCCAGCCTGTCACTTGCTGGCGATGTGGTCCTCTCAGAGCCTGTTCCCTCATCTTGGGA
ASHGV40052861	18.6002	24.7948	36.2651	5.14639	18.2674	54.4999	4.0853	4.62586	5.00101	2.3673	4.36984	5.80047	A	P	P	A	A	P	noncoding	long noncoding	Reliable	T358602	G084625	RNA-seq: Iyer et al 2015	1259	chr9	+	42340848	42349978	ATACCAATGACTTATTTGCCACCAACATTATAAGTAGGCTTCTAGTTACTGCAGCATATT
ASHGV40050590	677.395	414.684	542.148	138.473	80.2988	104.221	9.23055	8.74681	8.97864	7.09947	6.4793	6.73111	P	P	P	P	P	P	noncoding	long noncoding	Reliable	ENST00000607533	RP11-503E24.3	GENCODE	404	chr8	+	42409932	42410336	CATGATTCATCAGAAAATGACATGCAAGGTTTATGGTAAAACTGCTGTACAATCAGAAGT
ASHGV40000340	136.119	105.728	133.825	168.34	222.534	164.891	6.97988	6.77183	6.95684	7.37695	7.93172	7.38434	P	P	P	P	P	P	noncoding	long noncoding	Reliable	ENST00000413993	RP11-482E14.1	GENCODE	832	chr10	-	3529085	3545030	ATGCTCTTCCCAAAGCTGCTGGGACAGGACCCAGGAGGTTCCGGAGGATCAGGAGGTCCA		intergenic
ASHGV40058187	318027	295503	301722	296964	283638	288376	18.0836	18.1457	18.1348	18.2168	18.25	18.2359	P	P	P	P	P	P	noncoding	long noncoding	Reliable	T089165	G020659	RNA-seq: Iyer et al 2015	453	chr12	+	127650315	127650988	GCTATCCGAGGCGTTCAGTCATAATCCCACAGATGGTAGCTTCGCCCCATTGGCTCCTCA
ASHGV40001146	960.5	926.177	947.362	538.674	632.97	567.146	9.74068	9.90887	9.79454	9.0706	9.48986	9.20179	P	P	P	P	P	P	noncoding	long noncoding	Gold	NR_103770	LOC100287728	RefSeq	413	chrX	+	134254548	134257529	CCTGAATAAGGTCCCTCTTCTGTGCTGTCTTCCTGAAGCCATCTGTGGAGTCAAGCAGTC	100287728
ASHGV40034545	29.5853	26.6466	53.5743	28.3506	47.8485	51.2454	4.77985	4.72699	5.58864	4.89211	5.75726	5.70914	P	M	P	M	P	P	noncoding	long noncoding	Reliable	T245034	G056203	RNA-seq: Iyer et al 2015	855	chr3	-	70973910	70981929	AGAGAGAAAGAATTTCATAGTATGGGCTTTCCTGCTTACTACTGCAGACTAGGAGGGTCG
ASHGV40003493	53.5198	60.5044	83.6851	51.1498	482.438	77.9992	5.63458	5.94519	6.26468	5.69443	9.09184	6.31616	P	P	P	P	P	P	noncoding	long noncoding	Gold	NR_024411	LINC00710	RefSeq	946	chr10	-	10976902	10994126	GGAGCCATTGGAAAAGAAAAAGAGAACATATATCCCCCTACCTTTTGATTTCCAACAGTC	254312	intergenic
ASHGV40031310	328.107	348.784	382.237	271.261	537.148	364.498	8.23699	8.50845	8.48136	8.0445	9.25285	8.55095	P	P	P	P	P	P	noncoding	long noncoding	Reliable	T213656	G049367	RNA-seq: Iyer et al 2015	3293	chr20	+	10750463	10849514	TTGGCTGCTTTGGATCAGGATCTGGCTTTGTTCCCTGTCTCACACTTTTTCTCCAGCCAG
ASHGV40044052	221.316	194.439	267.732	221.494	231.152	175.795	7.68191	7.65662	7.9871	7.7606	7.99135	7.47543	P	P	P	P	P	P	noncoding	long noncoding	Reliable	T310962	G072879	RNA-seq: Iyer et al 2015	469	chr6	-	126092753	126096269	ATGGAAGCGATAGTTAAGCAAAATTCCACTCCCCTCTATTGCCATAGTTTATAATGGTGC
ASHGV40023353	88.3155	92.5394	86.8803	55.8031	51.5031	46.4106	6.3659	6.57618	6.31886	5.81033	5.85957	5.56887	P	P	P	P	P	P	noncoding	long noncoding	Reliable	ENST00000591183	RP11-49K24.8	GENCODE	2117	chr18	+	44632316	44634433	CAAAAATGCATGGTCTATAAGATATTATAAGGCTTGATTCTAGTTTCTGCACTGTTCCTG
ASHGV40034570	18.9908	28.327	33.8743	54.8704	26.8319	36.7577	4.11932	4.8222	4.89635	5.78538	4.93391	5.23599	A	P	P	P	P	P	noncoding	pseudogene	Gold	NR_024241	FAM86DP	RefSeq	2527	chr3	-	75470702	75484266	TGAGGCACTGGCAGAGACCCTGATGGCCAAGGAGTCCACCCAGGGCCACCGGAGTTATTT	692099
ASHGV40014608	105.358	127.168	152.525	175.928	167.655	178.906	6.61119	7.03765	7.15268	7.43168	7.52742	7.49854	P	P	P	P	P	P	noncoding	long noncoding	Reliable	ENST00000558224	LINC00677	GENCODE	486	chr14	-	103587183	103589246	TCTGGATCATCAACCCGGCTTTGCCCATTCAGCGCAGGCCTCCGTTTCCAGGCCTGTCTC	254299
ASHGV40042654	49.8395	44.5091	49.4173	38.4417	47.14	50.4748	5.53301	5.50454	5.47034	5.29738	5.73988	5.6873	P	P	P	P	P	P	noncoding	long noncoding	Reliable	TCONS_00010156	XLOC_004622	RNA-seq: Cabili et al 2011	268	chr5	+	160486910	160509390	CAATACCACGCTTCCTCATCTCTGTAAAGCTTACATTTTAATCCTCATACAAGCTTTTGA		intergenic
ASHGV40004070	20.6676	19.6309	20.124	43.0969	33.2353	48.1377	4.24502	4.27524	4.08343	5.45311	5.23719	5.62215	A	A	A	P	P	P	noncoding	long noncoding	Gold	NR_046756	MACC1-AS1	RefSeq	639	chr7	+	20181538	20193154	CCCTGCACTTGAACAACACTTCATTTTCAGTACCATTAGCTGAAGAAGTATTAAGGCAAG	100874041
ASHGV40005421	150.185	120.519	132.871	371.651	295.307	143.832	7.12762	6.95739	6.94737	8.51697	8.35394	7.18805	P	P	P	P	P	P	noncoding	long noncoding	Reliable	T008404	G001793	RNA-seq: Iyer et al 2015	8227	chr1	-	38727436	38737643	AGAAAATGTGATGACTTAGTGGACTGAAAATGTATTTCCCTGCCTTATCACACATCTGGA
ASHGV40018122	47476.7	35714.1	42016.2	36403.4	20859	27785.6	15.2943	15.1868	15.2191	15.1141	14.6509	14.8706	P	P	P	P	P	P	noncoding	long noncoding	Gold	NR_027755	LINC00922	RefSeq	1776	chr16	-	65318401	65610203	TGCTCGCTGCTGCTGCCACGTAAGAAGTGTGTTGCTTCCCCTTCGTCTTCCACCATGAAT	283867	intergenic
ASHGV40015159	22.0184	17.1242	35.0756	40.6714	26.7673	31.5466	4.34148	4.07137	4.9506	5.37687	4.92941	5.02107	A	A	P	P	P	P	noncoding	long noncoding	Reliable	ENST00000561794	RP6-91H8.2	GENCODE	651	chr14	+	71648172	71648823	CTTCTGCTAACCCCTAAAAGGAATTTACATTCTGCTCATTTCACTTCCCATTATATTGTA		intergenic
ASHGV40029430	491.471	305.829	532.318	1337.08	941.344	1309.34	8.7824	8.32689	8.949	10.3819	10.0681	10.425	P	P	P	P	P	P	noncoding	long noncoding	Reliable	T198099	G045690	RNA-seq: Iyer et al 2015	1318	chr2	+	121821240	121826502	TTTTTATCACATCAAGTCTAAACTCCAGCTTTCAAACCACTCATAACCTGGCAGGCTCTT
ASHGV40013859	39.2029	29.3153	26.4448	71.6991	68.4413	65.0242	5.17896	4.87469	4.51049	6.16262	6.25601	6.04914	P	P	P	P	P	P	noncoding	long noncoding	Reliable	ENST00000559615	LINC00596	GENCODE	937	chr14	-	24391455	24403777	TGATGGACAACAACTTTTCTCATCACTGGAAGGGCATGTTCCCCACTGAAACTGAATCCA	414767	intergenic
ASHGV40055451	30.4957	29.9074	42.1921	73.6793	52.3239	50.6956	4.82017	4.90626	5.23452	6.20019	5.88372	5.69192	P	P	P	P	P	P	noncoding	long noncoding	Reliable	T380911	G090270	RNA-seq: Iyer et al 2015	837	chrX	+	139590612	139592495	TTTCCCTATGTGCGCAGCAACTCCAAGGAATTTGACAACCTTTGCCTTCTGCTTTTACTC
ASHGV40006271	35.709	24.9211	36.4221	27.6207	15.674	28.9459	5.04351	4.63364	5.00746	4.85844	4.15906	4.8973	P	P	P	P	A	P	noncoding	long noncoding	Gold	NR_108045	LINC00867	RefSeq	585	chr10	+	120116619	120118715	ATTCTCATTAGGCAGTTCTGTTACCCCACTATTTCCTTGGGGTCTGTTGTGCTAAGGACA	100506126
ASHGV40056972	74.4793	71.0916	78.0316	95.5893	90.2175	93.0559	6.12053	6.1844	6.1605	6.57635	6.65106	6.56442	P	P	P	P	P	P	noncoding	long noncoding	Gold	ENST00000445707	LINC00969	GENCODE	2362	chr3	+	195427191	195438745	TATTTAAAGACCAGGCCTTGGACGCTGCAGCACTTCTATCTCTGCTTGATGCCTGCTGCC	440993
ASHGV40056317	62.9108	45.0082	46.3719	50.8886	21.7887	43.0877	5.877	5.52064	5.3756	5.6873	4.62328	5.46255	P	P	P	P	A	P	noncoding	pseudogene	Gold	NR_003226	AFG3L1P	RefSeq	3186	chr16	+	90038987	90063028	CTTGCTCCAGTGGTTATGGCCAGTGAGAATGTGCGGTGTTGCATTGCAGAAGAAGCTAGG	172
ASHGV40059716	83.7794	75.3572	71.2638	63.0713	52.1713	57.2623	6.28738	6.26975	6.01989	5.98383	5.87988	5.86513	P	P	P	P	P	P	noncoding	long noncoding	Reliable	TCONS_00023667	XLOC_011468	RNA-seq: Cabili et al 2011	391	chr15	-	47104361	47106170	ACTCATCCATAGTGGGCCTGCTGGCATTGTGGGCAGAATGGACACCAGGCAGATTTCCAG		intergenic
ASHGV40057077	22.931	17.9362	18.9744	15.2432	25.4397	29.8917	4.39951	4.14078	3.99889	4.07975	4.85423	4.94605	P	A	A	A	P	P	noncoding	long noncoding	Gold	NR_126522	EXOC3-AS1	RefSeq	1337	chr5	-	441950	443275	CTTCCGGCAACGGCGCCGGAAGCACGGGTCCGGGCCCTCCCGCGGGGCGGGTACTCGTCT	116349
ASHGV40003943	136.121	82.2388	116.013	124.952	115.715	117.521	6.98019	6.39874	6.74412	6.96098	7.00715	6.89669	P	P	P	P	P	P	noncoding	long noncoding	Gold	NR_040043	ISM1-AS1	RefSeq	1061	chr20	-	13218066	13220334	AGCTCTCAGTTGTCTCACCTGTTATTGCTCCTCTTTATTGTAAACGATGTCCTATAAAGA	100505536	intronic antisense	NM_080826	ISM1	isthmin-1 precursor	+	13202417	13281297
ASHGV40039225	40.1002	20.8092	28.3027	24.9161	20.3194	24.1461	5.21261	4.36454	4.62177	4.71931	4.52168	4.64476	P	A	P	A	A	P	noncoding	long noncoding	Reliable	T268931	G062285	RNA-seq: Iyer et al 2015	4570	chr4	+	104467685	104472255	TAAATCTGGAGGTTCTGCAAAGTCTTCCCAGAGGTGAAGTATTCAGGCTGATCTGGAACT
ASHGV40004129	248.637	222.261	275.51	297.126	265.231	271.933	7.84209	7.8577	8.02836	8.18018	8.19286	8.11224	P	P	P	P	P	P	noncoding	long noncoding	Gold	NR_073457	TMEM220-AS1	RefSeq	602	chr17	+	10633093	10671347	TAGGTGTGAGGCCCTGGCTCCTGTGGGGCTATTGCAGAGGAGAAACTTCTGGAACAGAGA	101101775
ASHGV40036694	118.42	88.8869	89.6023	38.5279	18.384	30.5872	6.78734	6.51747	6.35957	5.29929	4.38067	4.97831	P	P	P	P	A	P	noncoding	long noncoding	Reliable	ENST00000460407	RP11-38P22.2	GENCODE	2050	chr3	+	152557178	152559228	TCATAATTGTGGTCACTAGAACTGTACTTACCATGGACAGTTAAAACTGAAAAAGACTCA		intergenic
ASHGV40006480	56.6897	22.6363	66.4111	123.999	78.1116	100.397	5.7228	4.48917	5.91968	6.95075	6.4404	6.67455	P	P	P	P	P	P	noncoding	long noncoding	Reliable	T052371	G012175	RNA-seq: Iyer et al 2015	3412	chr11	-	721286	736749	TCATTTTGGAGACAATGACTACCCACGTCTCGACACAAGAGGTTCTTTCAAGTAACCTGG
ASHGV40005833	44.1983	26.9817	45.5529	46.7032	42.0928	69.5817	5.3522	4.74685	5.3532	5.56685	5.57347	6.14508	P	P	P	P	P	P	noncoding	long noncoding	Gold	NR_110299	ZNF503-AS2	RefSeq	2042	chr10	+	77162811	77168740	TGCGAAGAAGAGGCCTGGCCATGGGTGTATGGGGGAAGAAACATCTCAGGCTCACTCATG	100131213
ASHGV40027292	4175.02	2596.25	3449.8	4676.31	1844.94	3145.85	11.7645	11.3475	11.5901	12.1993	11.1068	11.7389	P	P	P	P	P	P	noncoding	pseudogene	Gold	NR_024528	RPL23AP7	RefSeq	1482	chr2	-	114368815	114384715	ATTTTCTCGACTTGTCGACATTCGTTATTAACTGAGCAGGAATCAGGAGAGGAACCCGGT	118433
ASHGV40009821	63.7585	39.066	57.525	69.8814	68.0307	61.3765	5.8947	5.31305	5.69876	6.12611	6.24873	5.96238	P	P	P	P	P	P	noncoding	long noncoding	Reliable	T014981	G003288	RNA-seq: Iyer et al 2015	7766	chr1	-	91652167	91662602	CTGCTTCTCGTGTGCTTATCTGTAAATCCTACTTACCTCTTCTCTATCAGAGAGAGGTGG
ASHGV40001040	458.849	430.981	549.524	1022.41	444.194	692.989	8.68092	8.80371	8.99825	9.97587	8.96561	9.48781	P	P	P	P	P	P	noncoding	long noncoding	Gold	ENST00000447600	RP4-635E18.6	GENCODE	487	chr1	+	11159731	11162108	CATGCGCCAGGTAAGCTCCTGAAGAAAGCGTCTAGCTCCAACTGTGCTTCCTCCCTCCAG	101929136	natural antisense	NM_001001998	EXOSC10	exosome component 10 isoform 1	-	11126675	11159938
ASHGV40001040	458.849	430.981	549.524	1022.41	444.194	692.989	8.68092	8.80371	8.99825	9.97587	8.96561	9.48781	P	P	P	P	P	P	noncoding	long noncoding	Gold	ENST00000447600	RP4-635E18.6	GENCODE	487	chr1	+	11159731	11162108	CATGCGCCAGGTAAGCTCCTGAAGAAAGCGTCTAGCTCCAACTGTGCTTCCTCCCTCCAG	101929136	natural antisense	NM_002685	EXOSC10	exosome component 10 isoform 2	-	11126675	11159938
ASHGV40021594	9909.9	6206.25	7624.29	18000.7	15843.2	18705.7	12.991	12.6125	12.7341	14.1163	14.2481	14.2822	M	P	P	P	P	P	noncoding	long noncoding	Reliable	ENST00000441287	AC011193.1	GENCODE	323	chr17	+	32806352	32806976	CTCCTCCCCAAGCACTCTCCTAGTATGGTAAGAGAATAAACTGAAGTCCCTAGAGGCCAA		intergenic
ASHGV40011648	1594.07	1416.04	1738.98	2386.94	1646.11	3146.94	10.4399	10.4982	10.6403	11.2172	10.9277	11.7397	M	M	P	P	P	P	noncoding	long noncoding	Gold	ENST00000544089	RP11-71J4.2	GENCODE	476	chr12	+	68738443	68743739	GGTCTAACACCTGTGTGTTCTCTCTCCTAAAAGTTAATACCCAATTCAGCTTGGTGCAGG		intergenic
ASHGV40012221	24.256	22.3208	24.8796	9.12544	6.05745	7.37805	4.48767	4.46531	4.41776	3.44352	2.81083	2.98436	P	P	P	A	A	A	noncoding	long noncoding	Reliable	T089368	G020710	RNA-seq: Iyer et al 2015	4623	chr12	+	129294823	129299511	GATAAAGTCCTTTCAAACAGCCCAAGATGAGAACTAAGTGCTTACCCATTACTCTGGCGC
ASHGV40006954	323.181	262.432	344.18	215.92	240.491	264.201	8.2148	8.10362	8.33265	7.72483	8.04581	8.06937	P	P	P	P	P	P	noncoding	pseudogene	Gold	NR_038174	TRIM51HP	RefSeq	1007	chr11	-	55061178	55065708	ACCAGAACGAAGGTCCCTCCTACTTTATCCACCAGCAACAAAACTTTGTGGAATGACCAA	440041
ASHGV40013602	1387.45	868.159	1041.52	681.242	717.919	753.212	10.2453	9.80804	9.92381	9.39731	9.67062	9.61291	P	P	P	P	P	P	noncoding	long noncoding	Reliable	uc001vnl.3	AF339817	UCSC_knowngene	6082	chr13	+	99053669	99059751	GTTTGACACGTTCCACTTCCTTTGCAATTATTGTATTTAGTTGTGCACTAGTGTCAATAA		intron sense-overlapping	NM_005766	FARP1	FERM, RhoGEF and pleckstrin domain-containing protein 1 isoform 1	+	98795433	99102023
ASHGV40047003	42.5336	41.0966	44.163	35.4863	37.7717	44.6069	5.2956	5.3868	5.3063	5.19162	5.42178	5.51067	P	P	P	P	P	P	noncoding	long noncoding	Reliable	T331580	G077695	RNA-seq: Iyer et al 2015	753	chr7	-	115380119	115394659	ATCAGGGCATAAAGAAACTTCATCACTCAGTAAAGCTGTTCTGACCCCAGCCAAAACAAG
ASHGV40056838	285.42	270.275	263.87	749.603	617.376	648.007	8.0453	8.14428	7.96607	9.52742	9.45796	9.40005	P	P	P	P	P	P	noncoding	long noncoding	Gold	NR_024381	LINC00895	RefSeq	710	chr22	-	19553652	19554362	GCAGCCCTCGCTCTCGCACGCAACTCGTGGCCACCTAGCCTAGAGGCGGCTGCCAAGCGT	150185
ASHGV40044350	125.12	80.1874	121.356	228.38	163.442	182.693	6.86316	6.36223	6.81134	7.81145	7.49343	7.53048	P	P	P	P	P	P	noncoding	long noncoding	Gold	NR_122120	LOC729658	RefSeq	2204	chr6	-	163602676	163613034	CATTCCCATTCACTGGTGTACTTGTTTGTGGAGCCTGCAGAACTGCCTTTTTCAAGAATG	729658
ASHGV40056894	210.056	307.347	328.134	484.617	441.438	483.183	7.61443	8.33336	8.26872	8.91183	8.95588	8.96396	M	P	P	P	P	P	noncoding	long noncoding	Gold	ENST00000420850	ENTPD3-AS1	GENCODE	791	chr3	-	40487833	40494820	AGTGATGCCAGGAATCAAGATGGCCGCCTGGGACCGCTCTCAGCCCCTTCGGCCTCTACC	285266	intergenic
ASHGV40022954	46.1623	36.2935	42.6553	77.6496	43.4027	54.5439	5.41615	5.20044	5.25404	6.27729	5.62074	5.80146	P	P	P	P	P	P	noncoding	long noncoding	Reliable	T164185	G038100	RNA-seq: Iyer et al 2015	1860	chr18	-	72848377	72850687	GACCAGAAAAAGTTTATCAGGGTTTGGATGCTGTATTAGGGCTCTCCAGAGAAGCAAACC
ASHGV40056909	81.2933	88.1859	112.385	220.047	208.751	196.147	6.24555	6.5061	6.69725	7.75139	7.85028	7.63334	P	P	P	P	P	P	noncoding	long noncoding	Reliable	GSE61474_TCONS_00029142	GSE61474_XLOC_005515	RNA-seq: Clark et al 2015	2819	chr1	-	182098359	182283244	TTGTCTAATAAGTTCCTACTGCATGTCTAGTACTTTGGGGATGCCCATTCTCTCCAAGGC
ASHGV40044859	69.4154	58.37	66.9263	36.5286	10.059	28.1311	6.02206	5.89134	5.93129	5.23053	3.51935	4.85592	P	P	P	P	A	P	noncoding	long noncoding	Gold	NR_002812	HCG26	RefSeq	1180	chr6	+	31439005	31440185	GCAGGTTGTTTAACCTTATATGTACAGTTTCACATATGTATAAAAACAGTAGTTTGGGCC	352961	intergenic
ASHGV40006542	57.2174	37.7068	46.9142	106.167	50.1879	68.3041	5.736	5.25719	5.39283	6.72027	5.82294	6.11718	P	P	P	P	P	P	noncoding	long noncoding	Gold	ENST00000415809	AC090587.5	GENCODE	494	chr11	-	3875547	3876739	TGCCTGGCTTAAGGGTTAGGCCGTTGATATAAAAATACATGGCTAATGTAACCTACTACC		natural antisense	ENST00000525403	STIM1	stromal interaction molecule 1 [Source:HGNC Symbol;Acc:11386]	+	3875756	4080567
ASHGV40059713	37.2737	37.7319	28.1753	23.851	42.3811	13.8829	5.10805	5.25837	4.61542	4.66232	5.58449	3.86374	P	P	P	A	P	A	noncoding	long noncoding	Reliable	TCONS_00023623	XLOC_011422	RNA-seq: Cabili et al 2011	470	chr15	-	34967555	35012708	GTCTCTCACGATTTAAGTTTTCTTGAATAACTTCATGGAAGCCATGTACATCTCTACTAC		intergenic
ASHGV40051622	23.9261	34.6366	42.2326	10.3596	29.3377	28.9068	4.46736	5.1254	5.23658	3.60212	5.06246	4.89493	P	P	P	A	P	P	noncoding	long noncoding	Reliable	T356862	G084187	RNA-seq: Iyer et al 2015	3613	chr9	-	27617290	27686645	GGGGAATCAGCTTAAATGTCCCTTCTTCTCATACTACTTTTATCTATGTGATCCTATTCT
ASHGV40033965	16.8286	24.9408	28.0523	7.35445	25.4801	52.2953	3.9314	4.63461	4.60599	3.173	4.85626	5.73818	A	P	P	A	P	P	noncoding	long noncoding	Gold	NR_110125	GRM7-AS3	RefSeq	471	chr3	-	6772858	6847136	CCTTTATTTCTCATGTCCTCATTGTGCCTAAGACTGCGTTTCTGTACACACATTAAAAAA	101927347
ASHGV40049760	24.5968	17.3409	19.6475	12.9693	27.6036	44.8762	4.50888	4.09339	4.05093	3.87255	4.97309	5.52064	P	A	A	A	P	P	noncoding	long noncoding	Reliable	T035885	G008169	RNA-seq: Iyer et al 2015	4001	chr10	-	3804355	3808739	AACAAACAGATTTTGAAGCCACTGTCCTTTCTAACAGGCAGGTCAGTGGGAGGATCCTAT
ASHGV40028386	67.0898	72.0007	67.4541	56.2849	109.142	67.2513	5.97245	6.20534	5.94184	5.82497	6.9243	6.09673	P	P	P	P	P	P	noncoding	long noncoding	Reliable	TCONS_00004668	XLOC_001314	RNA-seq: Cabili et al 2011	1235	chr2	+	1562697	1567389	AGAGAGTGTTTCGTAAATTATTCATCCAACAAACGTTTGGCTGTCTCTTCCATGCCAGGC		intergenic
ASHGV40060386	27.6899	22.9049	36.0797	37.9472	42.4669	38.2999	4.68289	4.50853	4.99322	5.28062	5.58812	5.29514	P	P	P	P	P	P	noncoding	long noncoding	Reliable	uc.346-	uc.346	UCR	202	chr12	-	106976509	106976711	TCTATTATAGCATTAGCAACGTTTTTCTTATTTAAAGTTCCAGAGGCCTTCTCCAGCCTT
ASHGV40060600	151.784	103.66	139.622	103.11	98.5137	94.5308	7.14338	6.74207	7.01623	6.67532	6.77585	6.58496	P	P	P	P	P	P	noncoding	long noncoding	Reliable	uc.442-	uc.442	UCR	249	chr18	-	72592711	72592960	TTATCAATGGAATGGTTTTGTACAACTTCATTTCTGGTAGATGTCTTCCAGATGGGGCTG
ASHGV40025726	149.067	123.554	173.294	183.718	217.943	201.901	7.11749	6.99222	7.34463	7.49668	7.90531	7.67946	P	P	P	P	P	P	noncoding	long noncoding	Reliable	ENST00000598988	CTC-435M10.10	GENCODE	540	chr19	+	41905276	41906270	TCTCAATCTCTTGATTACCTTTCCTCTTGCTTCCCCTACTTCATTTTTGGTGGGGAGTGG
ASHGV40017928	36.903	33.3509	44.2121	27.7129	30.612	20.7246	5.09213	5.0698	5.30778	4.86208	5.12417	4.42992	P	P	P	P	P	A	noncoding	long noncoding	Reliable	ENST00000567902	RP11-80F22.4	GENCODE	572	chr16	-	34728124	34730828	GGTACAGTTATTCCAAAATGATAGGAAACAACATTGTGCCTTTGCTTTTGTTTGAAGAGA		intergenic
ASHGV40012051	148.767	133.062	149.889	72.6009	99.6179	52.9573	7.11505	7.10567	7.12292	6.18259	6.79127	5.75701	P	P	P	P	P	P	noncoding	long noncoding	Reliable	TCONS_00020579	XLOC_009895	RNA-seq: Cabili et al 2011	357	chr12	+	116716128	116716619	ACAATCAGCTGTTTCAGGTAGATTAAGCTAAAAGAGGAAGAGTGGATGGCTGGCACAGTG		intergenic
ASHGV40027421	62.8154	50.7365	80.928	71.4106	79.7037	99.1073	5.87526	5.68739	6.21285	6.15597	6.46902	6.65874	P	P	P	P	P	P	noncoding	long noncoding	Reliable	T199194	G045959	RNA-seq: Iyer et al 2015	1404	chr2	-	131160477	131163181	CACTCTCACCCTTCTTGATTTTTACTCTGAAGAACTTTCCTGTCTGGGTTAGAGTTTCCT
ASHGV40032178	93.898	94.6469	109.998	112.988	132.72	117.595	6.45419	6.60732	6.66776	6.80469	7.1969	6.89769	P	P	P	P	P	P	noncoding	long noncoding	Reliable	T225058	G052015	RNA-seq: Iyer et al 2015	1755	chr21	-	33233578	33239737	TGCCATGCAGAGCGTGCCACTATTCTAGGCCTGCTCCTCAACCCTCACCTTCCAGTTTCC
ASHGV40047117	50.0356	23.2211	61.9573	55.0369	27.4062	32.0152	5.5386	4.53112	5.81287	5.7897	4.96294	5.04191	P	P	P	P	P	P	noncoding	long noncoding	Reliable	T332803	G078032	RNA-seq: Iyer et al 2015	1473	chr7	-	128258000	128260584	TGAAATGATGCAAGGTTTTTTGTTTTGTTTTGGAGACAGAGTTACGCTCTTGTCGCACAG
ASHGV40004798	187.721	164.536	188.505	137.401	103.039	117.685	7.45122	7.41603	7.47479	7.08837	6.84005	6.89891	P	P	P	P	P	P	noncoding	long noncoding	Gold	NR_126339	AZIN1-AS1	RefSeq	807	chr8	+	103876498	103990104	ATATGACAACAGCCTGAGACCCAGAGAATCAGAAATCTGAGCGTAGGAAGAAGTGGGTTA	100506753
ASHGV40044695	42.2399	68.6392	57.2836	97.2194	190.156	76.5359	5.28451	6.13161	5.69302	6.59778	7.71574	6.28898	P	P	P	P	P	P	noncoding	long noncoding	Reliable	ENST00000431001	RP11-439H9.1	GENCODE	312	chr6	+	23337938	23346788	CTCTTTTCAGATAATGGAGAGAGAGAAGAGAACAGCAGTAGCCGTTGCCAGAAATATTGA		intergenic
ASHGV40028418	33.8026	41.0951	18.6742	22.2958	41.1965	35.6757	4.96302	5.38665	3.97208	4.57332	5.53996	5.19303	P	P	A	A	P	P	noncoding	long noncoding	Reliable	T183595	G042157	RNA-seq: Iyer et al 2015	689	chr2	+	5439726	5441915	ATTTGCCAAACAGCGGATCCCTGAGGTACATGAGGTACTCTTTTAAATTCTTCCTTGAAG
ASHGV40020063	31.5343	30.6636	28.5064	22.8069	25.295	24.7937	4.86545	4.94107	4.63306	4.60236	4.84559	4.68085	P	P	P	A	P	P	noncoding	long noncoding	Reliable	T030874	G006957	RNA-seq: Iyer et al 2015	1949	chr1	-	221064380	221066416	ATAATGCTACCTACCCTGCGATGCTATAAATAACCACAAGGGCCACAATAATTATACTTG
ASHGV40042674	403.825	392.542	409.736	692.875	528.14	636.292	8.51737	8.67079	8.58228	9.42301	9.22438	9.37317	P	P	P	P	P	P	noncoding	long noncoding	Reliable	T292580	G068453	RNA-seq: Iyer et al 2015	457	chr5	+	163680433	163681040	TCATTGAAATATATGCCCTTCTCTGTGACTGACAGCCGCTATGATTGGATGTTAGCAATG
ASHGV40060768	44.8032	22.1738	70.1185	68.4686	43.4334	61.623	5.37269	4.45525	5.99715	6.09673	5.62136	5.96729	P	P	P	P	P	P	noncoding	long noncoding	Reliable	uc.83+	uc.83	UCR	296	chr2	+	156991626	156991922	GGAGATGTCATATTTGTAAACTGTGAGTTGACACCTGCAATTCCTTCCTGTTCAGCTTCA
ASHGV40021423	60.5287	38.2043	52.4759	108.895	99.1882	117.222	5.82158	5.27796	5.55941	6.75334	6.78599	6.89309	P	P	P	P	P	P	noncoding	long noncoding	Reliable	ENST00000452766	RP11-488L4.1	GENCODE	597	chr1	-	234086183	234086853	CCTAGTCTCTCTGATTTGTTTTTCTCTGCCATTTTTGGTTTGAGGTGGCACTCAACATAT		intronic antisense	NM_173508	SLC35F3	solute carrier family 35 member F3	+	234040678	234460262
ASHGV40008105	231.579	187.692	205.89	224.033	164.932	182.639	7.74311	7.60722	7.60037	7.77886	7.50495	7.52936	P	P	P	P	P	P	noncoding	long noncoding	Reliable	T054831	G012622	RNA-seq: Iyer et al 2015	8585	chr11	+	10879797	11054807	CCTGTGCCTGTGTGGGAAATGATTATAAACCTCAAATGTCTTTAATTTAGCCTAGATTAA
ASHGV40047038	55.3571	61.7796	51.089	113.296	82.3348	97.4715	5.68674	5.97628	5.51851	6.81012	6.51646	6.63173	P	P	P	P	P	P	noncoding	long noncoding	Reliable	T331975	G077804	RNA-seq: Iyer et al 2015	3927	chr7	-	119123279	119548189	CCCCACCCTGATAAGCATATCTTCAAATTTCTGGTTCCTAAAATTAAGTTCCTTTCTATA
ASHGV40018010	79.0878	53.7014	68.4677	112.605	94.8302	107.673	6.20579	5.77372	5.96293	6.80018	6.7207	6.77499	P	P	P	P	P	P	noncoding	long noncoding	Reliable	T132627	G031123	RNA-seq: Iyer et al 2015	1590	chr16	-	54205138	54209686	GCCTCCTCTCAAGGTATTTCCCAGCTGACAGGTAACAATGTTAATTACCCATTATTATGA
ASHGV40032809	83.5469	78.0788	91.2014	96.948	84.2485	99.6403	6.2818	6.32225	6.38721	6.59389	6.54992	6.6652	P	P	P	P	P	P	noncoding	long noncoding	Reliable	ENST00000413421	ZRANB2-AS2	GENCODE	826	chr1	+	71547043	71733913	ATCCCTGTGGCAGAAGTGAAGTGGCTGTGAAAAGAACTGGGGGTAGTATTGAGAAGAAAA	100852410	bidirectional	NM_005455	ZRANB2	zinc finger Ran-binding domain-containing protein 2 isoform 2	-	71528973	71546972
ASHGV40032809	83.5469	78.0788	91.2014	96.948	84.2485	99.6403	6.2818	6.32225	6.38721	6.59389	6.54992	6.6652	P	P	P	P	P	P	noncoding	long noncoding	Reliable	ENST00000413421	ZRANB2-AS2	GENCODE	826	chr1	+	71547043	71733913	ATCCCTGTGGCAGAAGTGAAGTGGCTGTGAAAAGAACTGGGGGTAGTATTGAGAAGAAAA	100852410	bidirectional	NM_203350	ZRANB2	zinc finger Ran-binding domain-containing protein 2 isoform 1	-	71528973	71546972
ASHGV40010124	141.284	100.478	125.952	144.499	182.408	173.336	7.03591	6.69416	6.86559	7.15918	7.65686	7.45748	P	P	P	P	P	P	noncoding	long noncoding	Reliable	T080900	G018637	RNA-seq: Iyer et al 2015	507	chr12	-	58872988	58903087	GTGCATATTTCAAGTTTAATGTACCTGGTGCTGAAAACCATTTGGAACTGTAAGCATGTT
ASHGV40002173	55.6813	37.9784	52.3148	73.9217	64.1309	77.0987	5.69634	5.26887	5.5547	6.20342	6.17046	6.29878	P	P	P	P	P	P	noncoding	long noncoding	Reliable	ENST00000558630	RP11-554D20.1	GENCODE	470	chr15	+	61056104	61057234	CATTAATAAGGAAATTCCACTCATTGATAAAGCTCGGCTTCGACGCCCCTGCTCACAATG		intronic antisense	NM_134261	RORA	nuclear receptor ROR-alpha isoform a	-	60780482	61521502
ASHGV40016539	67.2457	38.5772	69.1816	119.088	99.4981	112.103	5.97647	5.29301	5.97827	6.89147	6.78987	6.8272	P	P	P	P	P	P	noncoding	long noncoding	Reliable	T113160	G026691	RNA-seq: Iyer et al 2015	1434	chr15	+	25841402	25845020	CCAGAATGTGGGCATTTCGTGAGACATTGTCCTGGCCTCTTCTAACGTCATAATCAAAAG
ASHGV40014691	23.4346	25.4221	23.3862	77.3062	24.7238	31.2727	4.43413	4.65969	4.3195	6.27016	4.81504	5.00833	P	P	A	P	A	P	noncoding	long noncoding	Reliable	ENST00000458371	ASH1L-IT1	GENCODE	448	chr1	-	155365800	155366769	CAAACCAATAATGTGAGTAGAAGACACAAGCCCAGAGAGACATGGTGGAATAAAAGCAAG		intron sense-overlapping	NM_018489	ASH1L	histone-lysine N-methyltransferase ASH1L	-	155305051	155532324
ASHGV40006859	89.9749	42.1559	120.07	375.967	304.881	381.045	6.39526	5.42279	6.79554	8.53484	8.39986	8.62107	P	P	P	P	P	P	noncoding	long noncoding	Reliable	T057286	G013262	RNA-seq: Iyer et al 2015	1526	chr11	-	37761916	37764310	AAGATAGCAGAATTGGAGGCTCAAACCATATTTCTGCCCATTGTCTGCTTTAAAATTATC
ASHGV40028897	66.2824	47.9171	66.1349	76.924	72.1224	96.9664	5.95483	5.6062	5.9137	6.26311	6.33193	6.62348	P	P	P	P	P	P	noncoding	long noncoding	Reliable	T190140	G043751	RNA-seq: Iyer et al 2015	2055	chr2	+	61169418	61198084	ACAGAAGGTTTTCTTCCTCCAAATGATAGTTTCACTGAAGAGGCTCCCTGCAACCTTGAG
ASHGV40049961	50.0781	36.3124	106.277	176.088	168.869	184.051	5.54011	5.20101	6.62148	7.43361	7.53929	7.5411	P	P	P	P	P	P	noncoding	long noncoding	Reliable	ENST00000523502	KB-1568E2.1	GENCODE	2072	chr8	-	131607544	131667958	GATTTCTACCAATTATTGACAATTCAGTGAGGCCCAAGTTCTTCTCATCAATTACCTCAT		intergenic
ASHGV40048268	58.4071	55.6109	47.7467	101.707	63.409	97.5638	5.76769	5.8224	5.41815	6.65647	6.15652	6.63494	P	P	P	P	P	P	noncoding	long noncoding	Reliable	T330276	G077357	RNA-seq: Iyer et al 2015	1412	chr7	+	102136552	102137964	AACTTGCCACATTAGATTGAGCTTCCCAGCTTCCCTGTTCTGATAGGGAAGTTCAGAACA
ASHGV40035083	46471.6	89.7975	80.1084	185.432	158.218	213.811	15.2628	6.53135	6.1959	7.51251	7.44185	7.76389	A	P	P	P	P	P	noncoding	long noncoding	Reliable	T252393	G058130	RNA-seq: Iyer et al 2015	2406	chr3	-	150219425	150239468	TTTGAAGTGTTTGATCTTCTAGAAAGCCCTTGCCCACCTAAAGTAATTGGGTACAGCTGA
ASHGV40043994	147.036	133.478	105.042	103.04	110.781	102.061	7.09882	7.11103	6.60374	6.67386	6.94646	6.69765	M	M	P	P	P	P	noncoding	long noncoding	Reliable	ENST00000457319	RP3-486I3.5	GENCODE	421	chr6	-	116565349	116565891	GTGTGTCCCCAGGTGAATTCTAATCACAAAACTACTGTATAGAAAATATCAATAAGGTTC		natural antisense	NM_152729	NT5DC1	5'-nucleotidase domain-containing protein 1	+	116421998	116566853
ASHGV40044325	36.9389	43.6641	48.8973	58.799	42.0918	64.391	5.09324	5.47451	5.45437	5.88682	5.57339	6.0331	P	P	P	P	P	P	noncoding	long noncoding	Reliable	T314479	G073786	RNA-seq: Iyer et al 2015	694	chr6	-	160036621	160039177	GGGGAGGCCTCTGATGTGCCCTCAGTCATACTTCTCTATTTCTCTAGTCTTCTTATTTTA
ASHGV40014165	8306.86	5472.7	5955.51	13863.7	10619.7	13453.6	12.7314	12.4451	12.379	13.7329	13.6676	13.8104	P	P	P	P	P	P	noncoding	long noncoding	Gold	NR_104063	LINC00644	RefSeq	303	chr14	-	62600867	62606691	CCCACCTCCCCTACTTAACAAAGGCACCTATATTTCACCAGAAATAAAATTTTATTAGTA	101954204
ASHGV40057750	105.365	104.103	131.289	174.979	138.816	166.167	6.61142	6.74812	6.92999	7.42377	7.25414	7.39643	P	P	P	P	P	P	noncoding	long noncoding	Gold	NR_026563	LOC494141	RefSeq	1884	chr11	+	18230831	18235111	GCGCAAGGGCCCCTGCCTCCCGGGAGACTGGGATTTCTGGCCTCCTCACCTCGGGACCGC	494141
ASHGV40011395	419.257	475.914	523.64	721.482	794.25	735.404	8.56969	8.94682	8.92918	9.48166	9.81283	9.57581	P	P	P	P	P	P	noncoding	long noncoding	Reliable	ENST00000562996	RP11-923I11.5	GENCODE	427	chr12	+	52242006	52246513	CCGGGCCGGCGGACAAAGCTCCGGACACCCTGACCGAACGGTCACCTCCCCCCGCCCCAT		intergenic
ASHGV40011038	56.4696	52.1192	66.4893	80.3501	68.8408	71.2292	5.71653	5.72818	5.92165	6.32388	6.26342	6.18252	P	P	P	P	P	P	noncoding	long noncoding	Reliable	T073552	G016862	RNA-seq: Iyer et al 2015	3357	chr12	+	9571239	9583195	ACAACTTCAGTAATGACAAAATCCAATCCTGAGGGGACTTCTGCCTCACACATGCCATCT
ASHGV40002744	95.2273	76.343	94.6286	131.496	106.821	121.231	6.47004	6.29014	6.43838	7.03031	6.89285	6.94128	P	P	P	P	P	P	noncoding	long noncoding	Reliable	ENST00000608612	RP11-44N22.3	GENCODE	420	chr2	+	73340145	73340758	CCGCGGCCAGTCCGCCCCTGCGGGGGAAAATGCCGGAGTGAAACTGGAGCGATTGCCGCC
ASHGV40041083	965.369	813.117	907.082	1373.09	1583.61	1380	9.749	9.71742	9.72497	10.4163	10.8676	10.5116	P	P	P	P	P	P	noncoding	long noncoding	Reliable	T024187	G005215	RNA-seq: Iyer et al 2015	343	chr1	+	163861027	163959313	TACTTGCGAAGAGTTGTAGGCATTCTCCCTCCAGAATCCCTTACTGGATTGTGAAAAATG
ASHGV40011725	26.9844	31.6532	30.493	19.6021	18.4608	15.5021	4.64232	4.9911	4.73684	4.41093	4.38659	4.02168	P	P	P	A	A	A	noncoding	long noncoding	Reliable	ENST00000411341	RN7SKP172	GENCODE	298	chr12	+	76709530	76709828	GATAGAGACACAGCCACAGAGGGAGCCAGTTTAGACGCCTTGACAGGCCTGGTTGTTTTT
ASHGV40001288	80.3583	77.8368	101.321	58.1163	51.4134	67.946	6.23007	6.31734	6.54757	5.87306	5.85599	6.11088	P	P	P	P	P	P	noncoding	pseudogene	Gold	NR_026868	ANKRD19P	RefSeq	2307	chr9	+	95571892	95600739	TGAGGAAAGGCTAAAGTCTGTAGTTAAGTTGCTGCTACTTTTGAGTCAATAACATCAAGA	138649
ASHGV40000058	997.618	712.245	879.634	510.113	354.788	484.188	9.79684	9.52291	9.67882	8.98951	8.6304	8.96662	P	P	P	P	P	P	noncoding	pseudogene	Gold	NR_027634	FAM35DP	RefSeq	3294	chr10	+	47379719	47421238	TATATTATAGGCCAGCGTTAATGACTGCCGTTGATGGAAGACATAATGTTTACATCCATG	439965
ASHGV40032201	88.1796	178.798	200.024	105.543	107.825	114.838	6.36329	7.53595	7.56061	6.71136	6.90527	6.86356	P	P	P	P	P	P	noncoding	long noncoding	Reliable	T225273	G052076	RNA-seq: Iyer et al 2015	2210	chr21	-	34610302	34612635	ACCTATAGATTGTGGGCATTCTTCTGTCCCCCAAACACTGGGGAAATATCATCAAAATAA
ASHGV40050381	82.678	78.1156	74.7184	158.061	82.3681	118.903	6.26922	6.32317	6.0936	7.28679	6.51736	6.91539	P	P	P	P	P	P	noncoding	long noncoding	Reliable	T340537	G079878	RNA-seq: Iyer et al 2015	5582	chr8	+	23203727	23217644	CAAGAGCACATGACTTGCCTCTATCTGGTTGATCAACGAATTGTCAAATTTGAACCCAGG
ASHGV40044192	32.8193	24.2553	27.8727	9.73358	14.435	13.6201	4.92297	4.59368	4.59517	3.524	4.04046	3.8346	P	P	P	A	A	A	noncoding	long noncoding	Reliable	T312796	G073314	RNA-seq: Iyer et al 2015	1157	chr6	-	143023129	143026885	AATTGGAAAAGGCATAGAAAGTGGAGTCTTACCCAAGAAAGACCCTGAACAGTCTGGGCA
ASHGV40012337	126.472	137.166	180.181	112.983	170.323	162.968	6.8762	7.14929	7.40386	6.80458	7.5532	7.36743	P	P	P	P	P	P	noncoding	long noncoding	Reliable	T091364	G021103	RNA-seq: Iyer et al 2015	10103	chr13	-	23500570	23511137	AATGCATCTGAGACTCTAACCTGCGGAAACCAAGCGCGGTCTACTTCCCTCTCACGGCAG
ASHGV40002293	65.8902	68.4562	65.124	65.5724	60.1684	59.1838	5.94587	6.12749	5.89302	6.03537	6.08508	5.91302	P	P	P	P	P	P	noncoding	long noncoding	Reliable	ENST00000565137	AC026471.6	GENCODE	578	chr16	-	31498690	31499813	ATCCCAGGAGGCGCAGCCCTATACCCGCACCTGGTCGCTGCACCAGTACCAGCCCGAGAC		natural antisense	NM_003041	SLC5A2	sodium/glucose cotransporter 2	+	31494438	31502091
ASHGV40058332	162.09	162.137	203.223	150.198	157.906	136.95	7.24384	7.39259	7.58304	7.21196	7.43802	7.12027	P	P	P	P	P	P	noncoding	long noncoding	Reliable	TCONS_00024694	XLOC_011974	RNA-seq: Cabili et al 2011	361	chr16	-	61263481	61264311	CCCAAATAAGAATTTACTAAGTGTTGCAAAAGATATGAGAGCCCTGCTGGTCATATGACC		intergenic
ASHGV40043541	5.34179	33.1778	12.8308	28.0311	29.0977	18.6531	2.3908	5.06286	3.3733	4.87678	5.04979	4.28547	A	P	A	P	P	A	noncoding	long noncoding	Reliable	T304482	G071008	RNA-seq: Iyer et al 2015	2512	chr6	-	44678414	44681797	GTATCTAACTTGGGTTCAAATCCCAGCTTAGTTTGAATTTCCTCATCAGTTAAATAGGAA
ASHGV40000012	3143.91	2593.07	1979.56	2147.53	3477.61	2514.97	11.3714	11.3464	10.8317	11.0619	12.0555	11.4096	P	P	P	P	P	P	noncoding	long noncoding	Reliable	ENST00000253803	RP11-798G7.5	GENCODE	333	chr17	+	43580625	43611631	GGAAATCAGCTGTGGTTCGTGAGCCACACATCTCCCCACACCAAGCTCCTCCATACAAGA
ASHGV40004303	39.4726	26.949	40.6293	27.5148	28.2662	23.6474	5.18762	4.74412	5.1777	4.85399	5.00818	4.61387	P	P	P	P	P	P	noncoding	long noncoding	Gold	NR_109916	LOC729296	RefSeq	1153	chr20	+	58662740	58676442	TCTCCTAATGGATCTGGGGGTTTCTTCAAGCTCCCAGACTTGCTCAGGCACATTGCAAAT	729296
ASHGV40009975	73.6493	64.6106	94.0634	259.968	84.2991	81.6753	6.10618	6.04415	6.4287	7.98875	6.55086	6.38325	P	P	P	P	P	P	noncoding	long noncoding	Reliable	T001439	G000183	RNA-seq: Iyer et al 2015	1979	chr1	-	2876942	2879177	GACACCCTCCTCAAAGGTTCACCTACCTAACAGTTGTAATTTTTAATTTAATCATGTTTC
ASHGV40049268	33.4752	25.3803	40.2154	17.6095	14.1167	21.8341	4.94942	4.65728	5.16049	4.26682	4.01037	4.50709	P	P	P	A	A	A	noncoding	long noncoding	Reliable	T343619	G080744	RNA-seq: Iyer et al 2015	1103	chr8	-	50207701	50213658	TGTGTGTTGGGTCCTATCCTTAGAGCTTTTCATGTCTGTTTTAATTTTCATACTAATCCC
ASHGV40017273	39.7386	29.9384	43.3171	36.4785	18.4879	12.1113	5.19756	4.90816	5.27644	5.22769	4.38882	3.66902	P	P	P	P	A	A	noncoding	long noncoding	Reliable	T026119	G005748	RNA-seq: Iyer et al 2015	1242	chr1	-	181689287	181968110	AAGCCCAATACCTACAAAACCCAGACAATGTGACAGCTGTGAACACTGCATACCAAGTCA
ASHGV40014443	183.841	145.141	165.411	288.466	292.27	216.712	7.42583	7.23185	7.27799	8.13178	8.34049	7.78158	P	P	P	P	P	P	noncoding	long noncoding	Reliable	ENST00000555413	RP11-1078H9.1	GENCODE	426	chr14	-	90918406	90921461	GGTGGTGGGTGAACTGCGGCAGAACCCGAGATTAACAGCTGGAACCCTCTCCTCTTGCAG		intergenic
ASHGV40028733	20.3406	16.4844	23.6591	41.3026	38.8283	46.2514	4.22427	4.01094	4.33798	5.39748	5.46233	5.56414	A	A	P	P	P	P	noncoding	long noncoding	Reliable	T007785	G001657	RNA-seq: Iyer et al 2015	7871	chr1	+	35405120	35414076	TAATAATTTCACAAGAGTCAAACTCCTGCTGTAACTCTATCCCTGCTGATGTTATCACCA
ASHGV40008383	19.186	28.7762	36.3449	23.0004	13.5756	27.1977	4.13536	4.84619	5.00465	4.61423	3.95412	4.80911	A	P	P	A	A	P	noncoding	long noncoding	Reliable	T058234	G013478	RNA-seq: Iyer et al 2015	649	chr11	+	47377707	47378864	CACTTATGCTTACAAACTCATGCTCACACACATGCTAACACTTCACACATGCTAACACCT
ASHGV40000455	103.877	96.4213	104.57	227.932	199.168	225.955	6.59332	6.63384	6.59695	7.80915	7.78132	7.84056	P	P	P	P	P	P	noncoding	long noncoding	Gold	ENST00000418615	AC096670.3	GENCODE	453	chr2	-	111870510	111873165	GTGATCCCAGTGCCTCACTGCTTCCAGTTGCTGGAGGATATGTGGTGCTGCACTGACAAA	400997	intronic antisense	NM_001142807	ACOXL	acyl-coenzyme A oxidase-like protein	+	111490149	111875799
ASHGV40029077	124.493	118.761	197.126	323.496	389.283	318.828	6.85663	6.93549	7.53876	8.30925	8.76945	8.35042	P	P	P	P	P	P	noncoding	long noncoding	Reliable	T192505	G044336	RNA-seq: Iyer et al 2015	3232	chr2	+	78986577	79005674	ACGAATTATGTGGGTCCTATCTGCTATCTAAGTTTCACCTCTCACCCTTTCCTCTTTCAG
ASHGV40031282	31.8147	23.3281	39.5961	42.258	48.9286	37.5328	4.88057	4.53768	5.13847	5.42769	5.78678	5.2669	P	P	P	P	P	P	noncoding	long noncoding	Reliable	TCONS_00028099	XLOC_013450	RNA-seq: Cabili et al 2011	450	chr20	+	6349443	6350307	AATCCCCTGCATTTTCTTTGCATAATATGGAGTTTGAATTGAAGTGGTCCTGAATTTGAG		intergenic
ASHGV40024487	48.0841	29.8658	35.1153	5.14639	35.5208	10.2521	5.48045	4.90409	4.95188	2.3673	5.33424	3.43927	P	P	P	A	P	A	noncoding	long noncoding	Reliable	ENST00000591772	AC084219.3	GENCODE	2139	chr19	-	44598502	44603864	ACAAGTGACTGGCAAATTTTCTAGTATCATGCACAAAAAATTTAGGTTAGGCTGGGCGCG
ASHGV40015362	691.59	648.413	913.445	2599.14	2438.91	2724.65	9.25948	9.37639	9.73503	11.3513	11.5442	11.5206	P	P	P	P	P	P	noncoding	long noncoding	Reliable	T109471	G025906	RNA-seq: Iyer et al 2015	1938	chr14	+	94914922	94929008	TGTGTTCTCATTTCTTCCATCTGCCACACATGATGCCACAAGGTCCCTGCTCTGTCTCTC
ASHGV40021580	60.8709	49.3178	76.3144	416.719	307.233	353.047	5.83148	5.64633	6.12676	8.69538	8.4113	8.50418	P	P	P	P	P	P	noncoding	long noncoding	Reliable	ENST00000577546	RP11-118G23.2	GENCODE	307	chr17	+	32007595	32007902	CCATCTGTGGTACTTGTTAGTTTATTTTAAATGTGCGATTTGTTTGGTTGCATTTTCTCC		intronic antisense	NM_001094	ASIC2	acid-sensing ion channel 2 isoform MDEG1	-	31340105	32483825
ASHGV40015095	30.1568	26.3111	29.3122	57.5387	32.0039	53.8703	4.80707	4.70825	4.67622	5.85772	5.18397	5.78202	P	P	P	P	P	P	noncoding	long noncoding	Reliable	ENST00000561909	CTD-2302E22.4	GENCODE	1096	chr14	+	64010286	64011382	AGCCTAGTTTTTTCCCTCAGCATTATATCATCTTTTCGATACGGTTAGGGAATAGAGCTA		bidirectional	NM_006246	PPP2R5E	serine/threonine-protein phosphatase 2A 56 kDa regulatory subunit epsilon isoform	-	63841354	64010079
ASHGV40047995	253.232	245.926	267.686	851.46	912.406	943.01	7.87357	8.00667	7.98676	9.70438	10.0172	9.94636	P	P	P	P	P	P	noncoding	long noncoding	Reliable	T326349	G076482	RNA-seq: Iyer et al 2015	553	chr7	+	73150727	73151280	AGTAAAGCATGCCCCTCCTACTACCCAGGCTAGCTTACTGCACGAACTGGGAGTTTCCAC
ASHGV40008984	93.9354	54.1034	60.4198	5.14639	14.613	5	6.45464	5.78433	5.77456	2.3673	4.05652	2.34187	P	P	P	A	A	A	noncoding	long noncoding	Reliable	AY010115	AY010115	RNAdb	4240	chr11	+	89926781	89931015	GACAGAATGACAATGTATGTGACACAAAGGTGTTTACCACAGCATTTTTTATCACAGTAA		intergenic
ASHGV40056538	50.6889	31.0833	32.4007	36.9238	39.1479	36.0001	5.55866	4.96588	4.82662	5.24263	5.47228	5.20641	P	P	P	P	P	P	noncoding	long noncoding	Gold	NR_029389	LOC100134317	RefSeq	611	chr19	+	36802244	36803570	AGAAGCCGGTCAGGTAATGAGGTGCAGAGGTGTGGGGAAGACCTGGGTGCTTCCCTGGGT	100134317	intergenic
ASHGV40060028	54.9555	70.5278	62.3299	24.2021	37.7464	34.4207	5.67629	6.17331	5.82137	4.6815	5.4207	5.14189	P	P	P	A	P	P	noncoding	long noncoding	Reliable	uc.184-	uc.184	UCR	230	chr5	-	173385291	173385521	TAAAGAGATATCCCGTCAGTGAAAAGTGTGCCTAAAAATGTTCACTGTTGGAAAAACAAG
ASHGV40022402	102.59	87.6011	110.353	34.237	41.9586	40.0547	6.57555	6.49713	6.67327	5.14576	5.568	5.35846	P	P	P	P	P	P	noncoding	long noncoding	Reliable	ENST00000581712	RP11-769O8.3	GENCODE	1605	chr18	-	738057	739662	TCATGCTTCTGAGTTAGACACTCTATGGTAGGGGAGGTTGGCAATCCATTTTTGTTTTTT		intron sense-overlapping	NM_005433	YES1	tyrosine-protein kinase Yes	-	721591	812327
ASHGV40001163	29.1675	28.4669	23.3897	33.9563	21.9313	27.041	4.75886	4.83103	4.31976	5.13354	4.63328	4.79952	P	P	A	P	A	P	noncoding	long noncoding	Gold	ENST00000454321	RP11-536K7.3	GENCODE	381	chr10	-	5985466	5987712	CACCATGAAGGTGGCTGGCCAAGAGAAGCCTGCCCGGCGACGCTGAGGCACCGAACATGA		intergenic
ASHGV40035215	34.3648	31.4242	25.6881	36.4903	32.7169	32.7305	4.98996	4.98056	4.46618	5.22899	5.21504	5.07245	P	P	P	P	P	P	noncoding	long noncoding	Reliable	TCONS_00006707	XLOC_003322	RNA-seq: Cabili et al 2011	335	chr3	-	168746749	168749572	AATGTAAGCCCAGGCACCAAGACGATCAGTGAATGAGAAGGAATGATTAAGAGGCTGGAA		intergenic
ASHGV40026524	36.7563	26.8848	44.8928	96.5087	103.125	126.42	5.08538	4.74063	5.3309	6.5883	6.84122	7.00798	P	P	P	P	P	P	noncoding	long noncoding	Reliable	T186845	G042874	RNA-seq: Iyer et al 2015	570	chr2	-	27796577	27798359	GCTTAACTCCAAAGATGTCCTATCCTGTACCTTTGTACCTACAGTCAATTCAGAAGATTT
ASHGV40022475	112.47	100.46	141.805	56.6445	52.2782	53.1455	6.71315	6.69394	7.03792	5.83458	5.88243	5.7622	P	P	P	P	P	P	noncoding	long noncoding	Reliable	T158431	G036522	RNA-seq: Iyer et al 2015	14922	chr18	-	9119052	9136827	TCCAACATGATATATACCACCCTATCCTTCCATCAAAAAGAATGTCTAAACACACATTTG
ASHGV40030069	102.447	107.418	107.214	110.342	125.312	236.622	6.57375	6.79568	6.63266	6.77093	7.11684	7.90442	P	P	P	P	P	P	noncoding	long noncoding	Reliable	T206883	G047903	RNA-seq: Iyer et al 2015	643	chr2	+	213224165	213261598	GGTCAATCAGCACTCTATGGGATAAAAGAATTCACTCACTCACTCATTTCTTTATACAAT
ASHGV40027409	34.684	9.77304	24.4223	38.189	30.0177	29.3433	5.00162	3.21756	4.38705	5.28979	5.09562	4.91973	P	A	P	P	P	P	noncoding	long noncoding	Reliable	T198896	G045921	RNA-seq: Iyer et al 2015	3589	chr2	-	130544201	130564465	GTATAATGAACATTATAGCTTCCCTGATATACTGACTTGTTCCCATCCTCAGGGACACCT
ASHGV40022764	42.5977	35.2075	41.7332	35.4376	27.5854	40.2863	5.2985	5.15155	5.2189	5.19012	4.97228	5.36693	P	P	P	P	P	P	noncoding	long noncoding	Reliable	ENST00000589818	RP11-426J5.2	GENCODE	465	chr18	-	46199945	46214790	TTGGATACCATGGATTGAGATGGCAGGGCCACAGAACGCAATCCACCTGGACCCTGGAGT
ASHGV40010265	110.42	66.0957	91.4313	204.842	126.66	134.766	6.68944	6.07531	6.38984	7.64866	7.13297	7.09695	P	P	P	P	P	P	noncoding	long noncoding	Reliable	T082288	G019066	RNA-seq: Iyer et al 2015	687	chr12	-	73289676	73301072	AAACATATTACACTGTCCAGGGCTTATGAGCCCACTTGCATTCCCTCTCTACCATTGATT
ASHGV40028018	322.539	242.82	326.41	379.481	350.682	318.826	8.21238	7.98676	8.26134	8.54935	8.61264	8.35026	P	P	P	P	P	P	noncoding	long noncoding	Reliable	ENST00000450108	RP11-242O24.5	GENCODE	320	chr1	+	29479000	29479503	TTTCTCCTGCCCCCAGGCCTTCAGAAACACCCTTTTCTGTTAGATAGATAGGCATTTTCT		intronic antisense	NM_005626	SRSF4	serine/arginine-rich splicing factor 4	-	29474249	29508637
ASHGV40033593	63.8879	47.5071	75.0397	61.5555	96.6543	54.8587	5.89722	5.59648	6.10053	5.95207	6.74678	5.81004	P	P	P	P	P	P	noncoding	long noncoding	Reliable	T231907	G053356	RNA-seq: Iyer et al 2015	6384	chr22	+	29894916	29901941	GGGGGGATAAAGTTTCATCAGGACAATCACAAAAAATAAAATGTGTTTCCTCTTGGAGTT
ASHGV40000376	79.6803	79.084	276.061	74.8122	54.0431	70.1969	6.2165	6.34103	8.03059	6.21983	5.92847	6.1592	M	M	A	P	P	P	noncoding	long noncoding	Gold	ENST00000415236	AC009948.5	GENCODE	662	chr2	+	179278749	179297009	ATTATATATGGAAACACAAAAGGAGATACCGGAGCCATGACAGACTGTGATGGGGCTGGT	101927027	natural antisense	NM_001139517	PRKRA	interferon-inducible double stranded RNA-dependent protein kinase activator A isoform 2	-	179296140	179315484
ASHGV40000376	79.6803	79.084	276.061	74.8122	54.0431	70.1969	6.2165	6.34103	8.03059	6.21983	5.92847	6.1592	M	M	A	P	P	P	noncoding	long noncoding	Gold	ENST00000415236	AC009948.5	GENCODE	662	chr2	+	179278749	179297009	ATTATATATGGAAACACAAAAGGAGATACCGGAGCCATGACAGACTGTGATGGGGCTGGT	101927027	natural antisense	NM_001139518	PRKRA	interferon-inducible double stranded RNA-dependent protein kinase activator A isoform 3	-	179296140	179315355
ASHGV40000376	79.6803	79.084	276.061	74.8122	54.0431	70.1969	6.2165	6.34103	8.03059	6.21983	5.92847	6.1592	M	M	A	P	P	P	noncoding	long noncoding	Gold	ENST00000415236	AC009948.5	GENCODE	662	chr2	+	179278749	179297009	ATTATATATGGAAACACAAAAGGAGATACCGGAGCCATGACAGACTGTGATGGGGCTGGT	101927027	natural antisense	NM_003690	PRKRA	interferon-inducible double stranded RNA-dependent protein kinase activator A isoform 1	-	179296140	179315958
ASHGV40033036	98.4055	81.8624	90.2092	46.3307	35.9489	46.2741	6.51814	6.39249	6.36847	5.55505	5.35241	5.56458	P	P	P	P	P	P	noncoding	long noncoding	Reliable	ENST00000608952	RP4-539M6.21	GENCODE	331	chr22	-	30817194	30817525	ATCCTGCGATGAGTTTGACAGTTTCAAAATTCCTTCAAACATACAGTGAATGACAGACAA
ASHGV40032834	75.6177	58.4604	63.3561	125.166	55.9031	93.8861	6.13938	5.89239	5.85007	6.96386	5.97763	6.57513	P	P	P	P	P	P	noncoding	long noncoding	Gold	NR_024157	DGCR11	RefSeq	2214	chr22	-	19033674	19035888	TCACCAAAACTGGAGACTCTGGGAATAGGATGTCATGTGTTAAGCATCAGAATGTCCCCT	25786	intron sense-overlapping	NM_001173533	DGCR2	integral membrane protein DGCR2/IDD isoform 2 precursor	-	19023794	19109967
ASHGV40032834	75.6177	58.4604	63.3561	125.166	55.9031	93.8861	6.13938	5.89239	5.85007	6.96386	5.97763	6.57513	P	P	P	P	P	P	noncoding	long noncoding	Gold	NR_024157	DGCR11	RefSeq	2214	chr22	-	19033674	19035888	TCACCAAAACTGGAGACTCTGGGAATAGGATGTCATGTGTTAAGCATCAGAATGTCCCCT	25786	intron sense-overlapping	NM_001173534	DGCR2	integral membrane protein DGCR2/IDD isoform 3 precursor	-	19023794	19109967
ASHGV40032834	75.6177	58.4604	63.3561	125.166	55.9031	93.8861	6.13938	5.89239	5.85007	6.96386	5.97763	6.57513	P	P	P	P	P	P	noncoding	long noncoding	Gold	NR_024157	DGCR11	RefSeq	2214	chr22	-	19033674	19035888	TCACCAAAACTGGAGACTCTGGGAATAGGATGTCATGTGTTAAGCATCAGAATGTCCCCT	25786	intron sense-overlapping	NM_001184781	DGCR2	integral membrane protein DGCR2/IDD isoform 4 precursor	-	19023794	19109967
ASHGV40032834	75.6177	58.4604	63.3561	125.166	55.9031	93.8861	6.13938	5.89239	5.85007	6.96386	5.97763	6.57513	P	P	P	P	P	P	noncoding	long noncoding	Gold	NR_024157	DGCR11	RefSeq	2214	chr22	-	19033674	19035888	TCACCAAAACTGGAGACTCTGGGAATAGGATGTCATGTGTTAAGCATCAGAATGTCCCCT	25786	intron sense-overlapping	NM_005137	DGCR2	integral membrane protein DGCR2/IDD isoform 1 precursor	-	19023794	19109967
ASHGV40002281	1497.58	1304.44	1422.4	740.443	612.38	666.159	10.3544	10.3875	10.3523	9.51396	9.44569	9.43675	P	P	P	P	P	P	noncoding	long noncoding	Gold	NR_132351	BLOC1S6	RefSeq	4056	chr15	+	45879320	45901914	CAGGAACTCACAACCAAGTTGTATTGTTAGACACACTGGAACAAGAGATTTCAAAATTTA	26258
ASHGV40052081	95.1812	74.2785	89.1367	104.208	77.1054	97.4486	6.46928	6.25003	6.3528	6.69065	6.42272	6.6307	P	P	P	P	P	P	noncoding	long noncoding	Reliable	T363673	G085905	RNA-seq: Iyer et al 2015	2256	chr9	-	101560438	101569855	ATTAAACAACAACCAAAAAAGGCCATGAAGCTGCCGCCCTGTTCATGAGATCACTGCTGT
ASHGV40029139	105.662	97.0161	105.698	136.082	116.045	137.072	6.61618	6.64258	6.61459	7.07602	7.01246	7.12168	P	P	P	P	P	P	noncoding	long noncoding	Reliable	T008432	G001801	RNA-seq: Iyer et al 2015	12339	chr1	+	39042964	39066509	TTTGTCCTTGTTCCTCTGCAATTCCCACTCTGCAGAAAATGCTCTGTGAGTGATCTCATC
ASHGV40059289	28.3926	37.8284	41.7603	41.8997	38.8646	34.4696	4.72224	5.26241	5.21996	5.41543	5.46368	5.14382	P	P	P	P	P	P	noncoding	long noncoding	Reliable	TCONS_00003951	XLOC_001768	RNA-seq: Cabili et al 2011	332	chr2	+	177714313	177722672	ACCCTATGAGAAGTCAAGGAAGGTCTTGATGTGACGCAGGCAGAAACTCCCTAAAAGATT		intergenic
ASHGV40053193	118.194	91.1238	101.408	50.0411	57.9836	59.9785	6.78475	6.55192	6.55026	5.66526	6.03082	5.93255	P	P	P	P	P	P	noncoding	long noncoding	Gold	NR_036526	LOC100499484	RefSeq	3218	chr9	+	100000707	100059596	AATCTCTGTAACTGAGCTTTATCATCCTGCTTTTTAGAAACTGAGAAAACCAAGACTCAA	100499484
ASHGV40053648	121.673	137.271	122.091	189.449	166.957	178.063	6.8272	7.1498	6.81975	7.53949	7.52149	7.49159	P	P	P	P	P	P	noncoding	long noncoding	Reliable	TCONS_00016232	XLOC_007615	RNA-seq: Cabili et al 2011	563	chr9	+	139541826	139547858	TTCCCACTAACTGCCAGCATCCCCTACAACATGGCCCACGTCTCAAGGGATTGGAAGGAG		intergenic
ASHGV40020119	25059.3	20141.1	22683.1	40521.6	40534.6	42225.7	14.3438	14.3389	14.3136	15.2594	15.5444	15.4244	P	P	P	P	P	P	noncoding	long noncoding	Reliable	ENST00000581946	RP11-354P11.3	GENCODE	546	chr17	-	28449446	28453136	CCCCAACCATCTCTCCCACCTTGAACAAAATGATAATTATTTCTAACTTATTCTGACAAT		intronic antisense	NM_001261467	NSRP1	nuclear speckle splicing regulatory protein 1 isoform 2	+	28443824	28513493
ASHGV40020119	25059.3	20141.1	22683.1	40521.6	40534.6	42225.7	14.3438	14.3389	14.3136	15.2594	15.5444	15.4244	P	P	P	P	P	P	noncoding	long noncoding	Reliable	ENST00000581946	RP11-354P11.3	GENCODE	546	chr17	-	28449446	28453136	CCCCAACCATCTCTCCCACCTTGAACAAAATGATAATTATTTCTAACTTATTCTGACAAT		intronic antisense	NM_032141	NSRP1	nuclear speckle splicing regulatory protein 1 isoform 1	+	28443824	28513493
ASHGV40056959	126.998	107.943	130.923	128.553	140.867	134.568	6.88389	6.80568	6.92605	6.99889	7.27432	7.09509	P	P	P	P	P	P	noncoding	long noncoding	Reliable	T255330	G058850	RNA-seq: Iyer et al 2015	1398	chr3	+	179357420	179361717	CAACCATACCTGGCTGTTCATGGATTATTAACAGTGGTAATTCTGAATACAAAAATCTTG
ASHGV40028771	35.9381	27.814	27.7244	74.1811	46.633	38.0766	5.05422	4.7929	4.58587	6.20688	5.72325	5.28565	P	P	P	P	P	P	noncoding	long noncoding	Reliable	T188185	G043226	RNA-seq: Iyer et al 2015	3195	chr2	+	41346263	41357635	GGCTAGTTCTCTTGTTTTCTCTGAATGTAGAAAAAAGTATGATAAAATTCAGTGGGGGAG
ASHGV40053519	34.2262	53.7186	54.3999	12.915	21.3426	19.3453	4.98379	5.77439	5.61365	3.86666	4.59539	4.3353	P	P	P	A	A	A	noncoding	long noncoding	Reliable	uc004bxu.3	BC094873	UCSC_knowngene	1215	chr9	+	132105694	132106909	GCAGAACCAGGTGACTGCACTGCTGTAGACCCACCAGCGGCATTGAAAAAACCCTCACCA		intergenic
ASHGV40058617	137.2	173.86	180.936	285.469	263.876	264.489	6.9923	7.49594	7.41095	8.11741	8.18514	8.07096	P	P	P	P	P	P	noncoding	long noncoding	Reliable	T229010	G052768	RNA-seq: Iyer et al 2015	4736	chr22	-	18894507	18899471	ACAGCAGCAGGCAACTGCCAGGGACCTCCTAGCCCCAGGGCTGCCTTCCCTGCCCAGCAG
ASHGV40003615	694.314	788.992	774.692	900.626	543.861	727.973	9.26252	9.67385	9.49487	9.78808	9.27225	9.55953	P	P	P	P	P	P	noncoding	long noncoding	Gold	NR_027328	PSMG3-AS1	RefSeq	5714	chr7	+	1609708	1629261	AATTAAACAAGACGTGCAAAGCAAGTGGTTCACGAGATATTTACGGAGCATCCCCAGCTG	114796	intronic antisense	ENST00000252329	PSMG3	proteasome (prosome, macropain) assembly chaperone 3 [Source:HGNC Symbol;Acc:22420]	-	1607248	1610641
ASHGV40051945	92.7172	128.626	131.879	111.301	87.0605	117.766	6.43716	7.05338	6.93616	6.78343	6.60108	6.8995	P	P	P	P	P	P	noncoding	long noncoding	Gold	NR_040117	LOC392364	RefSeq	1014	chr9	-	90472957	90473971	TCTTCTCCACCCAGAGCTACCGGCTACAGGTCCCACAGGTCCCGCAAAAGAAAACTGTTG	392364
ASHGV40003780	4143.15	2956.34	3623.83	3769.32	2388.13	3099.89	11.7533	11.526	11.6623	11.9071	11.5112	11.7171	P	P	P	P	P	P	noncoding	long noncoding	Gold	NR_036552	C21orf59	RefSeq	1354	chr21	-	33973983	33984913	AAAGGATGATATTGGACGAAGGAATGGGCAAGAAACAAGTGGAAGCCGGTGTCTGTGTTA	56683
ASHGV40052974	193.607	121.268	170.865	121.036	119.597	115.167	7.49469	6.9682	7.32247	6.91561	7.05613	6.86909	P	P	P	P	P	P	noncoding	long noncoding	Reliable	T360570	G085117	RNA-seq: Iyer et al 2015	949	chr9	+	78063021	78072006	CTTTAATGACCTGAAAATCCACTTGCCCTTTTTGTTTTCTCTGTTATGTCCAAGTAATGA
ASHGV40021703	296.038	397.014	351.48	284.486	367.982	343.725	8.09656	8.68603	8.36348	8.1129	8.68625	8.46234	P	P	P	P	P	P	noncoding	long noncoding	Reliable	ENST00000602403	CTD-2267D19.6	GENCODE	1453	chr17	+	38459456	38460909	GAGTGTTGGGTGTTGCCATGGAAAGAGCATAGACAAAATAAATTGTGTGTTTCAACCCCA
ASHGV40057099	230.035	173.317	193.227	102.33	69.6688	86.7778	7.73529	7.49331	7.50846	6.66634	6.28199	6.46748	P	P	P	P	P	P	noncoding	pseudogene	Gold	NR_001575	RNF138P1	RefSeq	5701	chr5	-	54824669	54830370	GTGACTAGAAGAGAGAGCATGCCCTGAACGGGCCTTAGACCTTGAAAATATAATGAGGAA	379013
ASHGV40003619	5169.38	3680.29	4400.83	6857.95	3956.89	5415.59	12.0623	11.847	11.9464	12.7552	12.2536	12.5186	P	P	P	P	P	P	noncoding	long noncoding	Gold	NR_027355	LOC645166	RefSeq	643	chr1	+	148928312	148951595	AACAATTAAGACTCTTTGGCAGTTGCACTGGGTACTGGCTGAGTTCTGGAAAACAGGAAT	645166
ASHGV40040010	28.8147	26.1906	48.9097	16.9833	17.1882	13.8247	4.74237	4.70175	5.45458	4.2199	4.28785	3.8578	P	P	P	A	A	A	noncoding	long noncoding	Reliable	T279785	G064971	RNA-seq: Iyer et al 2015	1100	chr5	-	23345921	23352393	AGTGTTGTGTTTGGGGACATGTTACACATTGATGCCCTGGTTTGAGTACTATGAAAACTA
ASHGV40024864	23.4594	24.6666	23.7182	5.73567	11.6235	22.5971	4.43597	4.61727	4.34173	2.8803	3.73716	4.55119	P	P	P	A	A	A	noncoding	long noncoding	Reliable	T181956	G041860	RNA-seq: Iyer et al 2015	1516	chr19	-	57775075	57777395	GGATCAACAAGAGACAGAGTGAGAAGGGACCACTTCAAACACGTGTCATTTTACCCAAGA
ASHGV40030948	308.989	202.941	200.407	179.932	111.807	139.363	8.15649	7.72238	7.56248	7.46703	6.96098	7.14492	P	P	P	P	P	P	noncoding	long noncoding	Reliable	TCONS_00028422	XLOC_013773	RNA-seq: Cabili et al 2011	5835	chr20	-	46749593	46755525	AACTAGGACAGCAGCACCAGCTTGGAGCCAGAAACTTTCTGAGGAGCCAGTGCTGCCTTT		intergenic
ASHGV40044238	1563.33	456.447	980.92	223.72	300.409	253.365	10.4148	8.88331	9.8415	7.77641	8.3819	8.00263	P	P	P	P	P	P	noncoding	long noncoding	Reliable	ENST00000455607	RP11-350J20.5	GENCODE	1117	chr6	-	150117710	150119308	GAGCGCCACAAACTGGGGTTTAGTAATTTTCATGTCATTTATACAATTGTTTGCATATGA
ASHGV40040366	275.174	185.198	235.672	338.743	280.716	313.366	7.99802	7.58791	7.79397	8.37925	8.27771	8.32571	P	P	P	P	P	P	noncoding	long noncoding	Reliable	ENST00000606587	CTD-2376I4.2	GENCODE	494	chr5	-	72251032	72251526	CACGACCTAATGGAAAAACTAAATCCCCTTCCTACACCTTGCTTTCCAAAAGTTAAAAAA
ASHGV40013363	282.334	303.514	303.212	497.859	472.991	492.117	8.03246	8.31376	8.16367	8.95406	9.05758	8.99034	P	P	P	P	P	P	noncoding	long noncoding	Reliable	GSE61474_TCONS_00087239	GSE61474_XLOC_016464	RNA-seq: Clark et al 2015	987	chr13	+	53630913	53651036	ATGAACTTTTGAAGAGGAGCTGGGCTTTACAATTTATAGCCCCTCCCCGAGACTTCATCA
ASHGV40048814	400.526	304.139	616.131	1303.07	1226.15	1364.42	8.50489	8.31706	9.15802	10.3433	10.4753	10.4926	P	P	P	P	P	P	noncoding	long noncoding	Gold	NR_125423	LOC101927815	RefSeq	1705	chr8	-	2447075	2480453	TCCCTCCTCGCTGAACGCCAACAGTGCTCTTCCTCAGATGCTCGATTTGACTGGTGTGAG	101927815
ASHGV40018829	51.7274	34.7217	30.2454	34.6277	27.7626	35.0953	5.58314	5.13	4.72329	5.16115	4.9822	5.16885	P	P	P	P	P	P	noncoding	long noncoding	Reliable	T129028	G030184	RNA-seq: Iyer et al 2015	2441	chr16	+	24262404	24264845	TCAATTGAATGAAAGGATGAGGTCACCCCCTAGTAAGTTGGGAGGCATGATAGGGAACAA
ASHGV40002052	56.1379	50.4493	85.4908	153.182	118.728	141.813	5.70914	5.67858	6.29593	7.24143	7.04488	7.16858	P	P	P	P	P	P	noncoding	long noncoding	Reliable	ENST00000550759	RP11-74K11.2	GENCODE	446	chr12	-	94561784	94579820	ACTGTGTCTGGCCAGGAATCTGTATTTTAAGAGCTCTCTCTCAGGAATGAAGTGCTTCGT		intronic antisense	NM_005761	PLXNC1	plexin-C1 precursor	+	94542498	94701451
ASHGV40041000	202.807	142.429	153.222	334.257	245.289	313.13	7.56516	7.20314	7.16084	8.35764	8.07623	8.32526	P	P	P	P	P	P	noncoding	long noncoding	Gold	NR_109781	LOC100506985	RefSeq	973	chr1	-	24865763	24882515	TATTAAGTCACCTCTTCCATCGAATGATGAGATTTTTCTTATTCACTGTTTCCCATCAGG	100506985
ASHGV40022425	63.7563	63.9042	61.8476	51.257	58.6048	63.6944	5.89465	6.02758	5.81089	5.69646	6.04452	6.01825	P	P	P	P	P	P	noncoding	long noncoding	Gold	NR_130145	LOC104968399	RefSeq	850	chr18	-	3255433	3262357	GCACCGGAAGGCGCACCGGAAGGCGCACCGGAAGGCGCGGCGGGACCAAGTGGAACGGGG	104968399
ASHGV40049246	86.7505	88.6084	90.6606	89.4713	79.4764	88.8951	6.33985	6.51326	6.37745	6.48182	6.46452	6.50343	P	P	P	P	P	P	noncoding	long noncoding	Gold	ENST00000519032	RP11-350F16.2	GENCODE	460	chr8	-	47842461	47846068	AGCAGCAGGAAGAGCCACAGCCTCACTGAGCCCTGGAGCCCAGTTCAGAGCAGAGTTGCA		intergenic
ASHGV40017196	408.251	292.84	353.211	334.127	150.626	264.089	8.53425	8.26038	8.37221	8.35686	7.37397	8.06863	P	P	P	P	P	P	noncoding	long noncoding	Reliable	ENST00000567904	RP11-533E19.5	GENCODE	1257	chr1	-	179922318	179923575	AAGCCCTGTGTTAGATGCTTTTCATGCGCTATTTTACTGAATGTAAACAACCACCTTATT		bidirectional	NM_014810	CEP350	centrosome-associated protein 350	+	179923907	180084015
ASHGV40016677	23.1793	24.3469	24.2155	17.7923	26.5355	14.413	4.41745	4.59881	4.3736	4.28288	4.91622	3.9232	M	P	P	A	P	A	noncoding	long noncoding	Reliable	T025249	G005524	RNA-seq: Iyer et al 2015	11246	chr1	-	173131810	173144758	ATAGCCATATTTAGGGGGAGAGTTACCACTAACATCACCATCATCATCACAGTTCTAAGG
ASHGV40047961	918.244	716.563	915.52	1266.83	1170.01	1292.8	9.67978	9.53527	9.73967	10.2981	10.4097	10.408	P	P	P	P	P	P	noncoding	long noncoding	Reliable	ENST00000610177	RP11-458F8.4	GENCODE	3441	chr7	+	66367843	66371284	AGCACCCTCTTTAGGCCCAGCTCCTGCCTTAATAAATTTGAATAAATTATTGTTATGTGA	644794
ASHGV40024551	27.1876	26.4129	34.072	22.7965	26.7768	20.6169	4.65403	4.71326	4.90566	4.60185	4.93041	4.42185	P	P	P	A	P	A	noncoding	long noncoding	Reliable	ENST00000596807	AC007193.10	GENCODE	472	chr19	-	46823453	46843261	CAGAAAATAATTGCCCACATTTATTTGTCTCCTATAAGGGTTTCATTTCTGTTGACTGCT
ASHGV40003601	71.5259	45.4036	60.4169	92.7031	73.6121	93.9823	6.06315	5.53518	5.77439	6.53304	6.3609	6.57618	P	P	P	P	P	P	noncoding	long noncoding	Gold	NR_027136	TMEM51-AS1	RefSeq	6979	chr1	-	15438310	15478960	AAATTACCGTAATGCAAAGAGTGCTCAGCCCCTGCCGACATGAGCAATGGGCAGCGCGTC	200197	natural antisense	NM_201628	KAZN	kazrin isoform E	+	14925212	15444544
ASHGV40045967	28.0637	13.5795	18.049	41.9848	23.1166	31.7694	4.70608	3.72384	3.91784	5.41801	4.7144	5.03099	P	A	A	P	A	P	noncoding	long noncoding	Reliable	T315233	G073977	RNA-seq: Iyer et al 2015	1150	chr6	+	166806814	166811350	TACTCACATTGATACCCAACAACTTGCCAAGAAACTATTTCCTTTCTCTGTGCTCCGGGG
ASHGV40037674	22.6917	32.5353	26.6127	29.7123	31.0976	35.1865	4.38368	5.03374	4.52062	4.9551	5.14412	5.17119	A	P	P	P	P	P	noncoding	pseudogene	Gold	NR_111001	DRD5P2	RefSeq	2229	chr1	+	148901844	148904054	TCAAATGTACCCAGCCTACCAGAGATGGAACAATGATCCTGTGAGAGAAGAGAGTATGGT	1818
ASHGV40059241	70.6181	28.2151	95.879	109.587	51.0159	77.6602	6.04689	4.81387	6.46101	6.7619	5.84445	6.31001	P	P	P	P	P	P	noncoding	long noncoding	Reliable	TCONS_00001083	XLOC_000326	RNA-seq: Cabili et al 2011	403	chr1	+	104668178	104672483	GTCATTCAAATGTACAATAAACTGCTTTTGTTCTTGCCTACAGTCATGTAATGAGGAACA		intergenic
ASHGV40011645	56.837	53.6598	66.8151	44.4418	55.4534	45.6302	5.7263	5.772	5.92905	5.49829	5.96592	5.54524	P	P	P	P	P	P	noncoding	long noncoding	Reliable	T081706	G018888	RNA-seq: Iyer et al 2015	1620	chr12	+	68214199	68278732	ACACCTCTTTGACTATGTGGTCTGCAAGGTAATGGTGGTGGGGTTGGAAGTAAATTAGTT
ASHGV40028572	18.8654	8.96876	34.5006	56.4015	34.4461	55.4226	4.10894	3.08589	4.92586	5.82794	5.28936	5.82198	A	A	P	P	P	P	noncoding	long noncoding	Gold	ENST00000448241	AC023137.2	GENCODE	308	chr2	+	20650802	20652708	TGGGTCCTTACTTACTTGGTCCATCTTCTGGCTGGAAGGAGCACCTGGGCTCTCAGAGTG		intergenic
ASHGV40040445	74.0575	64.031	66.0356	105.395	69.9992	87.3175	6.11317	6.03036	5.91186	6.709	6.28813	6.4779	P	P	P	P	P	P	noncoding	long noncoding	Reliable	ENST00000503007	CTD-2201I18.1	GENCODE	956	chr5	-	79348196	79378227	GACAGACTAGCTAGAAGGGCTTTCTGATTCCAGAACAATACTAAGTTTCCTGAAGTAAAG	101929215	intronic antisense	NM_003248	THBS4	thrombospondin-4 precursor	+	79331169	79379107
ASHGV40022277	272.217	242.363	284.226	484.655	377.526	460.825	7.98258	7.98382	8.07705	8.91216	8.72277	8.89229	P	P	M	P	P	P	noncoding	long noncoding	Gold	NR_040050	LOC100507351	RefSeq	4232	chr17	+	75543022	75561103	GAGGACGATTCTGGATGGCTTCCCTCCTTGTGGACAGAGTGAGTCTCTGCTATGAGAAAG	100507351	intergenic
ASHGV40004576	177.9	114.925	137.439	189.125	193.545	231.227	7.37397	6.8922	6.99734	7.53701	7.73962	7.87332	P	P	P	P	P	P	noncoding	long noncoding	Gold	NR_120475	LOC101929384	RefSeq	761	chr12	+	312810	314259	CGGCGTTCTGTGCTCCGTTTGCTCACCCTGACCGTGGCACCCGCATAAGCCGTCTGTGTG	101929384
ASHGV40027145	35.0312	22.1699	28.8948	12.1164	29.7543	28.4943	5.01695	4.45472	4.65323	3.7907	5.0832	4.87454	M	M	P	A	P	P	noncoding	long noncoding	Reliable	T195272	G044980	RNA-seq: Iyer et al 2015	2119	chr2	-	100877004	100880601	AAGTGTTCAAGAAGATGTTGAAGAAATATTCACCCTGACTGCAAATCCCCACACTGAGAA
ASHGV40060658	78.8212	63.3485	88.4804	81.9999	39.2355	72.3783	6.20151	6.01374	6.34302	6.35445	5.47493	6.20613	P	P	P	P	P	P	noncoding	long noncoding	Reliable	uc.469-	uc.469	UCR	222	chrX	-	25018052	25018274	AATCCACTAACACGTTCATTTTATCTCTGCACAAAACCTCTAGTCTGCTTATAGAAAGCT		intergenic
ASHGV40044372	723.016	896.964	378.924	402.334	919.245	530.78	9.32431	9.8553	8.47051	8.63648	10.0293	9.10607	P	P	P	P	P	P	noncoding	long noncoding	Reliable	ENST00000431017	RP11-252P19.2	GENCODE	359	chr6	-	166186688	166188674	TCTAAGAGGACTCATAATGTCAACATGCATTTCCCCAATAAGTAAACAAGAGAAATGACA		intergenic
ASHGV40027931	98.1536	95.4903	107.692	112.02	94.9149	101.376	6.5141	6.62005	6.63884	6.79404	6.72224	6.68824	P	P	P	P	P	P	noncoding	long noncoding	Reliable	TCONS_00004557	XLOC_002462	RNA-seq: Cabili et al 2011	491	chr2	-	202921650	202922260	ATAATTACAGTGCCCATAGTGTAGACTGGCAGTCCTTTTCCTGTGTCCTCTGAAGTGCTT		intergenic
ASHGV40051887	117.202	101.693	145.939	18.7522	170.155	26.3381	6.77331	6.7143	7.07994	4.35141	7.55139	4.76385	P	P	P	A	P	P	noncoding	long noncoding	Reliable	T360940	G085259	RNA-seq: Iyer et al 2015	1713	chr9	-	83944683	83949686	AAGTACTAACAGAAGTCTTCGTGCATTCTCTGTTAAAGCCTACCGGTTGTCAGACTCAGC
ASHGV40029472	1074.08	1290.63	1211.46	853.087	901.547	807.108	9.89827	10.3712	10.1348	9.70777	9.9998	9.71814	P	P	P	P	P	P	noncoding	long noncoding	Reliable	T198560	G045831	RNA-seq: Iyer et al 2015	353	chr2	+	128051780	128053552	TAATGAAGCCATGTGGGCAATAAATGTGTGTGTGAGAGAGAGAGAGAGAGAATGTGACCT
ASHGV40044754	68391.3	63633.4	67339.6	28214.8	23374.7	26568	15.8838	16.0351	15.9543	14.771	14.8275	14.8021	P	P	P	P	P	P	noncoding	long noncoding	Reliable	T299308	G069965	RNA-seq: Iyer et al 2015	5911	chr6	+	26521716	26527627	CAATGCTTTTATCTAGAGGCGTGTTGTCATTTTTGTCTTCTATGAAATTTTTGTCCCAAG
ASHGV40013020	109.233	138.012	133.43	87.9785	82.279	92.8514	6.67071	7.15568	6.9537	6.45617	6.51429	6.56148	P	P	P	P	P	P	noncoding	long noncoding	Reliable	ENST00000425483	LINC00454	GENCODE	503	chr13	-	114583504	114584459	TGTGAACTCCCTGGCGATGGCATCCTGGAGACACCCACATGGCTGAGCTGGCACCATAGG	100874178	intergenic
ASHGV40018758	1026.89	985.285	999.283	306.622	426.839	408.266	9.83604	9.99943	9.86636	8.22657	8.90608	8.72277	P	P	P	P	P	P	noncoding	long noncoding	Reliable	T128083	G029962	RNA-seq: Iyer et al 2015	819	chr16	+	18355922	18362196	AAGAAAAACAGTGGATCCTAGACTCATCGCCCAGAGAAAGACTATGAACATTTTAGCACG
ASHGV40055944	2078.82	2160.57	2428.82	3861.25	3792.73	3551.68	10.7994	11.0945	11.1172	11.9417	12.1851	11.9091	P	P	P	P	P	P	noncoding	long noncoding	Reliable	ENST00000607967	RP11-47A8.5	GENCODE	1349	chr10	-	104402548	104403897	TTATTTCAGGAATAATCTGTTTAATAAAAATACCTGCGTATCCAGCCCCTCCCCCGCGTC
ASHGV40053768	27.8895	17.3855	23.7391	12.0669	5	26.8452	4.69424	4.09738	4.34334	3.78601	2.34798	4.78873	P	A	P	A	A	P	noncoding	long noncoding	Reliable	ENST00000433747	RP11-120D5.1	GENCODE	1071	chrX	-	10988010	11129234	GTGGTGGAGATCCAAAAGTGAACAAGACAGTGTTCTGGCTGCTAAATTCTTCTTAACTGG	101928302
ASHGV40053383	76.4875	63.5487	73.52	78.8802	22.2233	32.9552	6.15667	6.01901	6.06721	6.29774	4.65479	5.08076	P	P	P	P	A	P	noncoding	long noncoding	Reliable	ENST00000464488	RP11-27I1.4	GENCODE	1017	chr9	+	123560831	123561848	GACTTTGTGGAGGAATACTTTCTGCATTCTTTGCCTTATATAGATGTGAAAGTTCTTGAA	100288842
ASHGV40046228	84.1323	70.2482	90.4483	81.0854	35.3787	45.1852	6.29416	6.16815	6.37357	6.3369	5.32698	5.53062	P	P	P	P	P	P	noncoding	long noncoding	Gold	NR_110119	LOC101927811	RefSeq	924	chr7	-	20367923	20371385	CTCTCATTTTAATACAACACCCGCCTCTTAGAGGCAGCAGACCAGTCCAGCCAGGTCAAG	101927811
ASHGV40041683	1035.12	968.329	1068.95	754.773	438.202	632.402	9.84671	9.97587	9.95646	9.53594	8.94455	9.36555	P	P	P	P	P	P	noncoding	long noncoding	Reliable	ENST00000565748	CTD-2636A23.2	GENCODE	2125	chr5	+	43287702	43289827	GTCATTTTAACAAATTATGACTGTACAAATCAAAATACTACTAGTTAATATTAGACAAGA		natural antisense	NM_001098272	HMGCS1	hydroxymethylglutaryl-CoA synthase, cytoplasmic	-	43287571	43313614
ASHGV40041683	1035.12	968.329	1068.95	754.773	438.202	632.402	9.84671	9.97587	9.95646	9.53594	8.94455	9.36555	P	P	P	P	P	P	noncoding	long noncoding	Reliable	ENST00000565748	CTD-2636A23.2	GENCODE	2125	chr5	+	43287702	43289827	GTCATTTTAACAAATTATGACTGTACAAATCAAAATACTACTAGTTAATATTAGACAAGA		natural antisense	NM_002130	HMGCS1	hydroxymethylglutaryl-CoA synthase, cytoplasmic	-	43287571	43313614
ASHGV40022189	123.554	115.237	130.143	120.4	125.466	187.66	6.84517	6.89518	6.91669	6.90785	7.11975	7.56805	P	P	P	P	P	P	noncoding	long noncoding	Reliable	TCONS_00025483	XLOC_012304	RNA-seq: Cabili et al 2011	230	chr17	+	72376324	72377340	TCCTTCCAGGACTCCTCCAAGATATATATTTAGCAGGCGGGGCGGGGTGGGGCGGGAGAG		intergenic
ASHGV40021077	460.402	416.159	410.746	226.417	203.893	202.704	8.68603	8.75176	8.58483	7.79916	7.81672	7.68791	P	P	P	P	P	P	noncoding	long noncoding	Reliable	uc002frx.1	AX748314	UCSC_knowngene	2183	chr17	+	699304	701487	GTGGAAAACATACCCTTTTTCTTCAACAGGCTTTTAATGTTGGGAAGACAGGTTAAAAAA		intergenic
ASHGV40004924	481.265	304.653	359.637	89.1553	85.2609	65.0016	8.75176	8.31866	8.39904	6.47702	6.56843	6.04812	P	P	P	P	P	P	noncoding	long noncoding	Reliable	T048718	G011373	RNA-seq: Iyer et al 2015	4031	chr10	-	114178356	114182387	GCAATACACAGGGCAAAAATGATGAGACCAGGAAAAATGTTTCCAACATGACAAAAGTTA
ASHGV40057875	20.9063	28.1736	24.0521	50.9567	31.4764	39.6172	4.26413	4.81206	4.36176	5.68902	5.16061	5.34169	A	P	P	P	P	P	noncoding	long noncoding	Gold	NR_037657	BLOC1S1	RefSeq	780	chr12	+	56110075	56113491	CGGGAAGGAGCGACTCTGGAGGGAGGAGGGTGTGGGGAACCCCCCAGAGATGGGCTTCTT	2647
ASHGV40020010	1146.2	913.41	1032.16	1108.92	1552.19	1415.33	9.99002	9.88378	9.91096	10.0965	10.8339	10.545	P	M	P	P	P	P	noncoding	pseudogene	Gold	NR_001587	AURKAPS1	RefSeq	1537	chr1	-	220439520	220441057	ACTTATTGGGTTGGCCAAGCCTGGTAAAGCTGTTGGACTGAGTACGTGATTCTTTTTAAG	6791
ASHGV40025627	253.372	265.253	239.119	149.202	144.878	156.024	7.87424	8.1194	7.81277	7.20245	7.31776	7.30205	P	P	P	P	P	P	noncoding	long noncoding	Reliable	ENST00000588369	CTD-2293H3.1	GENCODE	1224	chr19	+	37582242	37583466	ATGGTTGGCCGGGCGCGGTCTTGTATGTGCTTGGTAGTTGAATATTACATATTAAGAACT
ASHGV40052371	79.511	73.6584	94.9838	48.175	114.031	78.5323	6.21355	6.23859	6.44473	5.61179	6.98682	6.32505	P	P	P	P	P	P	noncoding	long noncoding	Reliable	T039745	G009110	RNA-seq: Iyer et al 2015	3024	chr10	-	34264041	34281900	CCAAGTTCCTGTCTCATTTTTGTGATGTAAACCCCACCTTTTCTTCTGATTTATGGTCGA
ASHGV40024537	642.667	527.819	584.45	608.367	516.121	563.549	9.15697	9.09555	9.08201	9.24251	9.19423	9.19157	P	P	P	P	P	P	noncoding	long noncoding	Reliable	T001929	G000293	RNA-seq: Iyer et al 2015	2309	chr1	+	5202745	5208362	GAAAGAAGAGTTCCAAGATAATGCCTGCTGTCCTCTGACTGCCTTTCTGATGAGCAACAA
ASHGV40017021	86.7505	72.0093	81.798	90.6329	73.1279	85.029	6.33985	6.20579	6.22985	6.49816	6.35156	6.43947	P	P	P	P	P	P	noncoding	long noncoding	Reliable	T119122	G028151	RNA-seq: Iyer et al 2015	7485	chr15	+	72638601	72646086	TTTTTGAGGGTCCACACTTACTGTGCCCTCAGCAGATTTCCAAACAAGCTGGCTAAAAGT
ASHGV40004355	1402.48	1203.63	1304.64	1056.74	653.359	846.014	10.2617	10.2749	10.2351	10.0212	9.53702	9.78358	P	P	P	P	P	P	noncoding	long noncoding	Gold	NR_110098	SNHG21	RefSeq	754	chr15	+	83419315	83425958	TCTAAAAGAGACTTATCAGCAGGTTGCAGGTGAACATGGCCTTGAGGTAAATCTGTCCCT	100505616
ASHGV40034538	28.7358	17.8887	32.6274	11.9607	109.6	5.86249	4.73918	4.13707	4.83949	3.7762	6.93161	2.68596	P	A	P	A	P	A	noncoding	long noncoding	Reliable	T244991	G056181	RNA-seq: Iyer et al 2015	5428	chr3	-	70049746	70055963	AATGGTGATATTGTCCTTCTGGTGTTATTGTGTAATGCTGTAATTTATGGATGAAGTGGA
ASHGV40054406	141.07	131.643	283.549	245.772	276.481	159.056	7.03261	7.08732	8.07374	7.91372	8.25739	7.33107	P	P	P	P	P	P	noncoding	long noncoding	Reliable	T379847	G089971	RNA-seq: Iyer et al 2015	362	chrX	-	127073250	127079747	CGCAAATGGAACTCAAGGCCACTCCACTATTTCACTAGACAAGTGAGAACATTTCTGAGT
ASHGV40048921	30.506	31.2746	16.6774	29.3836	31.3821	25.4708	4.82082	4.97437	3.79274	4.93944	5.1579	4.71721	P	P	A	P	P	P	noncoding	long noncoding	Reliable	uc003wvp.1	AK308439	UCSC_knowngene	663	chr8	-	12282230	12282893	TTGAGAAAAGCATCTGCAAAATGCTAAAGAGCAGAGCTTAACTCATTGCCTGTCCCCACC		intergenic
ASHGV40036570	291.908	250.347	218.744	231.664	268.22	202.542	8.07748	8.03355	7.68985	7.83545	8.20837	7.68566	P	P	P	P	P	P	noncoding	long noncoding	Reliable	T251120	G057759	RNA-seq: Iyer et al 2015	1774	chr3	+	136869341	136951642	TACATGGTTTCTGAGAGCTCTATCAAGTCTCAAGTTCCAAGTCATCTGTGCCTCCCTTGA
ASHGV40039980	758.934	416.293	578.04	784.622	737.791	701.843	9.40362	8.75216	9.06451	9.5858	9.70438	9.50599	P	P	P	P	P	P	noncoding	long noncoding	Reliable	uc001frl.1	AK057438	UCSC_knowngene	1041	chr1	+	157895763	157918861	TGTTCCTCCCCACTCTAAGATCCATGTTCAAAGTTCCCATATAAATTGTGTCATCTCATT
ASHGV40026395	5909.21	4202.14	4281.48	9215.38	7991.95	7707.18	12.2358	12.037	11.9086	13.1593	13.2529	13.0217	P	P	P	P	P	P	noncoding	long noncoding	Reliable	T185185	G042512	RNA-seq: Iyer et al 2015	4571	chr2	-	16261857	16267174	CCTCCCCTCCTTGGAAATTTTTTGAGCGTGACATACTGTATAATCTAATGAGCAGTAAAT
ASHGV40003721	1354	1234.4	1310.72	627.601	499.693	544.447	10.2126	10.309	10.2403	9.28389	9.15485	9.14296	P	P	P	P	P	P	noncoding	pseudogene	Gold	NR_033934	MRPL45P2	RefSeq	1396	chr17	-	45527592	45569986	CAATGGAACCAATTGTTTTACAGTCTGTTCCACATGATCATTGTAATAAGGGTTAGAATA	653479
ASHGV40028352	2371.34	1624.86	2023.95	1070.17	1209.93	1152.95	10.9859	10.7029	10.8557	10.0392	10.4583	10.2363	P	P	P	P	P	P	noncoding	long noncoding	Reliable	TCONS_00003525	XLOC_002561	RNA-seq: Cabili et al 2011	1321	chr2	-	243173848	243175523	GACCCTTATTGGCATGACATGTCAGAAACCACAATGAAAGAATTATTTTAACTTGCATTC		intergenic
ASHGV40011959	345.292	339.567	536.027	933.351	857.942	826.686	8.30137	8.47122	8.95894	9.84573	9.92752	9.75599	P	P	P	P	P	P	noncoding	long noncoding	Reliable	T085943	G019954	RNA-seq: Iyer et al 2015	600	chr12	+	108996989	108998694	ACGTTCTGTGATTCTTTGTAAATTTTACACCTGTTTCAACAACGATCCCTTCTCCCACCT
ASHGV40026437	62.5088	46.0474	57.0669	43.8807	41.9642	39.882	5.86809	5.55411	5.68739	5.47713	5.56841	5.35275	P	P	P	P	P	P	noncoding	long noncoding	Reliable	ENST00000602736	RP11-130L8.2	GENCODE	439	chr2	-	20786007	20786446	AAATACCATTTTCCCGGGAACATCTGGAATGCGCTTGCTTTTATTTCTTCCTCCCCAGAG
ASHGV40049518	315.825	202.481	271.271	185.042	139.968	185.292	8.19037	7.71805	8.00647	7.5091	7.26681	7.54942	P	P	P	P	P	P	noncoding	long noncoding	Reliable	uc031tbp.1	DJ031142	UCSC_knowngene	537	chr8	-	81397767	81398304	TTATTGCTGTGATGAAATGGAAATTTAAATAAAAGGTCGAACACGTGCGTTCACTGGGAA
ASHGV40004149	58.1546	44.8101	35.5259	69.8792	80.6833	80.6409	5.76125	5.51499	4.96982	6.12602	6.4854	6.36563	P	P	P	P	P	P	noncoding	long noncoding	Gold	NR_102708	LINC00678	RefSeq	962	chr11	-	27639172	27656174	GAAAAAAATTGGGACAGCATGGAGGTGTCTGATTTCTGCTTGGGCTGAGGATTCAGGAGA	101410541
ASHGV40016659	61.4769	78.2986	69.3208	63.9799	45.7416	55.5787	5.84343	6.32565	5.98143	6.00512	5.69634	5.82474	P	P	P	P	P	P	noncoding	long noncoding	Gold	NR_040061	SRP14-AS1	RefSeq	723	chr15	+	40331511	40349201	TTTGACAATTTTATATCAGCATGGACCCTTCACCAAGACTGAAATAACTCTGTTATTGAG	100131089	bidirectional	NM_003134	SRP14	signal recognition particle 14 kDa protein	-	40327890	40331389
ASHGV40012954	80.6199	71.3375	64.234	70.5304	70.2868	83.2112	6.23379	6.1904	5.87107	6.14025	6.29354	6.41013	P	P	P	P	P	P	noncoding	long noncoding	Reliable	T099036	G023384	RNA-seq: Iyer et al 2015	1787	chr13	-	110627144	110631738	TGAATGCATTAGCATTGAACTTAATAGGAGGGTCCCCCAGAGAAAGTTAAGAAGCCTGCC
ASHGV40011027	2007	1889.74	1795.82	931.756	820.143	953.645	10.7545	10.9079	10.691	9.84114	9.86302	9.95949	P	P	P	P	P	P	noncoding	long noncoding	Reliable	ENST00000440688	RP5-1028L10.2	GENCODE	508	chr1	-	110720264	110721341	TGTGTCATCCTGCATGAACTGTTTGTGTAAAGGGGTGTGTGTGTGTACACACATGTGCAA		intronic antisense	NM_001010898	SLC6A17	sodium-dependent neutral amino acid transporter SLC6A17	+	110693131	110744823
ASHGV40058940	27.719	22.8224	27.0151	49.2549	45.6637	52.2382	4.68423	4.50269	4.54608	5.64306	5.69354	5.73749	P	P	P	P	P	P	noncoding	long noncoding	Reliable	T315777	G074068	RNA-seq: Iyer et al 2015	2345	chr6	+	168617509	168621217	TTAATCTCTCTTACCCTACCCCTGGGAAAAGGACTGGAATTTCACCAAATACAGTCTGGG
ASHGV40026723	75.5363	54.6702	75.5284	98.4346	72.6569	89.112	6.13775	5.7989	6.11028	6.6141	6.34231	6.5061	P	P	P	P	P	P	noncoding	long noncoding	Reliable	T189133	G043470	RNA-seq: Iyer et al 2015	4932	chr2	-	48167985	48543095	TATGTGGGTTTCCGCAAGACCTTCCGCCATTGCCTGGGCTTTGAAAGCGCTTTAGGAACG
ASHGV40050406	29119.5	21656.5	26035.2	12840.3	12190.6	12505.9	14.5512	14.4347	14.5024	13.6167	13.8677	13.6964	P	P	P	P	P	P	noncoding	long noncoding	Reliable	uc003xel.1	DKFZp451J181	UCSC_knowngene	806	chr8	+	25272425	25273231	CATGGACAGTTAGGAAGATGTGCATTGAAGTAGGAAAATTTTGTTCAGATTTGCTGTTAT
ASHGV40050627	87.2386	53.058	74.8069	86.9782	49.0193	69.1773	6.34784	5.75466	6.09629	6.43926	5.78981	6.13665	P	P	P	P	P	P	noncoding	long noncoding	Gold	NR_105002	LOC101929268	RefSeq	2372	chr8	+	49464126	49611069	CTAGCCATGCCTGTGTGCGCACTGCTGTTTCTCATTGTTAATATTTTAACTGTTATTAAA	101929268
ASHGV40055477	32.7813	41.6091	43.3053	42.1843	39.3839	42.943	4.92059	5.40726	5.27585	5.42477	5.48045	5.45772	P	P	P	P	P	P	noncoding	long noncoding	Reliable	T381157	G090341	RNA-seq: Iyer et al 2015	407	chrX	+	144925217	144957166	TCAGTCTAGGTTGTGCTAAATAAATAGGGAGAGCCTGACCACCATACTACATAAAGCGGG
ASHGV40034120	3391.27	3278.54	4091.72	12461.7	11778.3	12898.3	11.4739	11.6734	11.8385	13.5736	13.8183	13.7455	P	P	P	P	P	P	noncoding	long noncoding	Reliable	TCONS_00002090	XLOC_000294	RNA-seq: Cabili et al 2011	207	chr1	+	93797323	93798755	GGTGTTGAAGAGAGAAAGAAAGAAGCTCATCTCCCAATAAATTTTGTTCTGTATTCTGAT		intergenic
ASHGV40034889	82.7664	67.416	66.145	46.4614	39.5368	43.2063	6.2701	6.10489	5.91388	5.55953	5.48557	5.46655	P	P	P	P	P	P	noncoding	long noncoding	Reliable	T250293	G057545	RNA-seq: Iyer et al 2015	5226	chr3	-	128909488	128923372	GCCCGGTTTAATCTATCCAAATTTTAAGTAAAGATACAAGTCCCAAATTCAAAAAGGAGG
ASHGV40004375	23.1218	12.0724	22.2427	43.9981	27.2542	37.8954	4.41271	3.54503	4.23607	5.48131	4.95534	5.2791	P	A	A	P	P	P	noncoding	long noncoding	Gold	NR_110164	LOC100996579	RefSeq	2348	chr2	+	162101249	162105561	AGAAAGCCAGAAAATGGAGAAATTAAGTCCTTTCCATGGATCATTCCTTCTGTAAACAGA	100996579
ASHGV40022590	326.734	300.904	317.218	296.38	185.45	243.534	8.23053	8.30018	8.22185	8.17539	7.67726	7.94496	P	P	M	P	P	P	noncoding	long noncoding	Reliable	ENST00000585184	RP11-17J14.2	GENCODE	389	chr18	-	20837127	20840318	CCGGAACTTCTCTTCCAGTTTCTGCAACAAAAAGAAAATCAAAAGCATGTTCATTTTGAA		natural antisense	NM_001100619	CABLES1	CDK5 and ABL1 enzyme substrate 1 isoform 2	+	20715726	20840434
ASHGV40022590	326.734	300.904	317.218	296.38	185.45	243.534	8.23053	8.30018	8.22185	8.17539	7.67726	7.94496	P	P	M	P	P	P	noncoding	long noncoding	Reliable	ENST00000585184	RP11-17J14.2	GENCODE	389	chr18	-	20837127	20840318	CCGGAACTTCTCTTCCAGTTTCTGCAACAAAAAGAAAATCAAAAGCATGTTCATTTTGAA		natural antisense	NM_001256438	CABLES1	CDK5 and ABL1 enzyme substrate 1 isoform 3	+	20714527	20840434
ASHGV40022590	326.734	300.904	317.218	296.38	185.45	243.534	8.23053	8.30018	8.22185	8.17539	7.67726	7.94496	P	P	M	P	P	P	noncoding	long noncoding	Reliable	ENST00000585184	RP11-17J14.2	GENCODE	389	chr18	-	20837127	20840318	CCGGAACTTCTCTTCCAGTTTCTGCAACAAAAAGAAAATCAAAAGCATGTTCATTTTGAA		natural antisense	NM_138375	CABLES1	CDK5 and ABL1 enzyme substrate 1 isoform 1	+	20735788	20840434
ASHGV40059589	77717.2	66374.7	67442.9	98079.7	84680.8	94039	16.0575	16.083	15.9603	16.5558	16.563	16.5657	P	P	M	P	P	P	noncoding	long noncoding	Reliable	TCONS_00018225	XLOC_008503	RNA-seq: Cabili et al 2011	871	chr10	+	69609269	69610353	CCCGCCCTCCCCTCGCTTCAAAGTTCTGTATTGCAGAATGAAATCGGCGCCTTTCCCCAG		intergenic
ASHGV40049375	24.669	19.4561	25.1262	15.5036	24.2491	24.5095	4.51368	4.26157	4.43161	4.10004	4.78488	4.66517	M	A	P	A	A	P	noncoding	long noncoding	Reliable	T344811	G081110	RNA-seq: Iyer et al 2015	2475	chr8	-	62658772	62662480	GTGTTTGTCTCTTCCACTGAACAGCAAATTCCCCAAAGAACCAATTATATGTTATTAAGA
ASHGV40004224	16361.6	10698.7	13777.3	11672.8	9454.32	10858	13.7356	13.4425	13.6234	13.4896	13.5042	13.4868	P	P	P	P	P	P	noncoding	long noncoding	Gold	NR_104454	TMEM14B	RefSeq	813	chr6	+	10747991	10757214	TCTTCCCATTCCGCTACATCTGTTACTTTTGTTGGTGTTATGGGAATGAGATCCTACTAC	81853
ASHGV40030214	309.035	331.742	338.131	110.591	196.48	154.983	8.15723	8.4411	8.30988	6.77487	7.76517	7.29221	P	P	P	P	P	P	noncoding	long noncoding	Reliable	ENST00000607970	RP11-395N3.2	GENCODE	584	chr2	+	227664861	227675745	TCCCCCAGGTGACCTTGCTCGTGCATGTGGATATTTGCTCAGATTAAGAATGTTTCCCAC
ASHGV40007812	134.056	122.324	155.988	260.501	234.667	225.953	6.9571	6.97988	7.18855	7.99115	8.01421	7.84032	P	P	P	P	P	P	noncoding	long noncoding	Reliable	T070076	G016210	RNA-seq: Iyer et al 2015	677	chr11	-	127482298	127486365	AATTTCTTAAGTCCAGATTTGCCCAGAGTCTCCTGGGAAGATGCTTGATTGCCCTACAGA
ASHGV40058562	240.101	276.804	299.237	406.732	448.796	422.45	7.79736	8.17539	8.14575	8.65407	8.97864	8.77217	P	P	P	P	P	P	noncoding	long noncoding	Reliable	T213836	G049416	RNA-seq: Iyer et al 2015	3087	chr20	-	12223941	12298831	CCCATGTAAGGTCCCTGTACTTTGGTCCTTCTTCAGCCCAAGCCAGCATGCAGACCTTCT
ASHGV40058431	76.9042	77.3274	100.287	52.6642	43.5656	40.7167	6.16412	6.3087	6.53199	5.73238	5.62591	5.38335	P	P	P	P	P	P	noncoding	long noncoding	Reliable	T172601	G040077	RNA-seq: Iyer et al 2015	1952	chr19	-	30328375	30332723	AGAGAAGAAGAAACAAAAGGATAAAATCATTGGCATCACTGCTGGACATGGTGGCTCACG
ASHGV40049311	12040.8	9217.36	11169.8	12203	11572.9	11832	13.2851	13.2056	13.3002	13.5451	13.7881	13.6133	P	P	P	P	P	P	noncoding	pseudogene	Gold	NR_027765	SBF1P1	RefSeq	6125	chr8	-	56361756	56367881	ATAGTCCAGCCAGCTGGCTGCAGGCGAATTGTTTCTAGAACCAGAGTCTATATAAAGAGA	100133234
ASHGV40010228	639.566	568.107	529.433	2491.98	1453.02	2905.33	9.15028	9.19701	8.94158	11.2859	10.7346	11.6162	P	P	P	A	P	A	noncoding	long noncoding	Reliable	T081884	G018951	RNA-seq: Iyer et al 2015	4707	chr12	-	69366177	69372881	TCAGGGTCTAAAACCTTCTCCCGTCTAAAGTGCTACCTTATCATAAAATAATGAAAGGTT
ASHGV40002985	35.2548	34.0624	31.9381	37.7936	39.2099	178.12	5.0252	5.10061	4.80658	5.27585	5.47404	7.49219	P	P	P	P	P	P	noncoding	long noncoding	Reliable	GSE61474_TCONS_00293495	GSE61474_XLOC_055705	RNA-seq: Clark et al 2015	396	chr6	-	148460328	148478217	AGACTACACTGATTGGAATCAAGTTTAAAGGCATGGCTTACATTCAGCAGAGAAGTTTAT
ASHGV40013580	356.861	269.386	293.236	140.088	114.715	165.486	8.35232	8.14028	8.11588	7.11749	6.99571	7.38947	P	P	P	P	P	P	noncoding	long noncoding	Reliable	ENST00000577853	RP11-196G18.23	GENCODE	1234	chr1	-	149802875	149804109	GAGTCTATGAGAAAATCTTCTGGTTTCTGCTGAAAGAATCGTGTTTTGTTGGGGTTTTTT		bidirectional	NM_001034077	HIST2H4B	histone H4	+	149804220	149804616
ASHGV40013580	356.861	269.386	293.236	140.088	114.715	165.486	8.35232	8.14028	8.11588	7.11749	6.99571	7.38947	P	P	P	P	P	P	noncoding	long noncoding	Reliable	ENST00000577853	RP11-196G18.23	GENCODE	1234	chr1	-	149802875	149804109	GAGTCTATGAGAAAATCTTCTGGTTTCTGCTGAAAGAATCGTGTTTTGTTGGGGTTTTTT		bidirectional	NM_003548	HIST2H4A	histone H4	+	149804220	149804616
ASHGV40027511	65.7103	45.5881	59.8301	60.5662	37.8218	46.7325	5.94021	5.54044	5.76051	5.92791	5.42328	5.57977	P	P	P	P	P	P	noncoding	long noncoding	Reliable	T200420	G046261	RNA-seq: Iyer et al 2015	4183	chr2	-	144521458	144525641	CAATATAAAATATTCATTCTGCCTCAAACCTCTATCCTTTATGTCCATTTCCCTGCACGT
ASHGV40057736	27.086	24.7479	20.7154	36.2546	8.28695	11.9589	4.64721	4.62292	4.12928	5.21918	3.24886	3.64999	P	P	A	P	A	A	noncoding	long noncoding	Gold	NR_002728	KCNQ1OT1	RefSeq	91671	chr11	-	2629557	2721228	TTATTAACACAACTCTATTTACACGACAGCATCAGGACACTCAGCCTTGGCCACCAAGGA	10984
ASHGV40053020	28.0956	28.8147	33.05	5.14639	12.6236	5	4.70792	4.84823	4.86066	2.3673	3.85655	2.34187	P	P	P	A	A	A	noncoding	pseudogene	Gold	NR_026851	SPATA31D5P	RefSeq	4878	chr9	+	84528351	84534842	TTCTATGTGGTATTGATGCTGTGTTTGTCAACCCTTGGGAAAAATAATGATATCCAAAAG	347127
ASHGV40053625	140.624	131.716	189.547	220.116	205.41	158.304	7.02688	7.08796	7.48221	7.75239	7.82631	7.32319	P	P	P	P	P	P	noncoding	long noncoding	Reliable	ENST00000430816	RP11-98L5.5	GENCODE	202	chr9	+	138506141	138507354	CGCTCTCCACTCCATCCGGACCAGGGACGGCGGGGACGTGGACTTCGTGCTGTTCTGGAA		intergenic
ASHGV40029730	35.7284	30.7402	33.2379	49.1446	24.5117	33.8557	5.04465	4.94482	4.87003	5.64015	4.80194	5.11634	P	P	P	P	A	P	noncoding	long noncoding	Reliable	T202320	G046721	RNA-seq: Iyer et al 2015	1609	chr2	+	166554296	166597668	GAAGATGCTCTCTTCTATGTGACTGAAAATATGGGGACATGCTATACATTCTATTTTTTC
ASHGV40004573	23.6584	23.1853	36.9518	22.8431	14.2219	19.1319	4.44858	4.52817	5.02705	4.60465	4.02007	4.31916	P	P	P	A	A	A	noncoding	long noncoding	Gold	NR_120469	LINC01490	RefSeq	1441	chr12	+	81156932	81164494	AGAACTTGTAAGGAAGCCTGTGTCCATAGATTGTCATGTGTATGCAGCTGTAGTCTGGGA	101928420
ASHGV40024786	387.616	121.294	243.946	9.58656	47.2732	20.0836	8.46265	6.9685	7.84526	3.50492	5.74301	4.38771	P	P	P	A	P	A	noncoding	long noncoding	Reliable	ENST00000596234	CTD-2587H19.1	GENCODE	1904	chr19	-	54862990	54864894	GCACTTGATTGCACCAAAGATTTTACGTTCATAGAAAATTTCTGGCATCTGTGTGAAGAA
ASHGV40034642	48.5104	54.5985	58.8251	42.1929	52.0188	51.2917	5.49323	5.79641	5.73105	5.42539	5.87508	5.71013	P	P	P	P	P	P	noncoding	long noncoding	Reliable	T246472	G056675	RNA-seq: Iyer et al 2015	1005	chr3	-	95675191	95683581	GATTTGGCCACACCTACCTACTCTTTATTTTGTCATGTCCTTCTGTTTAAATCAAGAATT
ASHGV40002099	900.55	833.059	797.109	992.147	707.685	857.464	9.65636	9.74867	9.53387	9.92919	9.65334	9.80587	P	P	P	P	P	P	noncoding	long noncoding	Reliable	ENST00000554219	RP11-332E19.2	GENCODE	525	chr14	-	78745914	78749719	GCCCCTCCAGGTCCCAGCATGTTCCAATGGAGAGTCAGAAGTTCAAATCCCAGTGCTACC		intronic antisense	ENST00000553363	NRXN3	neurexin 3 [Source:HGNC Symbol;Acc:8010]	+	78744985	79117654
ASHGV40051667	53.3235	37.451	36.2691	15.6776	55.699	17.0488	5.62861	5.24617	5.00122	4.11534	5.97219	4.15609	P	P	P	A	P	A	noncoding	long noncoding	Reliable	T357426	G084345	RNA-seq: Iyer et al 2015	6362	chr9	-	33817838	33824200	TGGAATGCAAAGTTGGCACTACCACTACCCAAGATGCCCAACAAATCCTCAAAATGTCAG
ASHGV40046021	153.563	87.9876	128.637	171.871	192.194	186.728	7.16112	6.50206	6.89851	7.40153	7.73002	7.56092	P	P	P	P	P	P	noncoding	long noncoding	Reliable	ENST00000444188	XXyac-YX65C7_A.2	GENCODE	980	chr6	+	169613348	169639660	CACTCTTCTCTGCCAAAACCAACCAATGAATAAATAAACAAACAAGCATGGAATTCCTAA		intronic antisense	NM_003247	THBS2	thrombospondin-2 precursor	-	169615874	169654137
ASHGV40056740	2336.3	2839.38	2695.21	5454.08	6028.21	5884.25	10.9615	11.4696	11.2477	12.4216	12.8547	12.6396	P	P	P	P	P	P	noncoding	long noncoding	Reliable	ENST00000447880	AC016999.2	GENCODE	452	chr2	-	239335717	239336370	GGCCGCGCGCACGTTACCTGCGGAGCCCGGCCCTGCCCGCCCGTCTGGGCTGCCGCCCTC		natural antisense	NM_001040445	ASB1	ankyrin repeat and SOCS box protein 1	+	239335625	239360891
ASHGV40016398	419.447	187.576	290.705	216.114	201.829	203.87	8.57044	7.60598	8.10547	7.72612	7.80042	7.69482	P	P	P	P	P	P	noncoding	long noncoding	Gold	NR_102743	NR2F2-AS1	RefSeq	1161	chr15	-	96809615	96870590	TATAATTCTCCACCAGGCAAATAAAGAAAGAAAGATGTAATTAGGTGATTTAAGCATAAA	644192
ASHGV40019160	120.398	115.518	132.503	260.609	175.08	200.323	6.81322	6.89876	6.94367	7.99196	7.59115	7.66686	P	P	P	P	P	P	noncoding	long noncoding	Gold	NR_104045	MT1IP	RefSeq	357	chr16	+	56710027	56711789	CCTGGAATTGTTTTCCATACAACCCTGACCCATTAGTACATTTGGGTTTCTAAAAATAAA	644314
ASHGV40025261	177.989	165.461	213.124	222.936	260.265	229.271	7.37475	7.42444	7.65185	7.77029	8.16415	7.86207	P	P	P	P	P	P	noncoding	long noncoding	Reliable	T169553	G039362	RNA-seq: Iyer et al 2015	1229	chr19	+	14585057	14586366	AGCAAATTCCTGGGGCCTGTGGCTCCATCTGATAGCTCTCACCCATTTCTGCCACTGTGG
ASHGV40027443	50.7199	37.2229	64.5377	50.4005	48.51	41.4614	5.5591	5.23658	5.87796	5.67539	5.77509	5.40991	P	P	P	P	P	P	noncoding	long noncoding	Gold	ENST00000419784	RP1-156L9.1	GENCODE	840	chr2	-	132741509	132751734	CTAGCTGGCCTTTCCTATTCTTGAATAAAATTATTCTGGTTGCCATAATGCATCCCGAAG	101928067	intergenic
ASHGV40003683	67.5819	73.6395	94.5953	139.137	104.301	75.1979	5.9844	6.23829	6.43723	7.10822	6.86098	6.26414	P	P	P	P	P	P	noncoding	long noncoding	Gold	NR_033203	HOXB-AS3	RefSeq	452	chr17	+	46669653	46679703	GCCGGGTCAGGTTGCTTGTCTGGAGATGGAGCCACTACAGGCGGGCCTGGGCGCCTGGAG	404266	intronic antisense	NM_018952	HOXB6	homeobox protein Hox-B6	-	46673098	46682334
ASHGV40003683	67.5819	73.6395	94.5953	139.137	104.301	75.1979	5.9844	6.23829	6.43723	7.10822	6.86098	6.26414	P	P	P	P	P	P	noncoding	long noncoding	Gold	NR_033203	HOXB-AS3	RefSeq	452	chr17	+	46669653	46679703	GCCGGGTCAGGTTGCTTGTCTGGAGATGGAGCCACTACAGGCGGGCCTGGGCGCCTGGAG	404266	natural antisense	NM_002147	HOXB5	homeobox protein Hox-B5	-	46668618	46671103
ASHGV40050258	32.9715	31.3685	44.3828	45.6235	23.0745	13.7609	4.92834	4.97856	5.31374	5.53539	4.71153	3.85255	P	P	P	P	A	A	noncoding	long noncoding	Reliable	T338817	G079473	RNA-seq: Iyer et al 2015	3475	chr8	+	10584086	10587561	TATAATTTCATCTGTGACAGCCTTCCTCTGAGATGGCCCAATTGTAAGGTCCAGGGAATG
ASHGV40005708	280.38	318.359	336.554	535.671	402.348	363.608	8.02333	8.37934	8.30312	9.05937	8.82115	8.54697	P	P	P	P	P	P	noncoding	long noncoding	Reliable	T042807	G009868	RNA-seq: Iyer et al 2015	1271	chr10	+	64752003	64781010	GAAGCTTCCCAATATCTATTTTGCAATTGTAACCCGGATGAGCCCTCCCTGTGTTTTTGC
ASHGV40028867	26.1858	10.1744	41.5766	25.5094	16.2752	25.7521	4.59971	3.28011	5.21337	4.75182	4.20972	4.73261	P	A	P	A	A	P	noncoding	long noncoding	Reliable	T189689	G043611	RNA-seq: Iyer et al 2015	12366	chr2	+	55527866	55540232	CCCCAAACACTGCTTTCTGTCTTTAAAACTGTTTAACTTATAGTATAGTCCAAAAGCTAG
ASHGV40060692	28100.2	26155.8	27695	20377.1	20582.2	19847.7	14.4921	14.6963	14.5927	14.3106	14.6311	14.385	P	P	P	P	P	P	noncoding	long noncoding	Reliable	uc.49-	uc.49	UCR	207	chr2	-	33813408	33813615	TCTAGGAATGTCCAAACCTCCAGCCAATATAACTATGTTCCAATTCTTCAGCGGGATTGA
ASHGV40008116	93.6993	68.4599	95.6796	167.217	85.9932	156.251	6.45201	6.1276	6.45668	7.36703	6.58391	7.30318	P	P	P	P	P	P	noncoding	long noncoding	Gold	ENST00000527997	RP13-631K18.5	GENCODE	550	chr11	+	12108437	12110988	GCGTCTTGGTTTCCTCTTTTACATTTTTCTAAGGATTCTTCAGTATGGATATGAGGAAAT		intergenic
ASHGV40049730	121.593	98.7594	72.4642	27.7508	43.8557	38.3155	6.82606	6.67057	6.04562	4.86411	5.63478	5.29541	P	P	P	P	P	P	noncoding	long noncoding	Reliable	T348922	G082286	RNA-seq: Iyer et al 2015	5244	chr8	-	103904573	104019869	CATACAAAGTGGTGTGTGCCAAAACTTACTTATGGTCATCAGTTCTTAGAAAATAAGGTA
ASHGV40057342	142.901	108.806	127.254	108.421	64.3675	94.0463	7.05567	6.81695	6.88079	6.74864	6.1768	6.57768	P	P	P	P	P	P	noncoding	long noncoding	Reliable	TCONS_l2_00026703	XLOC_l2_013898	RNA-seq: Cabili et al 2011	1354	chr7	-	76692441	76751608	GAGGAGATGGCCATTGTGTCTGATACTATCCACCCCCAGGCGTCCGTGGAGGTGAACGCG
ASHGV40030377	150.823	145.514	151.657	301.228	282.001	292.623	7.13364	7.23584	7.14214	8.19958	8.28474	8.22657	P	P	P	P	P	P	noncoding	long noncoding	Reliable	T211002	G048848	RNA-seq: Iyer et al 2015	2777	chr2	+	240753370	240757266	TCCTGATCTTGCTGCACATCATCTCCTCCTCTTCATCTAACTTTAAAAAGGTAAAACTTC
ASHGV40029777	56.7936	46.6202	52.6201	61.6655	31.4115	55.8571	5.72534	5.57236	5.56316	5.95547	5.1586	5.83225	P	P	P	P	P	P	noncoding	long noncoding	Reliable	ENST00000563759	RP11-394I13.1	GENCODE	1884	chr2	+	174890007	174891891	AATCTGTGAGTTTCTGGTTTTTCCATGGCAAGGCTCATTCCTCCAGACCTTAGTCACTCT		intergenic
ASHGV40044700	46.7875	26.1194	44.8742	34.2492	24.6986	39.6936	5.43794	4.69801	5.32993	5.14661	4.81289	5.3435	P	P	P	P	A	P	noncoding	long noncoding	Reliable	T298777	G069830	RNA-seq: Iyer et al 2015	2803	chr6	+	23766280	23775353	TAACCTGTACAAGCTACCTGCCTTTAAACATGGATATTTTTAAATAAAACCACAAGACCC
ASHGV40046362	233.913	157.579	212.85	118.861	102.125	120.292	7.75771	7.35236	7.64852	6.88866	6.82803	6.92964	P	P	P	P	P	P	noncoding	long noncoding	Reliable	T321563	G075312	RNA-seq: Iyer et al 2015	2657	chr7	-	35668485	35671142	TGATAGAAACCAAACACATGGTGGGTACAAAGCAAGTTTGTTGTATTTTATCCACATTAG
ASHGV40026294	41.7524	36.1971	47.1326	56.0967	51.8736	55.3461	5.26747	5.19667	5.39914	5.81976	5.8699	5.82081	P	P	P	P	P	P	noncoding	long noncoding	Reliable	ENST00000414654	AC092580.3	GENCODE	469	chr2	-	7811734	7812377	TTGTTCTTTTTCTACCCATAAGGGAATGATTCAAAATGTCCCTCCACCTGGGTCCAACCG		intergenic
ASHGV40012614	47.5427	22.7559	38.5593	50.3632	32.5396	35.6419	5.46233	4.49743	5.09386	5.67445	5.20739	5.19125	P	P	P	P	P	P	noncoding	long noncoding	Reliable	T095090	G022138	RNA-seq: Iyer et al 2015	7213	chr13	-	54687997	54759900	TTTCAGTGATGACTGTCCTTTTTAAAAATGACTATGTTTTTGAGTCTCACCTTCCCTCAG
ASHGV40022865	89.3645	86.1284	108.949	97.7882	82.3863	81.9633	6.38439	6.4722	6.65529	6.60476	6.51763	6.38854	P	P	P	P	P	P	noncoding	long noncoding	Reliable	ENST00000589084	RP11-640A1.3	GENCODE	324	chr18	-	60040126	60045363	GGCTCTGTGGCTCAGTGGACCTTCAATAAATTGGACCTTCAATAAATTAATTGAAAAACA
ASHGV40010645	22.1705	10.7831	25.9055	43.8697	25.6906	25.641	4.35169	3.36912	4.47885	5.47667	4.86858	4.72525	A	A	P	P	P	P	noncoding	long noncoding	Reliable	T016388	G003632	RNA-seq: Iyer et al 2015	2077	chr1	-	104900063	104922503	AATGCTGTATATCTGTGTGCCAGTTTTTCTGCTATAGGTAAGTTCCATGATTTAACAGTA
ASHGV40036366	99.0301	103.622	105.045	127.046	97.1231	105.127	6.52858	6.74088	6.60391	6.98275	6.75458	6.74308	P	P	P	P	P	P	noncoding	long noncoding	Reliable	T248138	G057056	RNA-seq: Iyer et al 2015	11006	chr3	+	112123328	112242938	AAAGATCCCAGAATACTCACCCATTCCAGTCAAAGACATAATGAAAAAAGCAATATTCAC
ASHGV40009057	58.6291	57.8162	58.8789	110.881	79.5089	97.8405	5.77424	5.87508	5.73255	6.77859	6.46507	6.63985	P	P	P	P	P	P	noncoding	long noncoding	Reliable	ENST00000526526	RP11-748H22.1	GENCODE	915	chr11	+	101464750	101465665	AAGATGAACATCCTAGTGATGGAAGGGAAGAAACAGCCACCATGGACCCATAAGCTCAAA
ASHGV40033432	4117.37	4381.38	6080.92	15724.5	16784.3	17570.8	11.7427	12.1047	12.4067	13.921	14.324	14.1919	P	P	P	P	P	P	noncoding	long noncoding	Reliable	uc002zrw.1	KIAA1653	UCSC_knowngene	5868	chr22	+	20291560	20299716	TGCAGAAGAGGGCACCTGCCTCACTTGAGCAATAGTTGCTCCCACTCTCCCACCCCCTGC		intergenic
ASHGV40026855	206.559	205.217	224.757	21.8989	30.2184	25.5709	7.59398	7.73847	7.72931	4.54887	5.10267	4.72296	P	P	P	A	P	P	noncoding	long noncoding	Reliable	ENST00000419244	AC012370.2	GENCODE	530	chr2	-	65600833	65607819	GTGGGTTTACCATGTGCCAAATGCAGAGCTACAAAAGGAAAAATGAAAAAGAAAAGACCT		intron sense-overlapping	NM_181784	SPRED2	sprouty-related, EVH1 domain-containing protein 2 isoform a	-	65537984	65659656
ASHGV40030299	137.728	57.4012	129.139	322.675	167.012	249.079	6.99723	5.86559	6.90409	8.3033	7.52176	7.97456	P	P	P	P	P	P	noncoding	long noncoding	Reliable	T210099	G048610	RNA-seq: Iyer et al 2015	928	chr2	+	235395328	235396584	ATTAGACACTCAGATAATCCCTGGGCTCTTTGACTCCTGTGTTCCTTATGTGCAAGAGCA
ASHGV40041813	4177.76	3639.44	3989.38	913.887	1215.22	1082.81	11.7659	11.8328	11.806	9.80804	10.4645	10.1488	P	P	P	P	P	P	noncoding	long noncoding	Reliable	T283155	G065993	RNA-seq: Iyer et al 2015	2013	chr5	+	61684786	61686799	TGTCACTAAAACCTGTGCTGGTTAGGATTTGCTGTATTTTATCTGCTATGCTGAAATCTT
ASHGV40044519	301.514	236.781	233.602	178.374	212.154	180.283	8.12487	7.95242	7.78455	7.45351	7.86943	7.50936	P	P	M	P	P	P	noncoding	long noncoding	Reliable	ENST00000603791	RP11-420L9.5	GENCODE	2761	chr6	+	3751344	3754105	ATGTTTCCTGTGTAATTTTGTATAGGGGAATAGGGGCCGTGGGAACTGGAAGTAAACAGC
ASHGV40026127	190.017	139.265	130.533	120.489	117.535	168.747	7.47018	7.1677	6.92052	6.90901	7.03184	7.4218	P	P	P	P	P	P	noncoding	long noncoding	Reliable	T004473	G000838	RNA-seq: Iyer et al 2015	369	chr1	+	17678144	17678594	GGAGCTGATGGGAGGCAGTAGGAGAGGCGGTCAGGGAGGTGATGGGAGGTGGGAGGAGAG
ASHGV40050559	110.5	101.178	90.8459	142.936	120.596	178.086	6.69074	6.70678	6.38079	7.14408	7.06733	7.49195	P	M	P	P	P	P	noncoding	long noncoding	Reliable	T342709	G080444	RNA-seq: Iyer et al 2015	5403	chr8	+	40204367	40218600	CAAAAGTATGTATCTGACCAGCAGGCAGCTTCTCGCCAATCATTCAGGAACCATCTTCTA
ASHGV40007079	24.3873	31.6412	32.647	48.2391	33.0635	45.8406	4.49659	4.99043	4.84036	5.61557	5.23053	5.55156	P	P	P	P	P	P	noncoding	long noncoding	Reliable	ENST00000366181	RP11-296A18.3	GENCODE	2366	chr1	-	51660766	51700768	GATCATACCTGGCTTGTTCCTGATAGAGCCCAGAGACCACCTGGGAAGACAAGTAATCAG		intergenic
ASHGV40003459	167.665	138.063	137.173	254.895	119.748	192.891	7.29273	7.15686	6.9944	7.96485	7.05785	7.6068	P	P	P	P	P	P	noncoding	long noncoding	Gold	NR_024052	HCG18	RefSeq	6820	chr6	-	30255173	30294933	CAAGGATTAGGTAAAAGTCTTGCAGTGAAAAACCCGAGGACCCTTACCGCAAGTGTCTTT	414777	natural antisense	NM_021253	TRIM39	tripartite motif-containing protein 39 isoform 1	+	30294620	30311506
ASHGV40003735	621.19	698.763	748.517	600.524	512.951	583.622	9.10488	9.49213	9.44569	9.22539	9.18566	9.24351	P	P	P	M	P	P	noncoding	long noncoding	Gold	NR_034010	SNHG8	RefSeq	502	chr4	+	119199916	119200978	TTAGGTGAAAGTCGCCGGGCGTCCACGTGCAGCCCTGGACCCTGAACCCCGGCGTGCGTG	100093630	intergenic
ASHGV40056704	79.293	12.8172	49.5064	57.6266	23.0759	33.8892	6.2101	3.63696	5.47419	5.86012	4.71167	5.11765	P	A	P	P	A	P	noncoding	long noncoding	Gold	ENST00000451478	TEX41	GENCODE	452	chr2	+	145780724	145939972	CCACAACTGTGATGCTTTATCCTTTGACATTAAGAATGCTGTTTGCAGAAGTAACATTCC	401014	intergenic
ASHGV40050727	35.7984	21.616	41.5391	16.0105	11.613	14.5084	5.04808	4.4194	5.21229	4.14101	3.73589	3.9314	P	P	P	A	A	A	noncoding	long noncoding	Reliable	T344817	G081107	RNA-seq: Iyer et al 2015	2746	chr8	+	62679327	62686569	TCTACTTTCCGTCTTAGAATGTGTGCTCAGGTTGCGGTGTGTACGGTGTGGATAAATGAT
ASHGV40022496	89.6356	71.501	63.2078	67.2261	89.6327	77.7494	6.39033	6.19458	5.84616	6.07145	6.64306	6.31248	P	P	P	P	P	P	noncoding	long noncoding	Reliable	ENST00000583691	RP11-856M7.6	GENCODE	631	chr18	-	10612398	10617010	TCGGATCCATACCCGTCATCCTTGGAATTTCCCCTGCATCCAAACCTGTTCCTGATACAG		intergenic
ASHGV40011299	1413.25	1352.82	1386.04	2063.87	1165.13	1701.11	10.2715	10.4337	10.3191	11.0052	10.402	10.8141	M	P	P	P	P	P	noncoding	long noncoding	Reliable	ENST00000607353	RP11-446N19.1	GENCODE	448	chr12	+	46931284	47046333	TGGCTCAGACTCAATGAGCTATGGACCTGTGGACCCTGGTGGCAGTCACACAGTGTCAAG
ASHGV40059583	409.231	346.997	399.885	720.935	522.391	503.856	8.53832	8.50227	8.54997	9.48024	9.20983	9.03109	P	P	P	P	P	P	noncoding	long noncoding	Reliable	TCONS_00017762	XLOC_008343	RNA-seq: Cabili et al 2011	415	chr10	+	3026555	3027331	TTGGGCATCTCCTGTTTCTTGAAATGAATGTTCAGGGTGACCCTGGCTCAAGAAATTGCA
ASHGV40009357	2152.4	1898.96	2297.28	3256.57	3374.49	2268.14	10.8519	10.916	11.0437	11.6918	12.0064	11.2553	P	P	P	P	P	P	noncoding	long noncoding	Reliable	ENST00000608492	RP11-702B10.1	GENCODE	473	chr11	+	128078723	128111334	GCCTAAACTCAGTGTCTCTCCTAGAAAACCACCCAACTCATGAAAAACTGTTTGTAAGAA
ASHGV40057677	149.407	15.5344	89.7456	74.7894	142.236	132.481	7.12059	3.92096	6.36259	6.21893	7.2898	7.07576	P	A	P	P	P	P	noncoding	pseudogene	Reliable	ENST00000382966	GYG2P1	GENCODE	639	chrY	-	14475146	14532255	TGTTCTGCGGGTTCGTGACGAGGATTTATTTCCACCCACTGCGCCTGGGCGCAGGTCTGC	352887
ASHGV40031893	38.5467	35.7655	45.5401	254.992	21.5748	26.4871	5.1541	5.18024	5.35282	7.96524	4.60986	4.77157	P	P	P	P	A	P	noncoding	long noncoding	Reliable	T221504	G051237	RNA-seq: Iyer et al 2015	1659	chr20	+	59753917	59760602	AAACTACAGGCCATGAATAAGAGTAACAAGTGTGCCACCTCATTAGAAGGTAGGGCAGTT
ASHGV40006161	38.9337	29.6773	39.5419	43.5439	23.1029	31.5663	5.16926	4.89436	5.13635	5.46797	4.71316	5.02208	P	P	P	P	A	P	noncoding	long noncoding	Reliable	T048173	G011193	RNA-seq: Iyer et al 2015	2013	chr10	+	106281749	106283762	TCATCACTGATCTTGGATAGCTTGCCCTTGGCTGGTGGCCTAAGGATTCCTTTCTTTTTT
ASHGV40053628	548.927	314.458	514.392	599.574	420.843	423.597	8.94651	8.36238	8.90818	9.22183	8.8849	8.77516	P	M	P	P	P	P	noncoding	long noncoding	Reliable	uc004cgm.2	BC101937	UCSC_knowngene	108	chr9	+	138585382	138585490	ACAGCCTGGCTGCTAGCAGGCAAAGAAGTCAGGGAAGATGCTCTCCACCTCGTCCTTCAG
ASHGV40003399	224.793	183.215	149.452	108.329	219.323	158.978	7.70254	7.57338	7.1182	6.74719	7.91449	7.33039	P	P	P	P	P	P	noncoding	long noncoding	Gold	NR_003084	HOXC5	RefSeq	1679	chr12	+	54410635	54429144	GCAGCGCTCGAGACGGACGGCAAGCGGTCCCGAACCAGTTACACGCGCTACCAGACTCTG	3222
ASHGV40058979	111.91	149.192	159.115	140.743	157.172	139.655	6.70704	7.27393	7.21769	7.1236	7.4315	7.14876	P	P	P	P	P	P	noncoding	long noncoding	Reliable	TCONS_00013806	XLOC_006450	RNA-seq: Cabili et al 2011	274	chr7	-	54874361	54879543	AGACCCTGAGTCACATGCTTGCTGCTGTCCCCATCTATGATGGCTGTAAATTCCATTTGC		intergenic
ASHGV40012126	1087.7	1001.08	1043.11	517.673	602.154	574.703	9.91363	10.0237	9.92602	9.01356	9.42141	9.22042	P	P	P	P	P	P	noncoding	long noncoding	Reliable	ENST00000566949	RP5-1042I8.7	GENCODE	1359	chr1	-	120451877	120453236	TCTGATCTAGTAGTGTGTTTCTTCACCACTTTGGCTTTGAGCACTCAAAGTGCAGACAGT		intergenic
ASHGV40016916	51.9509	54.9608	61.5874	26.8674	35.9123	37.4577	5.58947	5.80616	5.80347	4.82038	5.35006	5.26444	P	P	P	P	P	P	noncoding	long noncoding	Reliable	T117844	G027814	RNA-seq: Iyer et al 2015	944	chr15	+	63438725	63440165	TTATCGTGACTTCCCATAAAAAGCATCTCTAGGCCAACGCAGTAGCTCACACCTGTATTC
ASHGV40017893	52.3292	44.8225	47.0482	6.57684	5.68917	5	5.60065	5.51531	5.39662	3.03983	2.7315	2.34187	P	P	P	A	A	A	noncoding	long noncoding	Reliable	T131097	G030688	RNA-seq: Iyer et al 2015	7807	chr16	-	32462442	32470249	TTGGGGACACTGCATTGTGGGTTACAGTAAAGCATTAAAAAACAGAGTAAGTGAACAAAA
ASHGV40041950	7399.23	6446.13	6749.21	10424.1	8992.74	9730.82	12.561	12.666	12.5657	13.3416	13.415	13.3599	P	P	P	P	P	P	noncoding	long noncoding	Reliable	uc021yat.1	HM358977	UCSC_knowngene	310	chr5	+	77080957	77081267	AACTGCAAGAAGATGACCCAGATCATATTTGAGACCTTCAACACCCCAGCCATGTACTTG		intronic antisense	ENST00000522370	TBCA	tubulin folding cofactor A [Source:HGNC Symbol;Acc:11579]	-	76987228	77164604
ASHGV40004828	69.8146	86.5377	80.3024	163.969	161.018	131.412	6.03173	6.4789	6.20019	7.34237	7.46786	7.065	P	P	P	P	P	P	noncoding	long noncoding	Gold	NR_126491	MHRT	RefSeq	876	chr14	+	23884658	23886804	CATGTCCAGGGGCTGCAGCAGCAGCATTGGAGCGCTCTACGTCCACCATCAAGTCCTCGA	104564225
ASHGV40000377	24.0839	27.7356	30.0008	51.769	47.9552	46.4254	4.47764	4.78827	4.71121	5.70914	5.75954	5.56905	P	P	P	P	P	P	noncoding	long noncoding	Reliable	ENST00000415237	AC004988.1	GENCODE	1771	chr7	-	40577725	40586527	ATGCCCTGGGGAATCAGAAGATTCTCCCTAACATTGGAGTCCAAAGAAGAGGAGCCACCA	101928716	intronic antisense	NM_001193311	C7orf10	caiB/baiF CoA-transferase family protein C7orf10 isoform 1	+	40174574	40900366
ASHGV40000377	24.0839	27.7356	30.0008	51.769	47.9552	46.4254	4.47764	4.78827	4.71121	5.70914	5.75954	5.56905	P	P	P	P	P	P	noncoding	long noncoding	Reliable	ENST00000415237	AC004988.1	GENCODE	1771	chr7	-	40577725	40586527	ATGCCCTGGGGAATCAGAAGATTCTCCCTAACATTGGAGTCCAAAGAAGAGGAGCCACCA	101928716	intronic antisense	NM_001193312	C7orf10	caiB/baiF CoA-transferase family protein C7orf10 isoform 2	+	40174574	40900366
ASHGV40000377	24.0839	27.7356	30.0008	51.769	47.9552	46.4254	4.47764	4.78827	4.71121	5.70914	5.75954	5.56905	P	P	P	P	P	P	noncoding	long noncoding	Reliable	ENST00000415237	AC004988.1	GENCODE	1771	chr7	-	40577725	40586527	ATGCCCTGGGGAATCAGAAGATTCTCCCTAACATTGGAGTCCAAAGAAGAGGAGCCACCA	101928716	intronic antisense	NM_001193313	C7orf10	caiB/baiF CoA-transferase family protein C7orf10 isoform 3	+	40174574	40900366
ASHGV40000377	24.0839	27.7356	30.0008	51.769	47.9552	46.4254	4.47764	4.78827	4.71121	5.70914	5.75954	5.56905	P	P	P	P	P	P	noncoding	long noncoding	Reliable	ENST00000415237	AC004988.1	GENCODE	1771	chr7	-	40577725	40586527	ATGCCCTGGGGAATCAGAAGATTCTCCCTAACATTGGAGTCCAAAGAAGAGGAGCCACCA	101928716	intronic antisense	NM_024728	C7orf10	caiB/baiF CoA-transferase family protein C7orf10 isoform 4	+	40174574	40900366
ASHGV40032134	27.1163	30.9468	28.865	33.5269	28.7762	26.7455	4.6499	4.95905	4.6513	5.11804	5.03398	4.78395	P	P	P	P	P	P	noncoding	long noncoding	Reliable	T224841	G051938	RNA-seq: Iyer et al 2015	3654	chr21	-	30550429	30561025	TTATCTTTGTCATTTTTGCATCTTCTATTGCTGTTGCTCGGCCCTGCACCAGCTAAGTGT
ASHGV40004908	31.7004	17.0207	21.9709	89.0375	17.7607	53.555	4.87438	4.06205	4.21908	6.47499	4.33199	5.77372	P	A	A	P	A	P	noncoding	long noncoding	Reliable	ENST00000607952	RP11-525A16.4	GENCODE	209	chr10	-	112234861	112255962	AGATCAGGACGGAATTCCAGAACAAGGATTTTGCTTGAAATAACATCACTACTAATTGTC
ASHGV40056890	948.308	937.719	961.833	1357.53	1538.78	1525.41	9.72551	9.92735	9.8148	10.402	10.8197	10.6524	P	P	P	P	P	P	noncoding	long noncoding	Gold	NR_046251	FGD5-AS1	RefSeq	3805	chr3	-	14984285	14989948	CAGCCCATCCGTCGCTCACGAGGTCGCGCCTCGCACCCGCCTTCCTCCTTTTCTTTTACC	100505641
ASHGV40040317	70.855	296.479	183.274	202.126	225.459	227.02	6.05102	8.27704	7.431	7.63019	7.95003	7.84761	P	P	P	P	P	P	noncoding	long noncoding	Gold	NR_111908	LOC101928794	RefSeq	743	chr5	-	66297445	66299982	GAAAAGCCCATGTATTGGGGCATAACCTATAAAGATGATAGCAACTAAAATGGATAAATC	101928794
ASHGV40039219	115.547	114.774	123.004	170.863	88.8234	127.417	6.75355	6.89048	6.8334	7.39571	6.6315	7.02002	P	P	P	P	P	P	noncoding	long noncoding	Gold	NR_131186	LOC105377348	RefSeq	926	chr4	+	103749211	103765263	AGCAACGCCCCTGAATGCTTATGCCGGTGGTTGGTAGAGGAAATGGAATTCCCCAGACTG	105377348
ASHGV40060529	61.6848	35.7085	82.3932	135.911	103.337	33.8539	5.84872	5.17699	6.24268	7.07482	6.84444	5.11619	P	P	P	P	P	P	noncoding	long noncoding	Reliable	uc.41+	uc.41	UCR	216	chr1	+	213598766	213598982	TCTCAATCAGACTATTAGCTTCGTAATTACCCATCTGCCTCGTGTGGAAAAACGGCAAGG		intergenic
ASHGV40016357	71.987	38.3967	56.5647	101.323	82.0933	76.6704	6.07247	5.28634	5.67445	6.65187	6.5114	6.29113	P	P	P	P	P	P	noncoding	long noncoding	Reliable	T122208	G028846	RNA-seq: Iyer et al 2015	1197	chr15	-	91497278	91498475	TTGATTAGCTTCCTAGGCTTACCCTTTGTCCCTCCAGTAGGATTAAGAAGCAACTCAGTG
ASHGV40057922	78.3518	87.2566	86.814	113.119	110.334	143.656	6.19328	6.49135	6.31726	6.80837	6.94053	7.18597	P	P	P	P	P	P	noncoding	long noncoding	Reliable	T017152	G003812	RNA-seq: Iyer et al 2015	3710	chr1	-	110884743	110889002	ACTCATAAGGGTGGGAAGGCATGAAGGACCCCGGTGTTTTCCTTGTCTTTGTTGCCCCCC
ASHGV40026578	21.3452	23.9392	30.8174	33.7031	21.5978	28.8205	4.29429	4.57607	4.75143	5.12387	4.61166	4.8909	A	P	P	P	A	P	noncoding	long noncoding	Reliable	T187445	G043026	RNA-seq: Iyer et al 2015	11463	chr2	-	32582478	32597378	AGTTACAAACCCAAAGGAATCTATTTCATACACCACAGGTCCTGACTTTCTCGTCACTGG
ASHGV40053436	39.2062	41.2918	45.1669	48.4487	51.2415	60.8078	5.1793	5.3941	5.34216	5.62169	5.85007	5.95051	P	P	P	P	P	P	noncoding	long noncoding	Reliable	TCONS_00015749	XLOC_007559	RNA-seq: Cabili et al 2011	266	chr9	+	127277216	127278335	AAGATTACTGAGACGACATGCGTGAAGCACCAATTACGGCGCCTGGACTCACGAGGCGGT
ASHGV40026305	196.935	157.766	185.27	172.582	155.985	135.846	7.52187	7.35403	7.44747	7.40716	7.4202	7.10781	P	P	P	P	P	P	noncoding	long noncoding	Gold	NR_110154	ID2-AS1	RefSeq	794	chr2	-	8811113	8821993	CGTCCATTTACCCATCTCTGAGAGAAATGCAAGCTTTAAAAAAGGAAATATTTACTATGG	100506299
ASHGV40016701	1939.86	1603.85	2176.09	1767.79	2311.81	1774.33	10.7042	10.685	10.9556	10.785	11.4527	10.8756	P	P	P	P	P	P	noncoding	long noncoding	Reliable	uc001zol.3	BC045779	UCSC_knowngene	1610	chr15	+	42100588	42102743	TTCCTATTCGCAGTCTCCAGGCTTGCTCTTGTCTGCTATTTCCAGTGCTAATGAAGAGTT		intron sense-overlapping	NM_001128608	MAPKBP1	mitogen-activated protein kinase-binding protein 1 isoform b	+	42066631	42120053
ASHGV40016701	1939.86	1603.85	2176.09	1767.79	2311.81	1774.33	10.7042	10.685	10.9556	10.785	11.4527	10.8756	P	P	P	P	P	P	noncoding	long noncoding	Reliable	uc001zol.3	BC045779	UCSC_knowngene	1610	chr15	+	42100588	42102743	TTCCTATTCGCAGTCTCCAGGCTTGCTCTTGTCTGCTATTTCCAGTGCTAATGAAGAGTT		intron sense-overlapping	NM_001265611	MAPKBP1	mitogen-activated protein kinase-binding protein 1 isoform c	+	42066631	42120053
ASHGV40016701	1939.86	1603.85	2176.09	1767.79	2311.81	1774.33	10.7042	10.685	10.9556	10.785	11.4527	10.8756	P	P	P	P	P	P	noncoding	long noncoding	Reliable	uc001zol.3	BC045779	UCSC_knowngene	1610	chr15	+	42100588	42102743	TTCCTATTCGCAGTCTCCAGGCTTGCTCTTGTCTGCTATTTCCAGTGCTAATGAAGAGTT		intron sense-overlapping	NM_014994	MAPKBP1	mitogen-activated protein kinase-binding protein 1 isoform a	+	42066631	42120053
ASHGV40045033	240.195	231.01	300.74	617.992	577.975	610.692	7.79916	7.91305	8.15216	9.26504	9.36149	9.31577	P	P	P	P	P	P	noncoding	long noncoding	Reliable	T303408	G070826	RNA-seq: Iyer et al 2015	6490	chr6	+	41336870	41345553	CTGCAAACTCTACAGTAGCAGGAAATCAATCAATGAATCATGTTTGGCCCTCTTCCCCTG
ASHGV40001167	37.3632	21.3347	34.5179	53.7157	29.6807	40.0841	5.11176	4.39882	4.92682	5.75864	5.07899	5.35938	P	A	P	P	P	P	noncoding	long noncoding	Reliable	ENST00000454489	AC099344.3	GENCODE	626	chr2	-	11528148	11530493	AAGAAGTCAGCACCAGGCCAAAGGTTTTCCCCTTGCGTGGCCTCGACGGAATCCTGAACA		intergenic
ASHGV40033500	35.4306	23.5848	34.8285	53.8878	41.5475	58.791	5.03086	4.55406	4.94037	5.76265	5.55231	5.9034	M	P	P	P	P	P	noncoding	long noncoding	Reliable	T230701	G053095	RNA-seq: Iyer et al 2015	3164	chr22	+	24076521	24080564	ACTCCACATATGGTTAATAACTCCTAGAGATGGGAGTGAGGGGTGAGCATGGCTTTTTGA
ASHGV40051813	88.8136	51.5628	63.1765	65.067	70.0374	78.6733	6.37408	5.71295	5.84398	6.02539	6.28931	6.32869	P	P	P	P	P	P	noncoding	long noncoding	Reliable	T359935	G084905	RNA-seq: Iyer et al 2015	1290	chr9	-	71241209	71252248	GCCTACTACGTGTCCCTATAAATTTCCTGTATTTTTGTCTGTTTTCAAATATATGGCCAT
ASHGV40021265	2481.5	1931.63	2195.5	4723.23	1962.16	3314.99	11.0463	10.9425	10.9681	12.2098	11.2101	11.806	P	P	P	P	P	P	noncoding	long noncoding	Reliable	ENST00000416221	RP11-295G20.2	GENCODE	465	chr1	-	231658133	231664302	ATGGAGTAACTTGGCTAGAATATGGCAGTAACTACAAGGCATGTTCTGCTCTGGCACGAA	101927626	natural antisense	ENST00000366639	TSNAX	translin-associated factor X [Source:HGNC Symbol;Acc:12380]	+	231664286	231702270
ASHGV40026006	62.4071	38.381	27	34.104	33.9421	35.2184	5.86614	5.28579	4.54508	5.13941	5.26896	5.17258	P	P	P	P	P	P	noncoding	long noncoding	Reliable	T180349	G041535	RNA-seq: Iyer et al 2015	621	chr19	+	53609842	53610463	AAGGTGGCCACCGTTTTCCCCTGAATTATTTCCACCATGTAATCAGTCACTAATAACCCA
ASHGV40011621	26.5414	5	15.6427	48.3178	13.6753	25.9549	4.61832	2.33156	3.6846	5.61777	3.96527	4.74316	P	A	A	P	A	P	noncoding	long noncoding	Reliable	T081444	G018817	RNA-seq: Iyer et al 2015	9679	chr12	+	65952405	65963849	TTGAGAGTAATAAACTCAGCCAAGTCCTACTACTTGAGCCCATATTTAAATGCAGAACAA
ASHGV40030533	101.208	54.1042	67.8696	106.773	49.7259	80.9147	6.55523	5.78447	5.94893	6.72731	5.80941	6.37031	P	P	P	P	P	P	noncoding	long noncoding	Reliable	ENST00000418690	RP1-278O22.2	GENCODE	729	chr20	-	10733925	10745934	GCAAGACATCTTAGATTTTGAAAACGGAAAAGTCAATATCACCAAAGTCTGTTTGTTGGT		intergenic
ASHGV40015200	54.4214	39.8012	66.9325	88.2347	68.5316	72.5629	5.66146	5.33827	5.9317	6.4615	6.25819	6.2101	P	P	P	P	P	P	noncoding	long noncoding	Reliable	T107429	G025350	RNA-seq: Iyer et al 2015	1412	chr14	+	75415262	75416979	TCCTGGAGTCATGCAGGGAGGGTTGGCCTTCCCTTATTCCTCTGCTCAAACACCTTCCAC
ASHGV40024427	32.017	28.9077	37.5387	34.4966	31.9947	35.5688	4.88831	4.85382	5.05254	5.15664	5.1833	5.18771	P	P	P	P	P	P	noncoding	long noncoding	Reliable	ENST00000601409	AC011513.4	GENCODE	567	chr19	-	42261805	42290801	ACAAGACAAAAGGAAGTGAACCCATGACTGGCCTCAGATGCAGATGCCTAACAACAAACA
ASHGV40043511	26.136	24.2263	26.971	17.145	35.4304	24.4709	4.59661	4.59161	4.54364	4.23357	5.32929	4.66291	P	P	M	A	P	P	noncoding	long noncoding	Reliable	ENST00000500590	RP3-330M21.5	GENCODE	980	chr6	-	43181538	43191598	TGGGCTTTGAGAATACGAACAAGAAGACAGCTCAAGAGATTCCTCTTCTGTTCCAGGGTT		natural antisense	NM_015089	CUL9	cullin-9	+	43149921	43192325
ASHGV40003580	573.87	615.275	407.765	437.206	751.835	570.637	9.00131	9.30207	8.5736	8.76396	9.73689	9.21226	M	P	P	P	P	P	noncoding	long noncoding	Gold	NR_027048	LINC00282	RefSeq	3983	chr13	-	52387482	52419286	AACGTGTCATCAGTGCATTTCTAAAATCGCCAGCAATGGTGTCTCTCCTGTTGTACGACT	283521	intergenic
ASHGV40048752	425.129	623.36	563.225	959.496	532.337	866.613	8.58771	9.31943	9.03398	9.88378	9.23972	9.81815	M	P	P	P	P	P	noncoding	long noncoding	Reliable	TCONS_00013653	XLOC_006309	RNA-seq: Cabili et al 2011	1044	chr7	+	156696054	156714884	GAAAAACTCCTCTGCTGCTTCTTCCTCTGATTTCACATTCGGTAAACCTGCAAGTGCACA		intergenic
ASHGV40012898	35.9707	34.2071	23.9273	45.3404	32.1255	66.2498	5.05526	5.10605	4.35381	5.52707	5.1903	6.07619	P	P	P	P	P	P	noncoding	long noncoding	Reliable	ENST00000569288	LINC00555	GENCODE	442	chr13	-	103241721	103242163	TTGTTGCCTTCTCCAGCTGTGAGACATTCACTGGAATTTTCAGTAAATAACTTCTTAGGA	100861543	intergenic
ASHGV40019286	48.0261	38.9896	43.1674	17.9106	25.9135	29.6482	5.4783	5.30952	5.27109	4.28977	4.88097	4.93509	P	P	P	A	P	P	noncoding	long noncoding	Reliable	T029623	G006599	RNA-seq: Iyer et al 2015	1305	chr1	-	209607552	209611310	TGAAGACATGAGACATAAAAGAGTGGGGGTTGGACATAGAAGATGGATGAGCAGCTTGCT
ASHGV40017907	1076.65	1044.32	1233.7	1107.76	1036.33	1280.93	9.901	10.0812	10.1552	10.0932	10.2283	10.391	P	P	P	P	P	P	noncoding	long noncoding	Reliable	uc002edq.3	BC041879	UCSC_knowngene	2514	chr16	-	33298267	33319211	AAATTTCTTACCCTGGGCCATCTGTCCTGTGTGTCTGTCCTCCTTGTGATCAGTTATTTG		intergenic
ASHGV40018588	288.76	249.179	257.077	289.951	260.229	292.988	8.06175	8.02556	7.92673	8.14037	8.16367	8.22827	P	P	P	P	P	P	noncoding	long noncoding	Gold	NR_015441	LOC652276	RefSeq	2714	chr16	+	2653384	2680495	GGAACCTCGCTATGCCTTGCTCCCATCAACACTTTTATTCTAGATTTGAAGGTGTTTTGG	652276
ASHGV40028254	108.278	93.1739	109.851	132.106	129.243	127.778	6.65601	6.58496	6.66573	7.03426	7.16204	7.02491	P	P	P	P	P	P	noncoding	long noncoding	Reliable	T210399	G048697	RNA-seq: Iyer et al 2015	6201	chr2	-	237857781	237994016	TCTGACTGCCCTTGACTGCCCACGCAAGAACTCATGCTGGAAAAACAAAGCCCTGTTTAG
ASHGV40048687	261.702	244.112	252.245	147.896	84.6882	131.289	7.9223	7.99664	7.89803	7.18921	6.55843	7.06298	P	P	P	P	P	P	noncoding	long noncoding	Reliable	ENST00000607902	RP4-548D19.3	GENCODE	574	chr7	+	150937484	150938058	TAGATCCTTTTGTTCTAGAAAGGCCACAAGAAGCTGAGAGGAAGTCTGATTCCTCAGTGC
ASHGV40000293	908.825	800.861	1006.69	1973.5	1989.86	1984.79	9.66576	9.69552	9.87411	10.9421	11.2315	11.0425	P	P	P	P	P	P	noncoding	long noncoding	Reliable	ENST00000412313	AC092669.6	GENCODE	1024	chr2	+	66554480	66555775	TCAGTCTAAGTTCCAGCCTGGACTGAGCGAGTCTCGAGAAAGCCAGCTCCTCTCCTTTTG		intergenic
ASHGV40025361	238.259	249.374	254.74	428.824	395.744	405.098	7.78518	8.02719	7.91393	8.73382	8.79631	8.71003	P	P	P	P	P	P	noncoding	long noncoding	Reliable	ENST00000594590	CTD-3137H5.1	GENCODE	599	chr19	+	18552228	18554407	CTTTTCCCCATCCCCACTAGTGGCACAGGGGATGCCCCTGCCCCAGTGTGGGAAGAACAG
ASHGV40007930	11.7319	12.8068	14.2915	41.9662	53.7166	49.3778	3.38073	3.6355	3.54425	5.41734	5.92105	5.6565	A	A	A	P	P	P	noncoding	long noncoding	Reliable	ENST00000606533	RP5-892K4.1	GENCODE	4196	chr1	-	2072522	2076718	GCCCAAGCTCTGTCAAAAGCTCTTGTTTCAAATCTATATTTGAATAGTAACATTTCAGGA
ASHGV40023833	59.4728	46.1831	52.7005	66.1841	67.4225	68.887	5.79584	5.55748	5.5654	6.04974	6.23684	6.13023	P	P	P	P	P	P	noncoding	long noncoding	Reliable	T167566	G038971	RNA-seq: Iyer et al 2015	8226	chr19	-	8429454	8437827	TCACCAGAGAGGCTCTTGGCGCAGTTCTTGTCCCTGCGGAGGTCGTGATCCTGGTCCCAA
ASHGV40016140	965.907	1236.62	1056.7	2049.44	2366.15	2288.09	9.74949	10.3103	9.9441	10.9942	11.4933	11.2689	P	P	P	P	P	P	noncoding	long noncoding	Reliable	T024307	G005277	RNA-seq: Iyer et al 2015	1245	chr1	-	165597638	165599998	AAAGTGCTACACAAAAGTCCTGCCCTTTTGTCTCAGGATAATATATTTTGCAAGTCCTAT
ASHGV40050031	519.648	289.244	424.793	113.72	115.638	115.369	8.86849	8.24224	8.63292	6.81589	7.00586	6.87255	P	P	P	P	P	P	noncoding	long noncoding	Reliable	ENST00000564464	CTA-204B4.2	GENCODE	2231	chr8	-	141515911	141518142	GTTAATGTATATGTTAATCGTAATGTTTATATTTTACCATGATAAAAACATTTTAAAATC		intergenic
ASHGV40013315	51.9055	66.1852	54.6172	18.9826	18.1211	16.0183	5.58769	6.07714	5.62169	4.36945	4.35844	4.07004	P	P	P	A	A	A	noncoding	long noncoding	Reliable	T094405	G021957	RNA-seq: Iyer et al 2015	1801	chr13	+	49221096	49223554	TGGGTTCCCTTGGTTGGAGAAGGGAAATGTAGATGTGTTCCCTAGGACTACCATAACAAA
ASHGV40056367	179.745	156.945	156.326	146.694	141.782	215.911	7.39054	7.34527	7.19236	7.17835	7.28318	7.77675	P	P	P	P	P	P	noncoding	long noncoding	Gold	NR_037713	RFFL	RefSeq	4197	chr17	-	33336130	33416348	GGCTGGGGATGGGTGGGAGGGGGGGCCGACTTCCTGGGGCCGCCCGTGAGGATGTCGCGA	117584
ASHGV40014169	151.57	213.429	212.324	302.082	335.29	273.512	7.1411	7.79465	7.64437	8.20518	8.54175	8.1194	M	P	P	P	P	P	noncoding	long noncoding	Reliable	ENST00000554921	RP11-1112J20.2	GENCODE	814	chr14	-	63589750	63594932	TGTGAAGCGTGCTTCAGTTCATACATTTTCCAAGGGCAACTTCTCCCAACAGGATTAAGC		intergenic
ASHGV40001571	18.0579	24.4378	65.9558	26.4079	37.9716	14.905	4.03878	4.60437	5.91013	4.79737	5.42935	3.96819	A	P	P	P	P	A	noncoding	long noncoding	Reliable	ENST00000510034	RP11-255I10.2	GENCODE	610	chr4	+	112561650	112569964	CCAGCAACAGATTCTTAACATTTGAGTCCATTGATATATTCGAAGCTCTACCCTTCTGGA		intergenic
ASHGV40008761	184.719	114.409	144.996	76.2134	66.9548	81.0106	7.43056	6.88631	7.06607	6.24838	6.2277	6.37231	P	P	P	P	P	P	noncoding	long noncoding	Reliable	T062696	G014462	RNA-seq: Iyer et al 2015	3978	chr11	+	69259559	69264913	CATCAAAATAAACTTCCTCCCATGTTATCTTCATTTTTGGCATCTGATGGGATCCTTTTT
ASHGV40050807	811.226	667.025	726.711	99.8686	93.9097	87.1722	9.50628	9.41656	9.4062	6.63293	6.70646	6.47571	P	P	P	P	P	P	noncoding	long noncoding	Reliable	T345812	G081398	RNA-seq: Iyer et al 2015	2681	chr8	+	72965951	72973412	GCCTATGGCTTAATACACTTTGCCTGATGTGCGTTTCTGTTAAACTTCAAATAAATTTGT
ASHGV40011242	33.6749	35.2953	44.4543	230.098	25.8551	12.585	4.95704	5.1557	5.31664	7.82423	4.87742	3.7207	P	P	P	A	P	A	noncoding	long noncoding	Reliable	T076731	G017718	RNA-seq: Iyer et al 2015	3638	chr12	+	38493206	38523912	TCTTTTGCCCTGTAATCTGAAGGTACTTGGGGACGCATAGCTAAGATACCAGAACATCCT
ASHGV40032213	414.873	515.728	513.979	575.899	644.463	548.572	8.55684	9.06715	8.90748	9.1611	9.51469	9.15287	P	P	P	P	P	P	noncoding	long noncoding	Reliable	T225414	G052113	RNA-seq: Iyer et al 2015	2740	chr21	-	35380817	35383651	TGCCCTTTGTTTGGCCTCTCAGAACTTTTATCACCCACTGAACCAATTCTTTGTAGCAAA
ASHGV40038138	144.668	129.762	76.4046	84.3445	233.564	91.5019	7.07194	7.06718	6.12799	6.39387	8.00523	6.5415	P	P	P	P	P	P	noncoding	long noncoding	Reliable	T272927	G063373	RNA-seq: Iyer et al 2015	1337	chr4	-	153128150	153218976	AACGATGTTGGAAGCCACTGGGACTCCCCAAGAACAATATCCAAGTTGAAGACACCTTTT
ASHGV40013281	37.9419	42.4471	39.2805	29.6524	24.501	42.0547	5.13224	5.43344	5.12498	4.95253	4.80024	5.42799	P	P	P	P	A	P	noncoding	long noncoding	Reliable	T093863	G021805	RNA-seq: Iyer et al 2015	1086	chr13	+	45225623	45321863	CCTCCTCACCAGCCTTTTTGAAATGGATAATTTACCATTAAGGAAAATCTGCACTTTATT
ASHGV40002481	25.4533	28.9222	31.5375	28.055	34.9366	38.5441	4.55831	4.85451	4.78858	4.8778	5.31006	5.30311	P	P	P	P	P	P	noncoding	long noncoding	Reliable	ENST00000583782	RP11-799B12.2	GENCODE	507	chr18	-	21693600	21700967	AATGTTCCAGGTGTGGAAAGGGAAGGGACCATATTTCATCCCCGTGTGCGCCCAGCCCTG		intronic antisense	NM_001135993	TTC39C	tetratricopeptide repeat protein 39C isoform 1	+	21594383	21715574
ASHGV40002481	25.4533	28.9222	31.5375	28.055	34.9366	38.5441	4.55831	4.85451	4.78858	4.8778	5.31006	5.30311	P	P	P	P	P	P	noncoding	long noncoding	Reliable	ENST00000583782	RP11-799B12.2	GENCODE	507	chr18	-	21693600	21700967	AATGTTCCAGGTGTGGAAAGGGAAGGGACCATATTTCATCCCCGTGTGCGCCCAGCCCTG		intronic antisense	NM_153211	TTC39C	tetratricopeptide repeat protein 39C isoform 2	+	21572736	21715574
ASHGV40049894	4307.05	2698.73	3439.84	1334.59	995.793	1203.86	11.8181	11.401	11.5841	10.3795	10.1643	10.2962	P	P	P	P	P	P	noncoding	long noncoding	Reliable	ENST00000607837	RP11-383J24.6	GENCODE	2188	chr8	-	125318429	125320617	CTACCAAAGAAACAAATACTCCTCAGTTTGACTTGACTTAGTAAATAAACTTGTGTTGGG
ASHGV40040157	87.6166	85.5821	81.7909	103.871	88.0279	88.2879	6.35345	6.46337	6.22966	6.68463	6.61765	6.4942	P	P	P	P	P	P	noncoding	long noncoding	Reliable	T281415	G065470	RNA-seq: Iyer et al 2015	670	chr5	-	40604029	40679644	CTGGAAAAACCTCTTCCCATCTGCAGTGTACAAGCATTCTAACATATTATGTCTCCTCAC
ASHGV40056742	365.883	330.411	368.608	444.27	418.747	420.283	8.38357	8.43434	8.43317	8.7887	8.87728	8.76458	P	P	P	P	P	P	noncoding	long noncoding	Gold	ENST00000407635	AC011298.2	GENCODE	3398	chr2	+	241625750	241629831	TTTTTCCTCCCTGCCAGGAAGTGTTTGTGCACTCTCAGGTCACACAAGAGATGGTAATTT	285191
ASHGV40014043	21.0534	22.9356	24.0391	45.8676	36.8558	30.3943	4.27334	4.51049	4.36039	5.54225	5.38532	4.97024	A	P	P	P	P	P	noncoding	long noncoding	Reliable	ENST00000504583	RP11-404E16.1	GENCODE	535	chr1	-	151584513	151585839	TCCGCCGGCCGCGGGACCGACTCGGCCACCGAGCTGCTGGCGCGGGGTGAAGAGGAGGCA		exon sense-overlapping	NM_030918	SNX27	sorting nexin-27	+	151584661	151671559
ASHGV40054205	147.411	126.3	153.595	173.739	182.851	189.436	7.10205	7.02518	7.1659	7.41406	7.65937	7.58244	P	P	P	P	P	P	noncoding	long noncoding	Reliable	T377187	G089212	RNA-seq: Iyer et al 2015	1238	chrX	-	89612175	89831002	CCTAGAGGATGTCTCTCCTAATGTAAAGTTAAAAATGACTGATGGGGTAAAATGTATTCA
ASHGV40026689	865.545	639.244	638.666	472.807	410.587	506.979	9.59941	9.35474	9.2164	8.87595	8.8466	9.03801	P	P	P	P	P	P	noncoding	long noncoding	Reliable	T188803	G043373	RNA-seq: Iyer et al 2015	3203	chr2	-	45611569	45614772	ATTCATTTAAGCTGAGGGGAGCGGGGTGGGGGCTTACAGCAAAGTGTATTCCTTAATATA
ASHGV40059345	204.464	142.337	197.59	155.649	173.815	184.023	7.57681	7.2012	7.54203	7.26447	7.58157	7.54073	P	P	P	P	P	P	noncoding	long noncoding	Reliable	TCONS_00006518	XLOC_003142	RNA-seq: Cabili et al 2011	227	chr3	-	59627440	59644000	AGAAGTGCGGATGCTTTCTACTTTGGTGCACTCCACCTTCTGTACCCCTGGCCCCAGCAA		intergenic
ASHGV40021435	72.564	65.737	83.1933	36.5825	34.4861	32.9387	6.08426	6.0668	6.25643	5.2326	5.29085	5.07964	P	P	P	P	P	P	noncoding	long noncoding	Gold	NR_125962	LOC101927765	RefSeq	614	chr1	-	234508552	234509149	AAGTTTGCATCTGAGAGTGCGAGAGCTGGACGGAGTGTTACAGAGCCGCGATGCCTTCTC	101927765
ASHGV40007371	47.1031	42.0184	39.8396	46.3883	26.9194	50.2407	5.4483	5.41894	5.14596	5.55638	4.93827	5.68055	P	P	P	P	P	P	noncoding	long noncoding	Reliable	T064246	G014787	RNA-seq: Iyer et al 2015	468	chr11	-	75978752	75981257	AGTGAACTCTGAATCAATCTACGAATCGTCCTGTCAGCAGAAATTTGCCCAACCTGGTTG
ASHGV40009007	85.3242	49.1455	66.2572	56.0026	80.2012	118.533	6.31494	5.64188	5.91625	5.81654	6.47702	6.90966	P	P	P	P	P	P	noncoding	long noncoding	Reliable	T013735	G003011	RNA-seq: Iyer et al 2015	1618	chr1	-	80099319	80101817	AACTGTCAGTCTATACTGGGAACTGAGTCATGATTTTCTCTTCTCTATTTGAGAACCAGA
ASHGV40044322	69.3846	82.1854	128.564	153.935	104.834	58.0846	6.02147	6.39775	6.89707	7.24697	6.86772	5.88458	P	P	P	P	P	P	noncoding	long noncoding	Reliable	ENST00000446887	RP1-111C20.3	GENCODE	331	chr6	-	159485759	159486305	ATCTCACTATCAGTTTAGGAAATTCTCTGGTCTTCATGCTGGCTTCTGACCCTTGTGTCG		intergenic
ASHGV40036631	48.4175	40.0158	61.5934	82.7794	75.2502	88.8595	5.49103	5.34506	5.80376	6.36909	6.38937	6.50255	P	P	P	P	P	P	noncoding	long noncoding	Reliable	T251845	G057984	RNA-seq: Iyer et al 2015	570	chr3	+	145521416	145525347	TAATAGGATTGTATTTCATGTCATTGACTGCCTCTTCATTCCCTGAAGCCCTATTCTGGA
ASHGV40046273	27.008	28.4052	25.9791	20.4425	12.3353	14.0617	4.6437	4.82756	4.48259	4.46547	3.82251	3.88358	P	P	P	A	A	A	noncoding	long noncoding	Reliable	uc003sxp.1	AK057379	UCSC_knowngene	1870	chr7	-	25632970	25702673	ATATGTAATGGTAGATGTAGTGCCATGGAATGATGCAGATTTCATTCAGATATTCTTGGA
ASHGV40043382	14.624	17.0213	8.87251	43.3152	32.6007	40.3634	3.71647	4.06212	2.76346	5.45982	5.20977	5.36999	A	A	A	P	P	P	noncoding	long noncoding	Gold	ENST00000424735	RP11-547I7.2	GENCODE	526	chr1	+	190448135	190449865	GCCTCACTCTCTTTTTTAGAAATAGGAGGGAAAGGTAGAGTGGAAATTGATTTCTTGCAG		intergenic
ASHGV40004768	551.38	403.503	405.679	451.324	355.938	419.551	8.95108	8.71003	8.56483	8.8083	8.63517	8.76162	P	P	P	P	P	P	noncoding	long noncoding	Gold	NR_125967	LOC101928979	RefSeq	1039	chr1	-	145376205	145382404	AGACAAAAGTAAATGCTGGTGCAGAACAGTGTCTTCCTGGTACTACACATGAAGATGTCC	101928979
ASHGV40014011	275.915	304.042	374.329	1076.99	1029.41	1082.09	8.00109	8.31644	8.45223	10.0486	10.2184	10.1475	P	P	P	P	P	P	noncoding	long noncoding	Reliable	ENST00000556389	CTD-3028N15.1	GENCODE	849	chr14	-	45552247	45553180	TGCGTTAACAATCTTAGCAGTCCTCTTCAGTTGTACCACCATCTCCACTTTAATAAAAAA
ASHGV40019096	106.676	88.3781	115.818	248.973	175.338	199.014	6.63101	6.50908	6.74207	7.93384	7.59357	7.65757	P	P	P	P	P	P	noncoding	long noncoding	Reliable	ENST00000569713	RP11-142G1.2	GENCODE	386	chr16	+	52292475	52314211	CATGCTTGGCCCCAAACCTCTTTTTCACAGTAATAAAGAAAACACACTTTACAAAAAGGC	283854	intergenic
ASHGV40007158	18.0784	13.8825	22.922	52.9907	55.5657	65.7868	4.04003	3.75618	4.28514	5.74046	5.96924	6.06811	A	A	A	P	P	P	noncoding	long noncoding	Reliable	T061093	G014164	RNA-seq: Iyer et al 2015	2868	chr11	-	65070836	65081937	ACAGAAAGCTGGATCGACATATAAACATTTGTATATGTCTATTCCCACCACTCTACCCCC
ASHGV40039693	55.0011	52.4816	60.5203	84.9123	66.0648	82.2146	5.67803	5.7386	5.77812	6.40324	6.21263	6.39503	P	P	P	P	P	P	noncoding	long noncoding	Reliable	T275116	G063931	RNA-seq: Iyer et al 2015	4524	chr4	+	180227732	180283528	TTGAAGTTATGTCAATAATCCCTGTCTGTGCCTGATGCTTCTGCAACTGTGAATGACCTG
ASHGV40011193	181.756	136.087	211.296	576.109	294.527	394.892	7.40671	7.1388	7.63688	9.16227	8.35012	8.67473	P	P	P	P	P	P	noncoding	long noncoding	Reliable	T075880	G017484	RNA-seq: Iyer et al 2015	3161	chr12	+	28126906	28130170	CTCAGCTTCTGGGTCTAAGTATAAACATTGTCCGTGGGGAAAATGAAATATTTCTATAAA
ASHGV40053261	91.193	88.852	89.4839	21.1615	37.1466	49.8165	6.41427	6.51703	6.35763	4.50389	5.39716	5.66779	P	P	P	A	P	P	noncoding	long noncoding	Reliable	ENST00000435485	RP11-308N19.1	GENCODE	1686	chr9	+	109040672	109367076	TGTGTCTTAAGCTGGGTCATTGAAGTGGAATGTTTTCACAAGACCTCCTCCACTTGCTAC		intergenic
ASHGV40000024	3160.67	2961.2	3191.06	2855.3	2083.86	2527.87	11.3811	11.5286	11.4876	11.4921	11.2952	11.4135	P	P	P	P	P	P	noncoding	pseudogene	Gold	NR_046297	PMS2P4	RefSeq	759	chr7	-	66752526	66767429	ACCAATATTGATCTAAAGCTTAAGGACTATGGAGTGGATCTCATTGAAGTTTCAGACAAT	5382
ASHGV40028026	17.1147	15.8295	16.2867	28.8561	27.4936	34.4204	3.95767	3.94871	3.74874	4.91451	4.96689	5.14181	A	A	A	P	P	P	noncoding	long noncoding	Reliable	T207073	G047946	RNA-seq: Iyer et al 2015	930	chr2	-	216043537	216139312	AACAACAGTTCTTAAAATGTGGCCCAGAGACTCCTACAACCATTTCAGGAGGTCTGCAAG
ASHGV40033428	59.7191	47.403	76.5123	124.649	107.439	107.512	5.80047	5.59423	6.1298	6.95694	6.89991	6.77255	P	P	P	P	P	P	noncoding	long noncoding	Reliable	T229451	G052851	RNA-seq: Iyer et al 2015	1136	chr22	+	20177852	20184389	AACATGTTTTGCCTTCTACAGGCCTCCTTAGCCTCATCAGAGACTCCTGAAATGAGTTTC
ASHGV40023037	9203.82	5192.14	10220.7	6686.18	6292.34	6357.29	12.8823	12.3488	13.1689	12.7121	12.9127	12.7547	P	P	P	P	P	P	noncoding	long noncoding	Reliable	T157483	G036292	RNA-seq: Iyer et al 2015	19235	chr18	+	693203	712438	TGGAAAGTTTCTGGATACTTATACAATTGCTCCAAGGCATGAAAAGCGAGTGTCTCCCCC
ASHGV40033434	34.9923	26.9658	31.0659	31.5379	27.362	33.9591	5.01506	4.746	4.76442	5.03469	4.96102	5.12165	P	P	P	P	P	P	noncoding	long noncoding	Reliable	TCONS_00029515	XLOC_014158	RNA-seq: Cabili et al 2011	290	chr22	+	20401138	20420591	GACAAGGAGCCCACTGCCAAACCTAAGAGTAACAAATTTCAGCAAATAAAAGGAAGTGCC		intergenic
ASHGV40045901	34.1658	21.4228	34.7488	32.7786	31.6739	44.0186	4.98123	4.40457	4.93719	5.08824	5.16817	5.49365	P	P	P	P	P	P	noncoding	long noncoding	Reliable	TCONS_00011403	XLOC_005522	RNA-seq: Cabili et al 2011	385	chr6	+	159586940	159588385	CTGGAGGCTGCAGCCAGAGCCACAGGCCCATCCTGGCTACTGCACTGGTGTTCGGTGGCC
ASHGV40056375	44.5187	38.9638	56.4406	15.2599	17.9795	20.6093	5.36279	5.30829	5.67201	4.08083	4.34842	4.42108	P	P	P	A	A	A	noncoding	long noncoding	Gold	NR_036750	LOC440434	RefSeq	1652	chr17	-	36351795	36413256	AAATTTGCAATAGAGGTAAATGTACTTGAAGAGGATTGTTCCAGCAGTCCATAACTCCAG	440434
ASHGV40052665	15.4282	14.8314	21.5088	40.2561	31.7011	33.8843	3.7989	3.85233	4.18528	5.36006	5.16998	5.11746	A	A	A	P	P	P	noncoding	long noncoding	Reliable	TCONS_00015651	XLOC_007291	RNA-seq: Cabili et al 2011	312	chr9	+	16121130	16122432	TCTTGCTAACCTATCTCATGGCCTCTAGACTTTCTTTTACCACACTATGGAAACAATGAT
ASHGV40019038	5792.92	4551.85	4821.15	5308.93	3743.71	4902.33	12.2039	12.1594	12.0782	12.3738	12.1648	12.3846	P	P	M	P	P	P	noncoding	long noncoding	Reliable	T131890	G030931	RNA-seq: Iyer et al 2015	11715	chr16	+	48631984	48643699	GCATCGCGGCGGACGGCGGGGGCGGGGAGGAGCGGGAGCCCGGAGACCCGGACCGATCGA
ASHGV40000671	68.3508	9.55151	40.4811	110.289	27.5322	75.6836	5.99976	3.18076	5.17039	6.77057	4.96868	6.27257	M	A	P	P	P	P	noncoding	long noncoding	Reliable	ENST00000428896	RP1-90L14.1	GENCODE	477	chr6	-	85130765	85184647	AACCTATCATTTCCACTGCTCAAAATTACTCCTGAAGGGATGAGGACACCAGGATATGCC		intergenic
ASHGV40032893	75.8112	62.489	80.0889	77.9524	72.6514	71.53	6.14383	5.99318	6.19516	6.28268	6.34202	6.18791	M	P	P	P	P	P	noncoding	long noncoding	Reliable	uc002zuo.1	AX748067	UCSC_knowngene	1842	chr22	-	21642518	21646214	AGAAGTACCAAGGCTGGAGTCAGCTTGCAGCACAGCCAGGGTCGAGGTCACTCCCTCCCT		natural antisense	ENST00000360625	AP000552.1	Uncharacterized protein [Source:UniProtKB/TrEMBL;Acc:E7EQM0]	+	21645341	21648982
ASHGV40036395	35.9713	43.865	55.5629	45.4507	47.5459	51.1163	5.05542	5.48244	5.64946	5.53062	5.75031	5.70509	P	P	P	P	P	P	noncoding	long noncoding	Reliable	T248637	G057141	RNA-seq: Iyer et al 2015	3176	chr3	+	115134674	115157589	TTCCAGGCTTTTGAACATGCTAACTACTAGGAGTATCCTCGTCCATCCTCCTGAGCTTTA
ASHGV40001856	248.616	239.775	268.993	307.641	277.967	295.648	7.84198	7.96933	7.99296	8.23205	8.26428	8.24115	P	P	P	P	P	P	noncoding	long noncoding	Gold	ENST00000530479	RP11-261P9.4	GENCODE	577	chr20	+	57285850	57286689	AGCACTTCTCAAGAGGACTTCAGGGCTCCCCTCCTTTGTTGGTGGAGCTCATCTCTGTGG		intron sense-overlapping	NM_001204872	NPEPL1	probable aminopeptidase NPEPL1 isoform 2	+	57264186	57290900
ASHGV40001856	248.616	239.775	268.993	307.641	277.967	295.648	7.84198	7.96933	7.99296	8.23205	8.26428	8.24115	P	P	P	P	P	P	noncoding	long noncoding	Gold	ENST00000530479	RP11-261P9.4	GENCODE	577	chr20	+	57285850	57286689	AGCACTTCTCAAGAGGACTTCAGGGCTCCCCTCCTTTGTTGGTGGAGCTCATCTCTGTGG		intron sense-overlapping	NM_001204873	NPEPL1	probable aminopeptidase NPEPL1 isoform 3	+	57264186	57290900
ASHGV40001856	248.616	239.775	268.993	307.641	277.967	295.648	7.84198	7.96933	7.99296	8.23205	8.26428	8.24115	P	P	P	P	P	P	noncoding	long noncoding	Gold	ENST00000530479	RP11-261P9.4	GENCODE	577	chr20	+	57285850	57286689	AGCACTTCTCAAGAGGACTTCAGGGCTCCCCTCCTTTGTTGGTGGAGCTCATCTCTGTGG		intron sense-overlapping	NM_024663	NPEPL1	probable aminopeptidase NPEPL1 isoform 1	+	57267861	57290900
ASHGV40035481	61.6454	53.5937	39.987	25.3658	36.1086	36.6957	5.84813	5.77088	5.15155	4.74497	5.35924	5.23337	P	P	P	A	P	P	noncoding	long noncoding	Reliable	ENST00000607976	RP11-352G9.1	GENCODE	606	chr3	-	195639948	195640554	TAGGAGGAGGGCAAGGGGATCAGAAAGTTAAAAGTAAACCATGTATATAAAGGGCACGCT
ASHGV40038460	1655.26	1227.38	1944.19	1004.45	1790.45	1095.2	10.4954	10.3009	10.8081	9.95034	11.0623	10.1653	P	P	P	P	P	P	noncoding	long noncoding	Reliable	T259319	G059679	RNA-seq: Iyer et al 2015	7830	chr4	+	1242870	1251222	TATTTATGAGTGTCTCCTCTGTGCCAGCCACGTGTGAAAGAAGAACTCCAAGTTACTGGA
ASHGV40015405	38692.5	29510.8	31018	16218.6	12944.9	14736.1	14.9696	14.8852	14.755	13.9534	13.9519	13.9456	P	P	P	P	P	P	noncoding	long noncoding	Reliable	T109873	G026021	RNA-seq: Iyer et al 2015	1004	chr14	+	97875467	97876574	GGATGTGTGGTTGTGTGTGTGCGTATGTCAGCACCTTTTTACCTTAAAGAGATACGCGAA
ASHGV40014146	30.8696	21.9197	40.6406	20.3215	29.6408	20.5366	4.83715	4.4418	5.17806	4.45802	5.07672	4.41573	P	P	P	A	P	A	noncoding	long noncoding	Reliable	ENST00000529171	CTD-2184C24.2	GENCODE	562	chr14	-	60706844	60715483	TGTTAAACATTTCCCAGCACACACCTGGATCTGCATCTGCTGTGTCAATTGAACCACTCA	101927702	intronic antisense	NM_177952	PPM1A	protein phosphatase 1A isoform 3	+	60712469	60765805
ASHGV40057269	57.239	43.8798	55.6636	69.3739	37.3935	52.0713	5.73701	5.4832	5.65209	6.11695	5.40563	5.73291	P	P	P	P	P	P	noncoding	long noncoding	Gold	NR_045126	RAET1E-AS1	RefSeq	1209	chr6	+	150184633	150240644	CCTCGGCGTTGATCAGCACCAGGTGTGTGCGAACAGTGGCCGCGGCGGGGTGGAGCCTTG	100652739	intronic antisense	NM_001243325	RAET1E	NKG2D ligand 4 isoform 2 precursor	-	150209600	150212170
ASHGV40057269	57.239	43.8798	55.6636	69.3739	37.3935	52.0713	5.73701	5.4832	5.65209	6.11695	5.40563	5.73291	P	P	P	P	P	P	noncoding	long noncoding	Gold	NR_045126	RAET1E-AS1	RefSeq	1209	chr6	+	150184633	150240644	CCTCGGCGTTGATCAGCACCAGGTGTGTGCGAACAGTGGCCGCGGCGGGGTGGAGCCTTG	100652739	intronic antisense	NM_001243327	RAET1E	NKG2D ligand 4 isoform 3 precursor	-	150210231	150212170
ASHGV40057269	57.239	43.8798	55.6636	69.3739	37.3935	52.0713	5.73701	5.4832	5.65209	6.11695	5.40563	5.73291	P	P	P	P	P	P	noncoding	long noncoding	Gold	NR_045126	RAET1E-AS1	RefSeq	1209	chr6	+	150184633	150240644	CCTCGGCGTTGATCAGCACCAGGTGTGTGCGAACAGTGGCCGCGGCGGGGTGGAGCCTTG	100652739	intronic antisense	NM_001243328	RAET1E	NKG2D ligand 4 isoform 4 precursor	-	150204510	150217195
ASHGV40057269	57.239	43.8798	55.6636	69.3739	37.3935	52.0713	5.73701	5.4832	5.65209	6.11695	5.40563	5.73291	P	P	P	P	P	P	noncoding	long noncoding	Gold	NR_045126	RAET1E-AS1	RefSeq	1209	chr6	+	150184633	150240644	CCTCGGCGTTGATCAGCACCAGGTGTGTGCGAACAGTGGCCGCGGCGGGGTGGAGCCTTG	100652739	intronic antisense	NM_139165	RAET1E	NKG2D ligand 4 isoform 1 precursor	-	150209600	150212170
ASHGV40057269	57.239	43.8798	55.6636	69.3739	37.3935	52.0713	5.73701	5.4832	5.65209	6.11695	5.40563	5.73291	P	P	P	P	P	P	noncoding	long noncoding	Gold	NR_045126	RAET1E-AS1	RefSeq	1209	chr6	+	150184633	150240644	CCTCGGCGTTGATCAGCACCAGGTGTGTGCGAACAGTGGCCGCGGCGGGGTGGAGCCTTG	100652739	natural antisense	NM_001001788	RAET1G	retinoic acid early transcript 1G protein precursor	-	150238013	150244214
ASHGV40057269	57.239	43.8798	55.6636	69.3739	37.3935	52.0713	5.73701	5.4832	5.65209	6.11695	5.40563	5.73291	P	P	P	P	P	P	noncoding	long noncoding	Gold	NR_045126	RAET1E-AS1	RefSeq	1209	chr6	+	150184633	150240644	CCTCGGCGTTGATCAGCACCAGGTGTGTGCGAACAGTGGCCGCGGCGGGGTGGAGCCTTG	100652739	natural antisense	NM_032832	LRP11	low-density lipoprotein receptor-related protein 11 precursor	-	150139893	150185480
ASHGV40003869	1534.03	1452.8	1743.07	2923.5	3365.75	3284.69	10.3851	10.5313	10.6432	11.5266	12.0031	11.7952	P	P	P	P	P	P	noncoding	long noncoding	Gold	NR_038378	LOC441242	RefSeq	1978	chr7	-	65111923	65235797	CCCACAAAAGGGGTTCCTGGCAAGTCAGTTCTCCCTCAGGCCTTTGGTTTCCTCACCTAC	441242	intergenic
ASHGV40055604	2353.53	1475.41	2868.88	2557.5	4054.08	2224.95	10.9734	10.5546	11.3433	11.3286	12.2949	11.2303	P	P	P	P	P	P	noncoding	long noncoding	Reliable	T383082	G090752	RNA-seq: Iyer et al 2015	1942	chrY	-	8535454	8538551	CAGGACTAGTAGTGTCTCTCCCTGGGTTGGTCATATGACAATAAAATCCTAAGAAAGGTT
ASHGV40059087	47.2522	38.8633	51.105	25.8804	22.028	15.3375	5.45342	5.3039	5.5189	4.77195	4.64063	4.00603	M	P	P	P	A	A	noncoding	long noncoding	Reliable	T351982	G083069	RNA-seq: Iyer et al 2015	2926	chr8	-	134237646	134243934	TCTCTGCAATAGATGTGTCCTGAACACGGGGGCTATGCAGTTCCTGTGCCATGCCTCCAC
ASHGV40041490	173.76	118.256	154.246	42.3122	72.0263	63.4063	7.34253	6.92964	7.17148	5.4292	6.33014	6.01146	M	M	P	P	M	P	noncoding	long noncoding	Reliable	ENST00000607026	CTB-40H15.4	GENCODE	382	chr5	+	14872440	14872822	GTCTGCTGCAGTTTGCAAACAGTACGCCCGAATTCTTTTCATTGTAAAAAATTTCTATTA
ASHGV40034166	142.306	128.632	116.173	115.894	102.651	105.388	7.04811	7.05369	6.74641	6.84502	6.8338	6.74571	P	P	P	P	P	P	noncoding	long noncoding	Reliable	ENST00000415706	ARPP21-AS1	GENCODE	542	chr3	-	35691688	35693453	ATATCTGATGCAAAGACAAGCCTTGTTAGCCGTCACCCAAGAACTCAGCTGGCTACTTAA	100874098	intronic antisense	NM_001267616	ARPP21	cAMP-regulated phosphoprotein 21 isoform 2	+	35680665	35727379
ASHGV40034166	142.306	128.632	116.173	115.894	102.651	105.388	7.04811	7.05369	6.74641	6.84502	6.8338	6.74571	P	P	P	P	P	P	noncoding	long noncoding	Reliable	ENST00000415706	ARPP21-AS1	GENCODE	542	chr3	-	35691688	35693453	ATATCTGATGCAAAGACAAGCCTTGTTAGCCGTCACCCAAGAACTCAGCTGGCTACTTAA	100874098	intronic antisense	NM_001267617	ARPP21	cAMP-regulated phosphoprotein 21 isoform 3	+	35682509	35835988
ASHGV40034166	142.306	128.632	116.173	115.894	102.651	105.388	7.04811	7.05369	6.74641	6.84502	6.8338	6.74571	P	P	P	P	P	P	noncoding	long noncoding	Reliable	ENST00000415706	ARPP21-AS1	GENCODE	542	chr3	-	35691688	35693453	ATATCTGATGCAAAGACAAGCCTTGTTAGCCGTCACCCAAGAACTCAGCTGGCTACTTAA	100874098	intronic antisense	NM_016300	ARPP21	cAMP-regulated phosphoprotein 21 isoform 1	+	35683848	35835988
ASHGV40035675	376.386	319.887	320.248	671.489	579.13	580.154	8.42278	8.38873	8.23296	9.37811	9.36542	9.23642	P	P	P	P	P	P	noncoding	long noncoding	Reliable	TCONS_00006798	XLOC_002590	RNA-seq: Cabili et al 2011	481	chr3	+	17784427	17787157	CCAGGGACTCTCCTGAGATCCTGGCTCTCCTGCCAAGGAATTTACATTTCCTTGTCACAG		intergenic
ASHGV40002561	274.775	316.441	297.568	346.826	410.019	386.975	7.99583	8.37086	8.13509	8.41574	8.84442	8.64377	P	P	P	P	P	P	noncoding	long noncoding	Reliable	ENST00000591657	CTC-518P12.6	GENCODE	511	chr19	+	4838343	4838919	TACTGAATACCAGAGCATTTCAACAAGGCTTACCACACAGGCCCACTTAGACCAGAAATC
ASHGV40048578	54.0641	50.3936	43.7975	39.2614	37.7283	43.2086	5.64884	5.67746	5.29281	5.32495	5.41985	5.46698	P	M	P	P	P	P	noncoding	long noncoding	Reliable	uc011kss.1	X04930	UCSC_knowngene	208	chr7	+	142493821	142494029	TCTGGGGGCGGACCCATGGGAGGGGCTGTTTTTGTACAAAGCTGTAACATTGTGGGGACA		intergenic
ASHGV40044472	27.4357	40.6008	37.857	10.1031	19.6428	19.3335	4.66842	5.36599	5.06672	3.56955	4.47357	4.33432	P	P	P	A	A	A	noncoding	long noncoding	Reliable	TCONS_00011250	XLOC_005118	RNA-seq: Cabili et al 2011	844	chr6	+	224949	226400	CTGCGCGTCACTGGTAGAAAAGGACATTAGGAACACTAGGTAAAAAGCAAAACAAAAATA
ASHGV40052035	585.527	1278.53	960.643	29.3955	92.1044	54.3238	9.02507	10.3582	9.81244	4.94043	6.68197	5.79584	P	P	P	P	P	P	noncoding	long noncoding	Gold	NR_023390	LINC00476	RefSeq	8030	chr9	-	98568369	98638259	GCGTTTGTAATTCAGCATCTTAAAATGTCTCTTTTGGCAGTATTTCTTTACAAATGTGGC	100128782	natural antisense	NM_001010895	ERCC6L2	RAD26L hypothetical protein	+	98637899	98731122
ASHGV40052458	133.263	146.123	159.947	165.83	157.03	199.189	6.94894	7.24075	7.2258	7.35513	7.42998	7.65854	P	P	P	P	P	P	noncoding	long noncoding	Reliable	TCONS_00015892	XLOC_007886	RNA-seq: Cabili et al 2011	428	chr9	-	137419027	137437090	AGTTCCACCGCCGGACCACCAGGTCTCTCTTCTTAGCTTGTTTCTAGGGCCCCGTCTGGG
ASHGV40003714	11161.6	8491.24	9892.18	8074.43	5540.63	6797.57	13.1762	13.0767	13.1323	12.9874	12.7408	12.8491	P	P	P	P	P	P	noncoding	long noncoding	Gold	NR_033907	FRG1JP	RefSeq	1071	chr9	-	68427782	68454375	CAGTCTTTCAAAATGGGAAAATGGCTTTGTTGGCCTCAAATAGATGCTTTATTAGATACA	642236
ASHGV40031434	1372.28	1024.26	597.469	709.17	1049.92	759.978	10.2298	10.0558	9.11625	9.45531	10.2525	9.6278	P	P	P	P	P	P	noncoding	long noncoding	Reliable	T215414	G049858	RNA-seq: Iyer et al 2015	1336	chr20	+	24442820	24447587	TTTGAAAAAGTACTGAATCTGTGTTTCCCCTCATCAAATCACCTACCTCTAGGCATGTAA
ASHGV40022407	24.1715	27.4083	24.0171	13.1783	16.7311	12.0188	4.4824	4.76805	4.35928	3.89133	4.24894	3.65748	P	P	P	A	A	A	noncoding	long noncoding	Reliable	ENST00000606879	RP11-689C9.1	GENCODE	657	chr18	-	962592	976884	GACTCCACGCATCATGCCTATGATACTCAGAGAAGAAGGCTATCATTATAAAGACCTATA
ASHGV40042677	70.2644	70.8543	62.832	50.7337	54.6293	51.0495	6.04101	6.17813	5.83441	5.6832	5.94323	5.70274	P	P	P	P	P	P	noncoding	long noncoding	Reliable	ENST00000522189	CTC-535M15.2	GENCODE	734	chr5	+	164776035	165205694	GAAACTAGGACTTAAAGAGTGACAAGTACCAGGCATGAGAAACACAGCTCCCTTAAAGAA		intergenic
ASHGV40049979	43.2646	33.9597	51.7527	17.7379	31.6424	5.16075	5.32278	5.09733	5.53712	4.27803	5.1667	2.55535	P	P	P	A	P	A	noncoding	long noncoding	Reliable	T352035	G083081	RNA-seq: Iyer et al 2015	2253	chr8	-	134459205	134462934	AAGCTTGTTGCTGAGGGTAAATTAGGAGTTTACCAAAAAGGTGCCCTCCAGTGACTTCCA
ASHGV40046275	73.4787	44.5612	90.2246	68.0945	76.3802	37.325	6.10203	5.50629	6.36878	6.08965	6.41111	5.25922	P	P	P	P	P	P	noncoding	long noncoding	Gold	NR_048550	LINC00210	RefSeq	1604	chr1	+	218066241	218094146	ATTAAATAGTGATGCTACCCAAATCCAGGCTTGTCCTGTGCTTGATGGCTGCTGCTATTG	100885798	intergenic
ASHGV40018584	193.355	137.72	188.405	361.682	212.825	128.607	7.49159	7.15268	7.47417	8.47677	7.87424	7.03383	P	P	P	P	P	P	noncoding	long noncoding	Reliable	ENST00000421055	RP11-335O13.7	GENCODE	380	chr1	-	203096386	203097082	GCATCTTCTCATCCCATATTGTTTTGCAGGCTCTACCCTGAGTCATTATATTCCTTTCTC		natural antisense	NM_000674	ADORA1	adenosine receptor A1	+	203096835	203136533
ASHGV40018584	193.355	137.72	188.405	361.682	212.825	128.607	7.49159	7.15268	7.47417	8.47677	7.87424	7.03383	P	P	P	P	P	P	noncoding	long noncoding	Reliable	ENST00000421055	RP11-335O13.7	GENCODE	380	chr1	-	203096386	203097082	GCATCTTCTCATCCCATATTGTTTTGCAGGCTCTACCCTGAGTCATTATATTCCTTTCTC		natural antisense	NM_001048230	ADORA1	adenosine receptor A1	+	203096835	203136533
ASHGV40057216	36.6095	48.7707	54.9392	59.4886	64.3049	37.949	5.0805	5.63067	5.63227	5.90457	6.17462	5.28224	P	P	P	P	P	P	noncoding	long noncoding	Gold	NR_037860	EGFL8	RefSeq	1335	chr6	+	32132381	32136062	TGGTCTGCTTGAAGCCTCCCAGGAGAAAGAAGCCAGGTGGGAATGGAGAGAGAGAGGAAG	80864
ASHGV40008244	23.2584	15.6217	8.90388	36.8646	25.1919	7.71228	4.423	3.92956	2.77153	5.24074	4.83983	3.04666	P	A	A	P	P	A	noncoding	long noncoding	Reliable	ENST00000528872	RP1-296L11.1	GENCODE	576	chr11	+	31327231	31336095	GGTTAAAAAGAACAGAGAACAGCTTTGATTACCTCAGTTGACCCACTGGAGCACTGACAG		natural antisense	NM_181807	DCDC1	doublecortin domain-containing protein 1	-	31284170	31391357
ASHGV40043246	31.0482	22.299	33.2835	35.7172	39.4984	27.1353	4.84713	4.4636	4.8726	5.19967	5.48418	4.80575	P	P	P	P	P	P	noncoding	long noncoding	Reliable	T300710	G070279	RNA-seq: Iyer et al 2015	1091	chr6	-	30923732	30925543	GAACCTGGCTCCACTGAGGAACAAAGTGAAATTGAGGCTTGGAGAAAATAAAGCAAGCCT
ASHGV40001290	9505.38	7045.96	8536.06	3423.82	3356.33	3368.63	12.9283	12.8052	12.8912	11.7638	11.9977	11.8303	P	P	P	P	P	P	noncoding	long noncoding	Gold	NR_024127	SNHG12	RefSeq	758	chr1	-	28905049	28908366	GTGCTTTAAGATTCATGTTACATGTAAAGCTGTCCTCATTTGTGACTATGGACCTATGGA	85028	natural antisense	NM_017846	TRNAU1AP	tRNA selenocysteine 1-associated protein 1	+	28879528	28905057
ASHGV40045280	115.135	80.7765	94.6693	76.5871	64.4253	76.2607	6.74864	6.37319	6.43888	6.25731	6.17813	6.28346	P	P	P	P	P	P	noncoding	long noncoding	Gold	NR_040081	LOC100506804	RefSeq	1297	chr6	+	75994729	76001580	TCTTACTAAAGAATCAAACCGTTGTGTAATCCAGAGGAAGAGCATCCCTCATCCTGGCAG	100506804	bidirectional	NM_001143958	TMEM30A	cell cycle control protein 50A isoform 2	-	75962637	75994632
ASHGV40045280	115.135	80.7765	94.6693	76.5871	64.4253	76.2607	6.74864	6.37319	6.43888	6.25731	6.17813	6.28346	P	P	P	P	P	P	noncoding	long noncoding	Gold	NR_040081	LOC100506804	RefSeq	1297	chr6	+	75994729	76001580	TCTTACTAAAGAATCAAACCGTTGTGTAATCCAGAGGAAGAGCATCCCTCATCCTGGCAG	100506804	bidirectional	NM_018247	TMEM30A	cell cycle control protein 50A isoform 1	-	75962637	75994632
ASHGV40002474	35.3662	21.0117	25.3745	18.4574	28.5387	10.3813	5.02941	4.37734	4.44752	4.33102	5.02143	3.45756	P	A	P	A	P	A	noncoding	long noncoding	Reliable	ENST00000582915	RP11-597M12.1	GENCODE	335	chr17	-	12893465	12893927	GTCTAACCAGGCAAAGGTCAAACAAAAGGCCGAAGTCACCACCCGAAAGGAACAAACAAA		natural antisense	NM_014859	ARHGAP44	rho GTPase-activating protein 44	+	12692828	12894960
ASHGV40047415	73.6737	56.8139	54.6139	66.7904	56.237	48.7456	6.10668	5.85119	5.62152	6.06364	5.9842	5.63848	P	P	P	P	P	P	noncoding	long noncoding	Gold	NR_033963	HRAT92	RefSeq	3506	chr7	+	560027	564869	TGGAAGCCGTTGGAGGGCCTCAGGCAGGAACACAAGGTGTCGTGGCAGAAAGGAAGAAGG	441307	bidirectional	NM_002607	PDGFA	platelet-derived growth factor subunit A isoform 1 preproprotein	-	536896	559481
ASHGV40047415	73.6737	56.8139	54.6139	66.7904	56.237	48.7456	6.10668	5.85119	5.62152	6.06364	5.9842	5.63848	P	P	P	P	P	P	noncoding	long noncoding	Gold	NR_033963	HRAT92	RefSeq	3506	chr7	+	560027	564869	TGGAAGCCGTTGGAGGGCCTCAGGCAGGAACACAAGGTGTCGTGGCAGAAAGGAAGAAGG	441307	bidirectional	NM_033023	PDGFA	platelet-derived growth factor subunit A isoform 2 preproprotein	-	536896	559481
ASHGV40010912	349.068	276.477	375.646	676.942	626.69	622.77	8.31727	8.1739	8.45671	9.38989	9.47569	9.34364	P	P	P	P	P	P	noncoding	long noncoding	Reliable	T071762	G016546	RNA-seq: Iyer et al 2015	2771	chr12	+	2946832	2949603	AGAGAAAAAATGAAAGTGATAAATATGGCTCCTTCGCTGCATTGGTTCTTCTATGAATGA
ASHGV40010188	335.082	237.428	309.269	472.785	314.733	379.214	8.266	7.95648	8.18825	8.8755	8.44767	8.61264	P	P	P	P	P	P	noncoding	long noncoding	Gold	NR_120478	LOC100129940	RefSeq	995	chr12	-	66267591	66275358	TTAAACCTCCATGTGTGCCTGCTCTTTTCAGTCATCTAATAAATGATTCTGCCATTATTG	100129940
ASHGV40015135	26.176	24.4117	26.8329	17.4696	17.5748	23.8942	4.59893	4.60244	4.53506	4.25737	4.31902	4.6278	P	P	P	A	A	P	noncoding	long noncoding	Reliable	T106396	G025130	RNA-seq: Iyer et al 2015	2521	chr14	+	69225115	69228022	AACTATTGAGTGGAATGGAGTAAAGACAAGAATGAGTAGGGGGAAATGGATGACTTGCTG
ASHGV40007242	91.6764	117.584	113.644	53.7434	58.0807	52.8439	6.42179	6.92052	6.71485	5.75939	6.03322	5.7539	P	P	P	P	P	P	noncoding	long noncoding	Reliable	T062323	G014380	RNA-seq: Iyer et al 2015	2342	chr11	-	67792013	67794355	CGACCTTGGATTACAGCCCCTGGAGTCAAATAAATATACCTGAGTCCGTAGTGACCTAAA
ASHGV40009520	50.9924	25.1211	26.8026	39.2464	31.0595	36.6562	5.56665	4.64383	4.53298	5.32464	5.14237	5.23167	P	P	P	P	P	P	noncoding	long noncoding	Reliable	ENST00000607421	U47924.31	GENCODE	1097	chr12	-	7052670	7053767	AGTTCGCGAACATTTGTTCTCAGCCCATGCAAATGAGTTCGGTGCTGATTGGTTGAGAAA	100147744
ASHGV40044730	202.141	159.244	206.421	431.25	353.047	380.863	7.55853	7.36863	7.60436	8.74499	8.62327	8.62029	P	P	P	P	P	P	noncoding	long noncoding	Reliable	AI671175	AI671175	RNAdb	446	chr6	+	26086518	26086964	ATGTGCCACCTTAGGGAATTTCCACCTGTACCCTCCTTTCTCTTTCTCCAGGATATTTTG		intergenic
ASHGV40004405	137.44	114.593	104.264	103.339	63.8101	90.5998	6.99427	6.88792	6.59147	6.67844	6.16412	6.52715	M	P	P	P	P	P	noncoding	long noncoding	Gold	NR_110324	MAP3K14-AS1	RefSeq	1102	chr17	+	43339446	43345997	TAGAGCGAGAGGCAGGCGGCAGGGAGAGGCTGTCGATGCTGAGGCACGAGAGAATTTGCT	100133991
ASHGV40053610	405.905	205.178	236.679	224.031	258.089	245.356	8.52613	7.73736	7.79843	7.77861	8.15245	7.95423	P	P	P	P	P	P	noncoding	long noncoding	Gold	ENST00000450850	RP11-555H7.2	GENCODE	390	chr9	+	138244529	138246066	CAGGAGAACATACTGACCTAAAAGAGGAGGCAGAAGTGGACGCTCTCGTCTCCTGCTGTG		intergenic
ASHGV40005302	17.259	15.7752	25.6408	27.0119	23.925	33.4246	3.97083	3.94292	4.46351	4.82742	4.76599	5.10022	A	A	P	M	A	P	noncoding	long noncoding	Gold	NR_131944	LOC105755953	RefSeq	372	chr10	+	8939951	8956559	GCCACGGCACCAAACTCTGAACCGGCTGAGCCTGGTTAGCCCTTGATTCATTGTATAAGT	105755953
ASHGV40016987	113.893	77.9912	109.033	141.209	109.105	126.312	6.73111	6.32039	6.65613	7.12783	6.92378	7.00689	P	P	P	P	P	P	noncoding	long noncoding	Reliable	T118670	G028027	RNA-seq: Iyer et al 2015	939	chr15	+	69392947	69402226	TAATGAACACCCCTTGCCTTCAGAGTAAAAAGAAACTAGCCTATGTTCAGCACCTGCCAC
ASHGV40046489	45.1649	18.7643	40.5335	45.9233	22.3423	53.922	5.38348	4.20737	5.17377	5.54384	4.66145	5.78407	P	A	P	P	A	P	noncoding	long noncoding	Reliable	T323549	G075717	RNA-seq: Iyer et al 2015	2956	chr7	-	47702659	47705944	AACTGTTAGCTCTGCTGCTTATCACTCTGCTGTTCTCTGATCATAAAATGATTCATTGTT
ASHGV40030765	243.301	120.732	249.086	309.838	275.793	323.062	7.81691	6.9609	7.87879	8.24429	8.25387	8.37098	P	P	P	P	P	P	noncoding	long noncoding	Reliable	T216483	G050112	RNA-seq: Iyer et al 2015	4213	chr20	-	32442939	32451641	ACACAAGTCAGGAATTTTTAAGCCACTGTCTTCAAGTCCCTCCCAGTTCTAAGTGTGGCA
ASHGV40012960	25.9442	25.5006	26.5213	37.452	21.6465	16.2625	4.58336	4.66429	4.51565	5.262	4.61542	4.09049	P	P	M	P	A	A	noncoding	long noncoding	Reliable	T099098	G023403	RNA-seq: Iyer et al 2015	2973	chr13	-	111166153	111174674	GGGCGGCTGCGTATCTATTTCAAATAACATTATAAGGTAGGATACTTATTTCATAATGTG
ASHGV40020960	55.9623	52.0387	52.6977	46.6476	36.284	51.1488	5.70441	5.7258	5.56533	5.56493	5.3659	5.70644	P	P	P	P	P	P	noncoding	long noncoding	Reliable	T155940	G035997	RNA-seq: Iyer et al 2015	3439	chr17	-	77802360	77806299	GCTCCTGCACAGTTCTTAAATAGAAACCTCAGAATCCAATGCCTTGTGTCTGTATAGAAC
ASHGV40050682	366.715	278.062	309.443	99.0922	85.8055	85.4003	8.38707	8.17989	8.18906	6.62201	6.57982	6.44455	P	P	P	P	P	P	noncoding	long noncoding	Reliable	ENST00000606048	RP11-140I16.3	GENCODE	486	chr8	+	57135246	57135732	CCCTTGGTCTATCAAAGAAATTACCTTTTTGTCGTATGTATTCTATGTGTATTCCCTAGT
ASHGV40002453	3577.07	4564.27	2349.41	4048.74	9413.34	5592.62	11.5533	12.1641	11.0751	11.9991	13.4952	12.5657	P	P	P	P	P	P	noncoding	long noncoding	Reliable	ENST00000580487	RP11-715C4.1	GENCODE	399	chr18	-	76555611	76556672	TTCTTGTTCAATACTTGCTGGATATGAAGATCCAACCCAGTGCCTCCCATTGCATCCACT		intergenic
ASHGV40004283	28.7976	29.0857	35.038	27.1372	21.3653	32.3334	4.74171	4.86196	4.94932	4.83596	4.59695	5.05459	P	P	P	P	A	P	noncoding	long noncoding	Gold	NR_109801	DLG3-AS1	RefSeq	401	chrX	-	69672805	69675844	AAGGACAAAGATTCTCCTATCCTACCAACCCGTGTGATGGACCCTGGACCACAAGAAGAG	100873930
ASHGV40049820	58.5795	52.0527	61.2624	43.9166	39.6961	41.5705	5.7732	5.7263	5.79599	5.47837	5.49088	5.4142	P	P	P	P	P	P	noncoding	long noncoding	Reliable	TCONS_00015147	XLOC_007190	RNA-seq: Cabili et al 2011	312	chr8	-	118724629	118725297	AAGGAAATCCCATGTTGATTGCATGGATGGAAAGTGGGGGTGTTGTGGTTTCATAATGGC		intergenic
ASHGV40047673	23.3212	21.4848	34.6709	7.83522	10.5864	5	4.42707	4.40956	4.93391	3.25503	3.59303	2.34187	P	P	P	A	A	A	noncoding	long noncoding	Reliable	ENST00000579437	RP4-777O23.1	GENCODE	427	chr7	+	30589832	30591185	ATTATGGAAATCTTCATTATGCAGGCCAGGTTGCCAAACATGCCCAGACCTGCTTAAGCT		intergenic
ASHGV40010544	59.3666	44.151	49.0231	56.2935	59.7379	50.4494	5.79247	5.49268	5.45756	5.82524	6.07373	5.68598	P	P	P	P	P	P	noncoding	long noncoding	Reliable	T085900	G019937	RNA-seq: Iyer et al 2015	621	chr12	-	108655906	108656963	CAAGCAAGTTCTTCCCATTATCAGTGTCCCAATCTCACTGTGATAAATAAAGGGTTTGAA
ASHGV40059963	41667	34419	38563.3	13374.4	13015.3	13214.6	15.0792	15.128	15.1027	13.6833	13.9547	13.7852	P	P	P	P	P	P	noncoding	long noncoding	Reliable	uc.154+	uc.154	UCR	203	chr5	+	72210014	72210217	GAGTTTTTTGGGGCCACCAAATATTTTGGATCATGCAGAGAATATATATTGTACTGTAGT
ASHGV40011340	609.749	540.548	600.093	361.921	398.562	391.658	9.07808	9.12462	9.12108	8.47819	8.80333	8.66132	P	P	P	P	P	P	noncoding	long noncoding	Reliable	T077988	G018076	RNA-seq: Iyer et al 2015	3306	chr12	+	49379765	49383268	ACATACTGGGTGTCCCATTGGTGGTTGTCTGTGTATATTACTCATCCTCCTACTAGGCTA
ASHGV40007824	464.678	434.677	431.501	589.569	362.309	504.603	8.70186	8.81517	8.65925	9.19622	8.66484	9.03282	P	P	P	P	P	P	noncoding	long noncoding	Gold	NR_038908	SENCR	RefSeq	1319	chr11	-	128561566	128565918	CCCCCACTGGAATTATTCAATATGGAACTAGATTAAATTGAAGACTTGCCCTTTAGTTTT	100507392	intronic antisense	NM_001167681	FLI1	Friend leukemia integration 1 transcription factor isoform 2	+	128563810	128683162
ASHGV40007824	464.678	434.677	431.501	589.569	362.309	504.603	8.70186	8.81517	8.65925	9.19622	8.66484	9.03282	P	P	P	P	P	P	noncoding	long noncoding	Gold	NR_038908	SENCR	RefSeq	1319	chr11	-	128561566	128565918	CCCCCACTGGAATTATTCAATATGGAACTAGATTAAATTGAAGACTTGCCCTTTAGTTTT	100507392	intronic antisense	NM_002017	FLI1	Friend leukemia integration 1 transcription factor isoform 1	+	128563812	128683162
ASHGV40052196	21.8682	30.3954	50.8544	42.2995	23.9034	28.2487	4.3317	4.92903	5.51234	5.42901	4.76442	4.86274	A	P	P	P	A	P	noncoding	long noncoding	Reliable	T039503	G009058	RNA-seq: Iyer et al 2015	696	chr10	-	32419723	32422318	GGGCTAGAACCACTATTGTAGTCTGTGCGTTCGTAAAGAAAAAATAAAAATGAGGTATTT
ASHGV40026273	34.4562	36.7817	33.8662	67.9873	91.3802	76.5872	4.99284	5.21918	4.8959	6.08668	6.67012	6.28997	P	P	P	P	P	P	noncoding	long noncoding	Reliable	T183728	G042193	RNA-seq: Iyer et al 2015	1170	chr2	-	6370342	6378622	TTTAGACCCAAAATAAATGTGCAGATTGAAGGACGTGACTGCAGACAGCACTCTCCTCTG
ASHGV40019135	36.6016	19.891	32.8647	23.8187	25.5678	20.7118	5.08014	4.29214	4.84957	4.66096	4.86256	4.42928	M	A	P	A	M	A	noncoding	long noncoding	Reliable	ENST00000573934	RP11-26L20.4	GENCODE	613	chr16	+	55366266	55366879	TCAGTATCTCCTCCAGAGCTGATGGTGAGCTCCAGGGGTCTAGGAGAAGGGCCTGAGAAT
ASHGV40027679	76.1975	92.918	114.06	70.8458	90.5018	100.959	6.15117	6.58148	6.71877	6.14551	6.65478	6.68119	P	M	P	P	P	P	noncoding	long noncoding	Reliable	T202575	G046781	RNA-seq: Iyer et al 2015	796	chr2	-	170253004	170283369	GACACACCACAGCATTGTAAGGGCCCCGAAGAAAACATATCATAAAATTAGATAAAGCTG
ASHGV40034435	399.927	264.561	211.339	175.163	346.853	239.603	8.50348	8.11447	7.6371	7.42495	8.59313	7.92136	P	P	P	P	P	P	noncoding	long noncoding	Reliable	T243780	G055907	RNA-seq: Iyer et al 2015	9614	chr3	-	54131105	54142510	GTGGAGGGGCGGGGCAAGTAGGAATATTAGAAAAATTCCATAAAACTAGCATATTTTAAG
ASHGV40028996	11.1096	17.9316	9.41292	26.6613	34.1945	24.6285	3.29492	4.14003	2.86197	4.8098	5.27976	4.67196	A	A	A	P	P	P	noncoding	long noncoding	Reliable	T191468	G044091	RNA-seq: Iyer et al 2015	756	chr2	+	70883916	70887789	GCAAACACTAAGATGTTGGTTGCAGCATAAATTGCAGGAATTTAAAGGTGGGGCAGTCCT
ASHGV40054520	50.534	58.078	63.6976	74.2703	53.0081	63.6737	5.55411	5.88433	5.85757	6.20809	5.90262	6.01778	P	P	P	P	P	P	noncoding	long noncoding	Reliable	T381322	G090392	RNA-seq: Iyer et al 2015	428	chrX	-	147168477	147191683	TAATGGAGCTGGATAAGAAGTCAAAGTCCTTCTGTGGCAGGGGCCCTTTATCTATTTCCT
ASHGV40024053	67.8197	55.6776	57.6849	43.7076	48.7856	45.9327	5.9893	5.82397	5.70246	5.47248	5.78256	5.55533	P	P	P	P	P	P	noncoding	long noncoding	Reliable	ENST00000601929	CTD-3032J10.3	GENCODE	629	chr19	-	17317946	17318819	TGTGAACCGCTGCACTCGGCTCTGGACTTTTCTTACACATTTATTTACACAGGGATGGAT
ASHGV40027305	24.9416	39.0688	39.5627	33.4445	35.4638	36.6071	4.52764	5.31359	5.13752	5.11538	5.3309	5.23006	P	P	P	P	P	P	noncoding	long noncoding	Reliable	T197466	G045528	RNA-seq: Iyer et al 2015	884	chr2	-	117189125	117191812	CAAACCAGGCTGCCCATCCTATCTATCAGTATATCCATTTTGTTTTATTTTCTATGTAGA
ASHGV40000801	171.142	171.5	187.872	206.579	184.343	213.778	7.32194	7.47744	7.46786	7.66157	7.67081	7.76376	P	P	P	P	P	P	noncoding	long noncoding	Gold	ENST00000435021	RP11-23I7.1	GENCODE	445	chr1	+	204632999	204633741	AGACGGCAAAGCCAGCTGCCCCGGCACCTCTGCACAGTCCTTTTCTGAATCTGCCCCTCA		intronic antisense	NM_006338	LRRN2	leucine-rich repeat neuronal protein 2 precursor	-	204586302	204654481
ASHGV40000801	171.142	171.5	187.872	206.579	184.343	213.778	7.32194	7.47744	7.46786	7.66157	7.67081	7.76376	P	P	P	P	P	P	noncoding	long noncoding	Gold	ENST00000435021	RP11-23I7.1	GENCODE	445	chr1	+	204632999	204633741	AGACGGCAAAGCCAGCTGCCCCGGCACCTCTGCACAGTCCTTTTCTGAATCTGCCCCTCA		intronic antisense	NM_201630	LRRN2	leucine-rich repeat neuronal protein 2 precursor	-	204586302	204654597
ASHGV40050319	174.108	145.754	166.028	108.269	116.185	121.539	7.34489	7.23833	7.28232	6.74588	7.01473	6.94563	P	P	P	P	P	P	noncoding	long noncoding	Reliable	ENST00000524252	RP11-161I2.1	GENCODE	2054	chr8	+	18578414	18591915	CACTGCTACCAAATCTCATCTGCTAATATGTAAAATGTCTCCTTCTCCAGCTGACAAGCG		intronic antisense	NM_015310	PSD3	PH and SEC7 domain-containing protein 3 isoform a	-	18384812	18871196
ASHGV40050319	174.108	145.754	166.028	108.269	116.185	121.539	7.34489	7.23833	7.28232	6.74588	7.01473	6.94563	P	P	P	P	P	P	noncoding	long noncoding	Reliable	ENST00000524252	RP11-161I2.1	GENCODE	2054	chr8	+	18578414	18591915	CACTGCTACCAAATCTCATCTGCTAATATGTAAAATGTCTCCTTCTCCAGCTGACAAGCG		intronic antisense	NM_206909	PSD3	PH and SEC7 domain-containing protein 3 isoform b	-	18384812	18666405
ASHGV40015277	424.747	531.603	475.989	716.512	1149.9	796.252	8.58595	9.10438	8.79933	9.4721	10.3828	9.69782	P	P	P	P	P	P	noncoding	long noncoding	Reliable	ENST00000554181	RP11-736P16.1	GENCODE	412	chr14	+	87402983	87455469	CACAGTTTAGAGATTTGAAAGCCCACTTCTCCTTTTACCATGTCAAATTATAACAGGAAA		intergenic
ASHGV40030575	295.499	305.744	342.914	157.273	229.351	139.943	8.09328	8.32634	8.32625	7.27972	7.97795	7.15064	P	P	P	P	P	P	noncoding	long noncoding	Reliable	ENST00000425939	RP4-705D16.3	GENCODE	1101	chr20	-	16695488	16711593	CTGCCCTGTTTGCTGTTTCTGGTGGTGCAGAGCATTTCAAAATTAAAAATTTAAGACATT		intronic antisense	NM_003092	SNRPB2	U2 small nuclear ribonucleoprotein B''	+	16710608	16722417
ASHGV40030575	295.499	305.744	342.914	157.273	229.351	139.943	8.09328	8.32634	8.32625	7.27972	7.97795	7.15064	P	P	P	P	P	P	noncoding	long noncoding	Reliable	ENST00000425939	RP4-705D16.3	GENCODE	1101	chr20	-	16695488	16711593	CTGCCCTGTTTGCTGTTTCTGGTGGTGCAGAGCATTTCAAAATTAAAAATTTAAGACATT		intronic antisense	NM_198220	SNRPB2	U2 small nuclear ribonucleoprotein B''	+	16710608	16722417
ASHGV40020747	58.6167	62.6039	67.6227	104.473	69.4441	74.4655	5.77408	5.99614	5.94497	6.69476	6.2763	6.24815	P	P	P	P	P	P	noncoding	long noncoding	Reliable	T152902	G035457	RNA-seq: Iyer et al 2015	961	chr17	-	65671159	65673340	TTTCATCTGTGGGAGGGTGTGTCTCACTGGTGCCAGGAGGTCATAAATTTTGGAAATCTA
ASHGV40007883	300.647	362.942	355.498	262.448	446.585	335.167	8.12147	8.56386	8.37934	7.99974	8.97197	8.42473	P	P	P	P	P	P	noncoding	long noncoding	Reliable	T071103	G016445	RNA-seq: Iyer et al 2015	7828	chr11	-	134859400	134877847	TTTTTGCACATACACTTCTCCAGCTCCATTGCCAAACCTCAGCTGTCAATTCTGTTTAGT
ASHGV40028471	48.6974	45.975	50.8097	13.9565	15.8468	24.1317	5.49877	5.55183	5.51137	3.96559	4.17631	4.64409	P	P	P	A	A	P	noncoding	long noncoding	Reliable	T184223	G042313	RNA-seq: Iyer et al 2015	3901	chr2	+	9695212	9715443	TCGTCACGAAAAAGGTTTTGGGGGGACTAATAAGCACTTCCTGAATGCACATTTGCTCCA
ASHGV40055400	58.0537	50.7679	79.605	78.0401	57.1638	34.76	5.75745	5.68849	6.18618	6.28453	6.01197	5.1553	P	P	P	P	P	P	noncoding	long noncoding	Reliable	T380308	G090091	RNA-seq: Iyer et al 2015	1739	chrX	+	133138202	133157278	AAGAAGAAGATAGCTGGCAAGATTACGTCCTACTGGAGATGAAAAGGACCCTAAGAAATG
ASHGV40053471	118.266	92.4789	87.2226	140.657	127.081	122.263	6.7851	6.57496	6.32512	7.12264	7.13929	6.95442	P	P	P	P	P	P	noncoding	long noncoding	Reliable	T366796	G086715	RNA-seq: Iyer et al 2015	5382	chr9	+	130341161	130347121	TCCAGGTCTTCTCAGTAGAATGAGGATAATCCTGAATTCAGAACATATTTCCTGAGTACG
ASHGV40046700	32.3373	32.2822	30.1756	39.0546	21.8017	24.7124	4.90107	5.02143	4.72035	5.31715	4.62394	4.67719	P	P	P	P	A	P	noncoding	long noncoding	Reliable	T327256	G076652	RNA-seq: Iyer et al 2015	2248	chr7	-	77163947	77166284	GTGGTAGAATACTTTCTCAGATGAAAGTTAGGAGCACTATGGAATTTAGTGAAAAACTCA
ASHGV40054591	143.551	79.4504	124.109	76.8195	44.4391	57.1959	7.06277	6.34763	6.84655	6.26173	5.65228	5.8639	P	P	P	P	P	P	noncoding	long noncoding	Reliable	ENST00000567614	WI2-89031B12.1	GENCODE	792	chrX	-	153746163	153746955	AGGAAGGGAGAGTTGTCTCGGAATGCTCAGGGGGACTCATTAAAGCAACACTTTCATAAA		intergenic
ASHGV40038647	81.5266	72.0485	78.4911	113.517	76.5801	73.923	6.25003	6.2067	6.1689	6.81339	6.41427	6.23709	P	P	P	P	P	P	noncoding	long noncoding	Gold	NR_027697	TAPT1-AS1	RefSeq	2496	chr4	+	16228285	16259810	CGGCCATACCCAGAGCAAGTGTAAAGGCAGTTGTGGAAAATAATATAAACCAGTTACAAT	202020	bidirectional	NM_153365	TAPT1	transmembrane anterior posterior transformation protein 1 homolog	-	16162127	16228161
ASHGV40046429	29.4852	25.4048	28.4211	5.62893	12.9437	57.0428	4.77493	4.65865	4.6278	2.86175	3.88976	5.86094	P	P	P	A	A	P	noncoding	long noncoding	Reliable	ENST00000569883	RP11-111K18.2	GENCODE	1368	chr7	-	42940870	42942238	CACCTCCAATAACATCAAATGAACCTTTTAGGAGGAAGATTCTATCTTGTGAGTACTATA		intergenic
ASHGV40058917	62.1923	100.39	60.2093	67.423	38.0418	30.8693	5.8603	6.69323	5.76862	6.07548	5.43129	4.98996	P	P	P	P	P	P	noncoding	long noncoding	Reliable	T310311	G072719	RNA-seq: Iyer et al 2015	1036	chr6	+	117449590	117494283	CTCTAAAAGGGATCTACTTTGATGAACTAGGAAGGAGAAGACATTAGCTTGAAAGGAGCC
ASHGV40026824	35.5912	80.1777	54.0711	13.9171	19.5912	16.8071	5.03769	6.36192	5.60408	3.96172	4.46949	4.13818	P	P	P	A	A	A	noncoding	long noncoding	Reliable	uc002sbw.1	BC038779	UCSC_knowngene	932	chr2	-	62839006	62889763	CTGGTTACTGAAAGAAAGGAAAGACCTTCTTTGGATTTGAATAAACAGATGGACTTTCTT
ASHGV40042043	31.6152	27.6871	28.9245	60.754	119.802	46.9625	4.86935	4.78518	4.65452	5.93226	7.05872	5.58969	P	P	P	P	P	P	noncoding	long noncoding	Reliable	uc003kkb.1	AK056485	UCSC_knowngene	2957	chr5	+	91495353	91742351	GCCCCAGCATCTTGAAATGAATGACAAGATACAGAAGTCTACAGCCAAAGGTAAAGAAGA
ASHGV40029056	35.526	22.4104	30.0656	5.14639	11.8899	8.30997	5.03504	4.47202	4.71456	2.3673	3.76967	3.14847	P	P	P	A	A	A	noncoding	long noncoding	Reliable	T192310	G044270	RNA-seq: Iyer et al 2015	1054	chr2	+	75644801	75650299	TCTACTTCTCTTTAATGGGAATCCCCTAGGATTTTATGATAGTGTGTGCATGTTTCTCAT
ASHGV40017977	108964	92852	99104.1	129510	121838	111179	16.5446	16.5687	16.5152	16.9717	17.0793	16.8382	P	P	P	P	P	P	noncoding	long noncoding	Reliable	ENST00000564510	RP11-327F22.4	GENCODE	787	chr16	-	50817769	50837249	CCCTCTCCCCATGCCCCTTTGCAAAGATCTATTACATTAATAAATTTCTTTAAATGCTAA		intronic antisense	NM_001042355	CYLD	ubiquitin carboxyl-terminal hydrolase CYLD isoform 2	+	50775960	50835846
ASHGV40017977	108964	92852	99104.1	129510	121838	111179	16.5446	16.5687	16.5152	16.9717	17.0793	16.8382	P	P	P	P	P	P	noncoding	long noncoding	Reliable	ENST00000564510	RP11-327F22.4	GENCODE	787	chr16	-	50817769	50837249	CCCTCTCCCCATGCCCCTTTGCAAAGATCTATTACATTAATAAATTTCTTTAAATGCTAA		intronic antisense	NM_001042412	CYLD	ubiquitin carboxyl-terminal hydrolase CYLD isoform 2	+	50776028	50835846
ASHGV40017977	108964	92852	99104.1	129510	121838	111179	16.5446	16.5687	16.5152	16.9717	17.0793	16.8382	P	P	P	P	P	P	noncoding	long noncoding	Reliable	ENST00000564510	RP11-327F22.4	GENCODE	787	chr16	-	50817769	50837249	CCCTCTCCCCATGCCCCTTTGCAAAGATCTATTACATTAATAAATTTCTTTAAATGCTAA		intronic antisense	NM_015247	CYLD	ubiquitin carboxyl-terminal hydrolase CYLD isoform 1	+	50775960	50835846
ASHGV40026329	48.7558	39.7074	46.9552	88.3248	50.4463	78.7291	5.5009	5.33543	5.39372	6.46286	5.82987	6.3293	P	P	P	P	P	P	noncoding	long noncoding	Reliable	T184350	G042340	RNA-seq: Iyer et al 2015	4115	chr2	-	10164602	10170990	TTAATGGCAAACGTCAAAGCCAGCCCATATGTGTTCCCATGACACCCCTGTCATGTTTAT
ASHGV40003048	1141.5	1089.84	1092.86	513.752	400.007	452.512	9.98194	10.1435	9.99265	9.00038	8.81239	8.8664	P	P	P	P	P	P	noncoding	long noncoding	Reliable	GU228584	LSINCT12	literatures: 20214974	805	chr7	+	55277232	55278037	ACATGTCTGGAGAGCCTAATAATGTTCAGCACACTTTGGTTAGTTCACCAACAGTCTTAC
ASHGV40015128	7747.51	6177.98	7059.65	3471.77	2976.74	3253.73	12.6239	12.6069	12.6309	11.779	11.8201	11.7839	P	P	P	P	P	P	noncoding	long noncoding	Reliable	ENST00000559732	RP11-643G16.4	GENCODE	614	chr14	+	68082200	68082814	TGCTTAGTGAGGGGGAAGACCATGTCTGCTAAAGAGAAAGGACAATTTGAAGCTATGGCA
ASHGV40026825	22.016	23.0354	22.6382	60.8298	36.3603	44.1143	4.34139	4.51752	4.26446	5.93408	5.36853	5.49633	A	P	A	P	P	P	noncoding	long noncoding	Reliable	T190372	G043821	RNA-seq: Iyer et al 2015	1914	chr2	-	62855852	62857766	AGTCCTCACTCTCATGGAACTGGTGCTAATAAACTGGGAATCTTTGATTATACATGTCCA
ASHGV40006241	307.934	358.211	475.92	1039.75	866.891	1031.47	8.15245	8.54461	8.79912	9.99722	9.94245	10.0775	M	P	P	P	P	P	noncoding	long noncoding	Reliable	T049029	G011458	RNA-seq: Iyer et al 2015	1349	chr10	+	116671038	116686825	CTGGTAGCTTTGTGGATTCTATAGGTATCCCAGCTTTCTCATAAAATGTGGAATATTTAT
ASHGV40027441	107.423	104.362	119.936	185.21	180.124	209.909	6.64077	6.753	6.79437	7.51023	7.6371	7.73608	P	P	P	P	P	P	noncoding	long noncoding	Reliable	ENST00000437330	AC103564.7	GENCODE	562	chr2	-	132587373	132589604	AAGCGCCCGCTTTCTCGGCCCAGGCCCGCAGCCAGGGCTGCTCCGCCCGCTGCGCCCCAG		intergenic
ASHGV40018388	94.7104	103.935	140.08	373.723	228.418	281.353	6.46452	6.74526	7.02135	8.52689	7.97262	8.16316	P	P	P	P	P	P	noncoding	long noncoding	Reliable	T137757	G032278	RNA-seq: Iyer et al 2015	3379	chr16	-	86771319	86774792	CAAGACTGTTTTGCTCCTTCATTCTTTGCACACAATTCCGTGGCCATTCTACTCATTTTT
ASHGV40025884	543.224	397.021	499.239	606.816	497.79	560.677	8.93289	8.68661	8.86957	9.2393	9.14883	9.18598	P	P	P	P	P	P	noncoding	long noncoding	Reliable	ENST00000569130	CTD-2639E6.4	GENCODE	274	chr19	+	49429427	49429701	AAGCTATATGTGTGTCATGCCCTCCCAGCTGCACCTGAACAATGAGCATAGCAAACATCA		intergenic
ASHGV40030197	33.4332	20.3254	38.8194	51.7315	27.7495	42.5423	4.94805	4.32503	5.10662	5.70768	4.9813	5.44597	P	A	P	P	P	P	noncoding	long noncoding	Reliable	TCONS_00004043	XLOC_001882	RNA-seq: Cabili et al 2011	796	chr2	+	224904214	224907185	TCTTGTTTCCTCTCTTGGAAGAAGTCCAGCGTTGAGTGCCTTGGAATAAATGAAAATCCC		intergenic
ASHGV40007486	29.7705	18.5123	15.142	45.7989	21.6159	35.5094	4.78886	4.1886	3.6332	5.54011	4.61348	5.1833	M	A	A	P	A	P	noncoding	long noncoding	Reliable	T066020	G015244	RNA-seq: Iyer et al 2015	2536	chr11	-	94788757	94791564	GTTTTGTGGAAATTTGGCTTTTATGATTTGTGCTTCCCTCAAATCTGAGATCCATTCAAT
ASHGV40057001	32.7272	21.755	23.2511	39.9778	39.0064	41.0275	4.91828	4.4296	4.31044	5.34934	5.46797	5.39386	P	P	A	P	P	P	noncoding	long noncoding	Reliable	ENST00000506878	RP11-415C15.1	GENCODE	482	chr4	-	27135617	27141673	CGAAGGCTGCTGCACAAAGAAGAGTAAACCAGATTCTGCCCCAAAAGACTAGCTAAAGAG		intergenic
ASHGV40044034	35.6794	21.5087	34.0135	65.8506	64.6692	63.1915	5.04201	4.41107	4.90361	6.04139	6.18313	6.00604	P	P	P	P	P	P	noncoding	long noncoding	Reliable	T310595	G072813	RNA-seq: Iyer et al 2015	2564	chr6	-	121945347	121951038	GGATACTCTTCATGATCTGAAGGAACTATTGAACCTCTTCCCAGAGAAAGGCACTCACAG
ASHGV40053967	17506.1	10827.6	16412.8	16030.4	12738.8	13283	13.8197	13.4582	13.857	13.9416	13.9312	13.7965	P	P	P	P	P	P	noncoding	long noncoding	Reliable	T374074	G088281	RNA-seq: Iyer et al 2015	470	chrX	-	47217704	47221495	ATATAAGAAACAGGCTCTGGTCTCCCAGGTCAATATGAGGCTGCCTGATCTGTAAATCAG
ASHGV40040673	83.675	38.4937	68.7786	111.417	100.627	116.041	6.28553	5.29022	5.97022	6.78456	6.80568	6.87966	P	P	P	P	P	P	noncoding	long noncoding	Reliable	ENST00000515822	RP11-438C19.1	GENCODE	584	chr5	-	114423588	114424172	AGTTGTTCCCAGGCTGTGGGGATATTCATCCTCTCCTTCACAGAATGTTCATTCTGGAAT		intergenic
ASHGV40036764	804.124	420.288	859.548	1176.82	952.495	1142.92	9.48894	8.76604	9.64368	10.1827	10.0895	10.2208	P	P	P	P	P	P	noncoding	long noncoding	Reliable	T253783	G058468	RNA-seq: Iyer et al 2015	7974	chr3	+	163546449	163621601	GGGGTCATAGTTGCCATTCAGAACCACAGACCAGCAGCCATCTAGTTCTCCCACCTCAGC
ASHGV40007712	1218.9	588.649	1086.37	1050.36	1104.07	1121.19	10.0693	9.24951	9.98018	10.0112	10.3268	10.1946	P	P	P	P	P	P	noncoding	long noncoding	Gold	ENST00000526453	RP11-110I1.12	GENCODE	1359	chr11	-	118866904	118868714	TTCATCCATTCACTCTGGAAATGATTCAACGTCTGCCTGCTGCTGATGCTTTACTCTCCA		bidirectional	NM_198489	CCDC84	coiled-coil domain-containing protein 84	+	118868851	118886455
ASHGV40022289	204.241	206.99	428.057	192.52	570.62	270.91	7.57471	7.75209	8.64446	7.55969	9.34512	8.10665	P	P	P	P	P	P	noncoding	long noncoding	Reliable	AK022294	AK022294	NRED	2143	chr17	+	75965806	75967949	TAGCTAACATGAAACCAGTCTCCTTTATGAACCCTTCTCTGACTTCTCTCATGATAAACT		intergenic
ASHGV40002455	53.8417	64.5839	62.7988	67.5796	62.3108	81.8432	5.64273	6.04322	5.83303	6.07886	6.13294	6.38636	P	P	P	P	P	P	noncoding	long noncoding	Reliable	ENST00000580639	CTD-2382H12.1	GENCODE	523	chr18	-	76685063	76687441	TTTGAGTCACCCCAGGCCTCTGCAGACAGGCGCAAGAAATAAGGAAACCTGCTCCTCCTC		intergenic
ASHGV40041779	32.6971	31.6803	26.8424	7.67993	15.7115	21.7216	4.91747	4.99247	4.53552	3.22833	4.16132	4.49751	P	P	P	A	A	A	noncoding	long noncoding	Gold	ENST00000509844	CTD-2023N9.3	GENCODE	820	chr5	+	56910215	56913258	AGGGGATTGATTTGGCTTCTTATGTTTTTGTATTTGGTTGCTCATTAGAGATAAGCCTGA	100996645	intergenic
ASHGV40035931	1453.62	964.666	1146.99	842.881	497.73	683.302	10.3086	9.97011	10.0581	9.68968	9.1484	9.4691	P	P	P	P	P	P	noncoding	long noncoding	Gold	NR_109997	PRKAR2A-AS1	RefSeq	3406	chr3	+	48885369	48889415	CGAAAATGGGTAGGGTACCATTGCTGTTTCCAATGAAACAATGAATTTTGTGTGCTCTTG	100506637
ASHGV40052455	36.0763	26.6474	37.3558	36.0372	31.6812	34.282	5.0594	4.72715	5.04616	5.21183	5.16885	5.13534	P	P	P	P	P	P	noncoding	long noncoding	Reliable	T368518	G087105	RNA-seq: Iyer et al 2015	5556	chr9	-	137365576	137371272	TTGTCCAAAATAAATACAAAAGTCCTAACAGCTTCGTTGACTGGGGCTGGCTCACACACC
ASHGV40004695	37.64	24.7066	30.4141	20.3314	12.0147	17.9343	5.12048	4.62015	4.73246	4.45884	3.78299	4.23131	P	P	P	A	A	A	noncoding	long noncoding	Gold	NR_125387	LOC100129636	RefSeq	727	chr6	+	29003797	29044517	TCAGGACCAGGTGGCTGATTTAGGTTCCAGGCAGAATGGAATTGGGTGCCCTGGAAGCCT	100129636
ASHGV40056924	918.903	784.703	1390.61	710.689	1660.12	707.608	9.68011	9.66406	10.324	9.45772	10.9401	9.51744	P	P	P	P	P	P	noncoding	long noncoding	Gold	NR_024407	ZBTB11-AS1	RefSeq	2788	chr3	+	101395273	101398057	TTTCAGTGCCTCCCTCAGTGATGAGTTATTGTTTCTAAACTTGCACCTGCTAGCTCCAGA	100009676
ASHGV40028653	168.566	159.24	173.128	94.1221	77.8952	101.668	7.29893	7.36841	7.34271	6.55362	6.43728	6.69168	P	P	P	P	P	P	noncoding	long noncoding	Reliable	ENST00000412749	AC074117.10	GENCODE	399	chr2	+	27580054	27590489	TAATACAACAGCAATACCTTATATCTGCGCAACTCTTCACAACTTACAAAGCCTTCACAT		natural antisense	NM_001034116	EIF2B4	translation initiation factor eIF-2B subunit delta isoform 2	-	27587218	27593324
ASHGV40028653	168.566	159.24	173.128	94.1221	77.8952	101.668	7.29893	7.36841	7.34271	6.55362	6.43728	6.69168	P	P	P	P	P	P	noncoding	long noncoding	Reliable	ENST00000412749	AC074117.10	GENCODE	399	chr2	+	27580054	27590489	TAATACAACAGCAATACCTTATATCTGCGCAACTCTTCACAACTTACAAAGCCTTCACAT		natural antisense	NM_015636	EIF2B4	translation initiation factor eIF-2B subunit delta isoform 3	-	27587218	27593324
ASHGV40028653	168.566	159.24	173.128	94.1221	77.8952	101.668	7.29893	7.36841	7.34271	6.55362	6.43728	6.69168	P	P	P	P	P	P	noncoding	long noncoding	Reliable	ENST00000412749	AC074117.10	GENCODE	399	chr2	+	27580054	27590489	TAATACAACAGCAATACCTTATATCTGCGCAACTCTTCACAACTTACAAAGCCTTCACAT		natural antisense	NM_172195	EIF2B4	translation initiation factor eIF-2B subunit delta isoform 1	-	27587218	27592919
ASHGV40001251	59.686	63.0693	68.2827	95.9145	67.3969	70.578	5.8	6.00579	5.95886	6.58148	6.236	6.16676	P	P	P	P	P	P	noncoding	long noncoding	Reliable	ENST00000458377	AC005237.4	GENCODE	559	chr2	-	241955015	242003533	AGACGCACAGCTGGACGGGCAGCCGAGGCAGGACCTTGGTGGCCTCATCCTCTGCTGTCT		natural antisense	NM_001080437	SNED1	sushi, nidogen and EGF-like domain-containing protein 1 precursor	+	241938254	242033643
ASHGV40003471	132.985	98.222	126.109	61.8086	83.572	73.2228	6.94602	6.66242	6.86747	5.95914	6.53901	6.22306	P	P	P	P	P	P	noncoding	long noncoding	Gold	NR_024158	PP7080	RefSeq	1760	chr5	-	470624	473080	TGAACTGCAGATCAAGTGTTGACAGTCACCAGTCAGGAGGAGTTCTTAAAGAGTTTTATG	25845
ASHGV40049599	520.529	355.812	423.021	370.609	225.887	309.281	8.86946	8.5351	8.62531	8.51278	7.95296	8.30889	P	P	P	P	P	P	noncoding	long noncoding	Gold	ENST00000524166	RP11-37B2.1	GENCODE	836	chr8	-	90623584	90629386	GGCATTTGTTTACCTTTGTAGCAAGCTCAGGAGGAAAATACCATTGCCCTTGTTTTACAG	101929709	intergenic
ASHGV40032060	63.1949	50.1376	51.6359	77.6554	46.3788	59.7767	5.88263	5.66934	5.5342	6.2775	5.71558	5.9283	P	P	P	P	P	P	noncoding	long noncoding	Gold	NR_109787	LINC00320	RefSeq	1895	chr21	-	22114907	22175426	GACTCCACTACTCCTTGAGATTCAAAACTTTGCCTCTCACAAAGTTACCTTTTATTTTCC	387486
ASHGV40052701	55.0112	44.7506	46.47	133.183	35.6705	90.7143	5.67825	5.51362	5.37897	7.04715	5.34017	6.52942	P	P	P	P	P	P	noncoding	long noncoding	Reliable	T356527	G084106	RNA-seq: Iyer et al 2015	3544	chr9	+	22126890	22301706	ATGATATATTAAGAGCTCTGAATGATGCCTAGGGATGTAGAAGAGGAGAAAAACACTTGA
ASHGV40013904	39.9134	38.5209	34.0395	45.2321	40.3767	36.6079	5.20446	5.29169	4.9044	5.52262	5.51219	5.23029	P	P	P	P	P	P	noncoding	long noncoding	Reliable	ENST00000552028	CTD-2384A14.2	GENCODE	540	chr14	-	29445041	29448130	CCACCCCATACCCTTGGAAAAAATACACTAAAATATCTTCATCTGATTTGACCTCTAATA		intergenic
ASHGV40050533	720.514	663.252	689.193	793.944	601.516	736.364	9.32048	9.40644	9.32802	9.60373	9.41903	9.5778	P	M	P	P	M	P	noncoding	long noncoding	Reliable	ENST00000607047	RP11-350N15.5	GENCODE	1098	chr8	+	38239881	38240979	CAAATGAGGAAACCGATACTCTGTTCTGAGAATAAAGCCATTTTACCGCTAGACGTCATA
ASHGV40052840	2963.57	2059.87	2508.21	1977.22	1404.88	1729.02	11.2883	11.0295	11.1592	10.9465	10.6883	10.8343	P	P	P	P	P	P	noncoding	long noncoding	Reliable	TCONS_00016575	XLOC_007348	RNA-seq: Cabili et al 2011	1037	chr9	+	37904373	37905621	CCTCAAAATTATGTTTGCCCTGTCTTGTGTGAATGCCTATTCAGATGCATTATTTGAAAA		intergenic
ASHGV40028820	91.7257	90.648	122.999	73.1107	113.66	83.4591	6.42279	6.54582	6.83323	6.19083	6.98256	6.41511	P	P	P	P	P	P	noncoding	long noncoding	Reliable	TCONS_00003670	XLOC_001460	RNA-seq: Cabili et al 2011	422	chr2	+	47090677	47102328	AGAATCGAGGGTGTCTCTTAAACCAGGGATGAGGGCCTTGGAAACCTTCCAAAAATTTTT		intergenic
ASHGV40020343	216.586	130.439	167.836	54.1209	70.164	66.6932	7.65249	7.07555	7.29914	5.76837	6.2913	6.08533	P	M	P	P	P	P	noncoding	long noncoding	Reliable	ENST00000602842	CTD-2132N18.4	GENCODE	503	chr17	-	40190249	40190752	TTTTCCTAATACCCCTGGGTTTGAGTTTAATTTGCAATAAAATGGAATCCCAGCACATCA
ASHGV40013289	25.3011	16.8524	25.1048	10.2207	77.5266	7.58006	4.54925	4.04569	4.43053	3.58476	6.42944	3.02067	P	A	P	A	P	A	noncoding	long noncoding	Reliable	T093937	G021840	RNA-seq: Iyer et al 2015	5818	chr13	+	45894204	45906313	CTAGGGCTTATCTGCTTCCTTTACATGTGGAGAAAATCAGCAATTATACAAGTAGATTTT
ASHGV40015744	1256.35	953.332	1100.5	495.024	587.265	435.636	10.1062	9.95034	10.0027	8.94476	9.38245	8.81213	P	P	P	P	P	P	noncoding	long noncoding	Gold	NR_040058	RAD51-AS1	RefSeq	1156	chr15	-	40985952	40987303	CAGAGCAAGTGCCGAAACTGGAAGGTTACATTTAGTTCAGGATATGAAGATCATATAAGG	100505648	natural antisense	ENST00000527860	RAD51	RAD51 homolog (S. cerevisiae) [Source:HGNC Symbol;Acc:9817]	+	40986971	41011084
ASHGV40006145	7229.09	3540.95	4108.24	3670.77	1895	2666.27	12.5225	11.7825	11.844	11.8637	11.1497	11.493	P	P	P	P	P	P	noncoding	long noncoding	Gold	ENST00000411906	RP11-225H22.4	GENCODE	657	chr10	+	105212602	105222452	GTCTCCTAGTTCCCTCACTGTGGCCCAGTGTTGTATATCAACGTCATCATGGATACACCT		intronic antisense	NM_001001412	CALHM1	calcium homeostasis modulator protein 1	-	105213143	105218648
ASHGV40031752	144.769	91.6749	120.792	111.708	76.0995	88.0245	7.0732	6.56163	6.80568	6.78933	6.40571	6.48989	P	P	P	P	P	P	noncoding	long noncoding	Gold	NR_109943	LINC01273	RefSeq	705	chr20	+	48789106	48793208	CCCTGAGAACTGGATGAAAGCTGGAATAATTCTTTCTGTAATAAAGCAAACGCAACCACG	101927541
ASHGV40003804	242.836	186.766	216.864	305.731	201.651	261.478	7.81322	7.60068	7.67815	8.22185	7.79806	8.05377	P	P	P	P	P	P	noncoding	long noncoding	Gold	NR_037641	MROH7-TTC4	RefSeq	6132	chr1	+	55107412	55208328	CTCAGAAGGTCTAGAGTATGCCCAGTCGGACTTCATCTCTGCTTTTCATGAGGACTCCAG	100527960
ASHGV40021807	105.873	82.3444	94.223	179.235	154.676	134.563	6.6206	6.4014	6.43107	7.45877	7.41265	7.09473	P	P	P	P	P	P	noncoding	long noncoding	Reliable	T148655	G034510	RNA-seq: Iyer et al 2015	2121	chr17	+	42646446	42652936	TTCTGTCACTCCCTCAGCCATCTGCATTTGAAACTTTAGATGGTCTTTGATTCTACTCAT
ASHGV40051048	24.6312	26.8278	28.1835	12.0362	19.6751	12.3117	4.51107	4.73701	4.61606	3.78314	4.47529	3.6924	P	P	P	A	A	A	noncoding	long noncoding	Reliable	ENST00000562917	RP11-1C8.5	GENCODE	4597	chr8	+	104476616	104481213	ATAGCCAAGTGTTTTGCTTATTTACTACTTTGTGGCACTGGATCAAATAATGTATGCTGA
ASHGV40005716	182.97	168.329	194.88	82.3935	88.4468	87.2975	7.41691	7.45122	7.52328	6.36192	6.62487	6.47775	P	P	P	P	P	P	noncoding	long noncoding	Reliable	ENST00000444770	RP11-170M17.1	GENCODE	794	chr10	+	65424423	65750328	ATCTGTACTTGGCTTTCCTGGGTCACATGTAGATGAAGTACCGATCTCTTCTCCTTCTTG		intergenic
ASHGV40016629	76.4425	66.7329	79.2498	72.3343	66.9018	73.8336	6.15597	6.09014	6.18019	6.1768	6.22562	6.23578	P	P	P	P	P	P	noncoding	long noncoding	Reliable	ENST00000559509	RP11-128A17.1	GENCODE	464	chr15	+	37391539	37392374	GCGGTATCTATAATACGATCCTCTCTCTTTAAAGTATTGTTCAAAGAAAGCAGTGAGAAA		intronic antisense	NM_001220482	MEIS2	homeobox protein Meis2 isoform d	-	37183221	37393500
ASHGV40016629	76.4425	66.7329	79.2498	72.3343	66.9018	73.8336	6.15597	6.09014	6.18019	6.1768	6.22562	6.23578	P	P	P	P	P	P	noncoding	long noncoding	Reliable	ENST00000559509	RP11-128A17.1	GENCODE	464	chr15	+	37391539	37392374	GCGGTATCTATAATACGATCCTCTCTCTTTAAAGTATTGTTCAAAGAAAGCAGTGAGAAA		intronic antisense	NM_002399	MEIS2	homeobox protein Meis2 isoform f	-	37183221	37393500
ASHGV40016629	76.4425	66.7329	79.2498	72.3343	66.9018	73.8336	6.15597	6.09014	6.18019	6.1768	6.22562	6.23578	P	P	P	P	P	P	noncoding	long noncoding	Reliable	ENST00000559509	RP11-128A17.1	GENCODE	464	chr15	+	37391539	37392374	GCGGTATCTATAATACGATCCTCTCTCTTTAAAGTATTGTTCAAAGAAAGCAGTGAGAAA		natural antisense	NM_170674	MEIS2	homeobox protein Meis2 isoform b	-	37183221	37392341
ASHGV40016629	76.4425	66.7329	79.2498	72.3343	66.9018	73.8336	6.15597	6.09014	6.18019	6.1768	6.22562	6.23578	P	P	P	P	P	P	noncoding	long noncoding	Reliable	ENST00000559509	RP11-128A17.1	GENCODE	464	chr15	+	37391539	37392374	GCGGTATCTATAATACGATCCTCTCTCTTTAAAGTATTGTTCAAAGAAAGCAGTGAGAAA		natural antisense	NM_170675	MEIS2	homeobox protein Meis2 isoform c	-	37183221	37392341
ASHGV40016629	76.4425	66.7329	79.2498	72.3343	66.9018	73.8336	6.15597	6.09014	6.18019	6.1768	6.22562	6.23578	P	P	P	P	P	P	noncoding	long noncoding	Reliable	ENST00000559509	RP11-128A17.1	GENCODE	464	chr15	+	37391539	37392374	GCGGTATCTATAATACGATCCTCTCTCTTTAAAGTATTGTTCAAAGAAAGCAGTGAGAAA		natural antisense	NM_170676	MEIS2	homeobox protein Meis2 isoform d	-	37183221	37392341
ASHGV40016629	76.4425	66.7329	79.2498	72.3343	66.9018	73.8336	6.15597	6.09014	6.18019	6.1768	6.22562	6.23578	P	P	P	P	P	P	noncoding	long noncoding	Reliable	ENST00000559509	RP11-128A17.1	GENCODE	464	chr15	+	37391539	37392374	GCGGTATCTATAATACGATCCTCTCTCTTTAAAGTATTGTTCAAAGAAAGCAGTGAGAAA		natural antisense	NM_170677	MEIS2	homeobox protein Meis2 isoform a	-	37183221	37392341
ASHGV40016629	76.4425	66.7329	79.2498	72.3343	66.9018	73.8336	6.15597	6.09014	6.18019	6.1768	6.22562	6.23578	P	P	P	P	P	P	noncoding	long noncoding	Reliable	ENST00000559509	RP11-128A17.1	GENCODE	464	chr15	+	37391539	37392374	GCGGTATCTATAATACGATCCTCTCTCTTTAAAGTATTGTTCAAAGAAAGCAGTGAGAAA		natural antisense	NM_172316	MEIS2	homeobox protein Meis2 isoform h	-	37183221	37391597
ASHGV40002915	35.2993	37.0601	51.9489	25.2219	42.5953	47.8807	5.02705	5.23131	5.54304	4.73628	5.59158	5.61557	P	P	P	A	P	P	noncoding	long noncoding	Reliable	GSE61474_TCONS_00223026	GSE61474_XLOC_041285	RNA-seq: Clark et al 2015	764	chr22	-	32904587	32905542	CGATAAAATGGGGATGATAGGTCTTCACTCACATGGTAACAAACACAGCAGCAAACCCCA
ASHGV40001164	43.1818	52.4907	50.2342	33.2713	26.6798	21.9287	5.3208	5.73902	5.49383	5.1078	4.92431	4.5128	P	P	P	P	P	A	noncoding	long noncoding	Reliable	ENST00000454411	RP1-67K17.4	GENCODE	444	chr6	+	143109259	143115223	GGGTATGGTGCCCTCATGGTTTATAATTTCTAACTGTCTACTTAAAATGAAGTGATATGG		intronic antisense	NM_006734	HIVEP2	transcription factor HIVEP2	-	143072603	143266338
ASHGV40041523	29.5709	33.4311	25.3277	55.3596	15.5395	11.3786	4.7793	5.075	4.44379	5.79861	4.14539	3.58502	P	P	P	P	A	A	noncoding	long noncoding	Reliable	T279777	G064965	RNA-seq: Iyer et al 2015	1967	chr5	+	23179079	23184379	CATACTACGTACCTGATATTGGACCTATATATCCTCCCAAATTCAAGAAGTAGTTTTCTT
ASHGV40052382	52.5628	44.1462	60.1756	27.2892	46.5022	41.1113	5.60927	5.49245	5.76821	4.84294	5.71971	5.39662	P	P	P	P	P	P	noncoding	long noncoding	Reliable	T367441	G086843	RNA-seq: Iyer et al 2015	444	chr9	-	132168066	132168754	AATGCAAACCACAAGAAAGACTGCCAAGACAAGACCCTGTTGCCCAAGAGGGCCCCAGCC
ASHGV40041846	221.853	216.471	267.037	159.227	231.292	178.629	7.68473	7.81672	7.98439	7.29893	7.99196	7.49532	P	P	P	P	P	P	noncoding	long noncoding	Reliable	T283574	G066085	RNA-seq: Iyer et al 2015	1073	chr5	+	67206674	67222033	ACAGTCATTGCTCCCTTCATCTGAATTTCCTCTTCTCTGTGCATGCTTTTTCTCACATGG
ASHGV40010374	368.971	189.802	431.012	369.769	332.824	129.452	8.39593	7.62626	8.65712	8.50878	8.52979	7.04316	P	P	P	P	P	P	noncoding	long noncoding	Reliable	T083721	G019437	RNA-seq: Iyer et al 2015	3367	chr12	-	90638236	90647060	GGAAAATTGCCTGTTTTGCTCTTTCTGTGCAGACTGACTAGCTAATCTGATAAATAAATA
ASHGV40001273	42.8269	36.4727	41.1358	40.5119	31.9234	31.6473	5.30665	5.20653	5.19613	5.37019	5.17956	5.02599	P	P	P	P	P	P	noncoding	long noncoding	Gold	NR_036493	PEX19	RefSeq	3608	chr1	-	160246598	160254941	AAGCTCTCAGAGGCTGCAGGGAGAGTGGAACTCCAGCATGTCGGAAGAAGAGCTGACCAA	5824
ASHGV40049584	21.0968	24.367	28.086	46.9177	38.8417	20.8373	4.27729	4.59971	4.60812	5.57347	5.46287	4.43753	A	P	P	P	P	A	noncoding	long noncoding	Reliable	T035624	G008094	RNA-seq: Iyer et al 2015	3747	chr10	-	2645477	2650133	GCTCTGAATGTTTGGAAGCACTGAATAGCTGTAATGACTTTACTTTATTCTTCAAGTGTA
ASHGV40046593	96.8983	90.2636	88.6667	31.9215	30.7323	25.3947	6.49512	6.53857	6.34564	5.05125	5.12972	4.71239	P	P	P	P	P	P	noncoding	long noncoding	Reliable	TCONS_l2_00026610	XLOC_l2_013861	RNA-seq: Cabili et al 2011	13025	chr7	-	63201458	63227867	AATTTCCATAACTGATGTCAGCAAGGTGGGAATATTGTACAGTGTGTGTTGAAGTTCTTA
ASHGV40030104	30.1221	60.6018	61.0131	118.297	91.9662	96.933	4.80575	5.94893	5.7903	6.88035	6.68002	6.6225	P	P	P	P	P	P	noncoding	long noncoding	Reliable	ENST00000417481	AC012513.6	GENCODE	784	chr2	+	217124317	217130853	AATGGGAAGAAACGGAAGAAATAAATACTTCCTCTCCTAGACCCAAAGACCTTTGTGCCC		natural antisense	NM_020814	MARCH4	E3 ubiquitin-protein ligase MARCH4 precursor	-	217122584	217236750
ASHGV40025116	30.6163	27.3858	36.015	57.2838	32.8767	52.8107	4.82517	4.76664	4.98896	5.85023	5.22436	5.75294	P	P	P	P	P	P	noncoding	long noncoding	Reliable	T167425	G038939	RNA-seq: Iyer et al 2015	1136	chr19	+	8016317	8019419	CAATTTTGAAATTCTTAGTCATCTTCGACCAACAGGCCCTGCACATTTTTCCTTTCCTTT
ASHGV40043568	76.4686	49.4918	41.9419	20.3196	22.208	25.5508	6.15615	5.65138	5.22585	4.45772	4.65396	4.72173	P	P	P	A	A	P	noncoding	long noncoding	Gold	NR_125789	LINC01031	RefSeq	779	chr1	+	193273874	193335083	GAGCCACTGTTTGTAGTTATTTGGGATCTTTGAGGAAACCCCTGCTAAAATAACTTGATT	101929184
ASHGV40033403	63.3761	53.5743	57.2619	278.121	252.404	270.162	5.88631	5.77007	5.69226	8.0793	8.11917	8.10101	P	P	P	P	P	P	noncoding	long noncoding	Gold	NR_024159	DGCR9	RefSeq	2434	chr22	+	19005346	19007761	ACATACTTTCCATAGGACCCAGTGCTTTCATCTCCGTGCAACTGACCAAGAGAAACCAAA	25787	intergenic
ASHGV40004666	28.0286	27.8544	26.0468	29.7796	31.1204	28.1912	4.70364	4.79466	4.48645	4.95766	5.14537	4.85958	P	P	P	P	P	P	noncoding	long noncoding	Gold	NR_121635	FOXD3-AS1	RefSeq	547	chr1	-	63786554	63788129	CAGGGAGCGGGTGTGGACAAATCCTCCAAGATTTAACTTCCAAGAAAACCGGCGGCGGAG	100996301
ASHGV40000566	51.6056	42.925	50.5771	9.90798	13.2164	10.7576	5.58074	5.45038	5.50478	3.54538	3.91717	3.50731	P	P	P	A	A	A	noncoding	long noncoding	Reliable	ENST00000423747	RP5-919F19.5	GENCODE	382	chr6	+	109809108	109828003	CCAGAAGAAGGAGCAATCTTTTGAAAATCTCCTTGGAAGGCACACTCAATTCAAAGATGA		natural antisense	NM_001145128	AKD1	adenylate kinase domain-containing protein 1 isoform 1	-	109814058	110012415
ASHGV40018788	23.5737	63.308	38.8279	9.29248	8.38675	10.7461	4.44294	6.01239	5.10706	3.46423	3.26361	3.50546	P	P	P	A	A	A	noncoding	long noncoding	Reliable	ENST00000575612	CTC-508F8.1	GENCODE	405	chr16	+	21132078	21141429	GTTCTCTACTACACTAAAACAATGCTTAGCACATAACCAGGACCTGGCACCTATTTGTTA		natural antisense	NM_017539	DNAH3	dynein heavy chain 3, axonemal	-	20944475	21170762
ASHGV40041195	510.523	495.155	602.384	1546.68	1187.62	1339.24	8.84239	9.00413	9.12462	10.5848	10.4302	10.4629	P	P	P	P	P	P	noncoding	long noncoding	Gold	ENST00000523279	RP11-619L12.3	GENCODE	289	chr5	-	173483062	173483588	GACAACATTCTCTCCAAGCCTCAGTTCTCTCCTTCAAAATCATTATGATTATTCCCATTT		intronic antisense	NM_015980	HMP19	neuron-specific protein family member 2	+	173472606	173536182
ASHGV40022979	32.312	19.3701	30.9354	14.5152	20.899	57.9583	4.90011	4.25472	4.75772	4.01748	4.56266	5.88157	M	A	P	A	A	P	noncoding	long noncoding	Reliable	T164491	G038197	RNA-seq: Iyer et al 2015	10260	chr18	-	74850935	74867012	CACACGTCCTTCTGCAAATAGAGAAGCAAATGTATTTTCCTAACCAGATGAATTTCTAAA
ASHGV40024239	64.46	48.6027	76.4908	74.5684	71.9129	87.3551	5.90947	5.6235	6.12909	6.21459	6.328	6.4785	M	P	P	P	P	P	noncoding	long noncoding	Reliable	T173115	G040252	RNA-seq: Iyer et al 2015	5020	chr19	-	34065768	34071657	AAGAAAAATTGGGGGCTTCTGCTCTAACCCATTAGCTCTGTTTCACTCCTGAGGATTTCC
ASHGV40033552	194.12	128.088	157.704	55.0416	36.1943	49.6634	7.49945	7.04735	7.20401	5.78981	5.36233	5.66298	P	P	P	P	P	P	noncoding	long noncoding	Reliable	ENST00000565764	CTA-445C9.14	GENCODE	981	chr22	+	26908520	26909878	TACTTTGATCATGAGGGACTGATGCTAGTGGATTTACTTCACCAAATGGAACTCACTTTG		bidirectional	NM_001008697	TFIP11	tuftelin-interacting protein 11	-	26887893	26908437
ASHGV40033552	194.12	128.088	157.704	55.0416	36.1943	49.6634	7.49945	7.04735	7.20401	5.78981	5.36233	5.66298	P	P	P	P	P	P	noncoding	long noncoding	Reliable	ENST00000565764	CTA-445C9.14	GENCODE	981	chr22	+	26908520	26909878	TACTTTGATCATGAGGGACTGATGCTAGTGGATTTACTTCACCAAATGGAACTCACTTTG		bidirectional	NM_012143	TFIP11	tuftelin-interacting protein 11	-	26887893	26908437
ASHGV40004388	39.5525	28.1405	32.82	41.1129	29.7112	33.8406	5.1903	4.81051	4.84747	5.39149	5.0805	5.11562	P	P	P	P	P	P	noncoding	long noncoding	Gold	NR_110246	LOC101929282	RefSeq	582	chr2	+	151485410	151491871	GATCGAAGCAGATGCAGTCTTTCACATGAATATTTGAATCAGGCACAGGATGCAGGTGAT	101929282
ASHGV40003687	79.6822	62.161	75.941	75.1179	49.9612	60.5242	6.21678	5.98567	6.11935	6.2277	5.81539	5.9448	P	P	P	P	P	P	noncoding	long noncoding	Gold	NR_033339	CTBP1-AS2	RefSeq	2945	chr4	+	1243227	1246795	GGGCCCGAACAAACCACGGCATGGAGACGGAATGATGCAGACTCCTATCCGCGAGATACC	92070	intronic antisense	ENST00000506180	CTBP1	C-terminal binding protein 1 [Source:HGNC Symbol;Acc:2494]	-	1209962	1243741
ASHGV40003687	79.6822	62.161	75.941	75.1179	49.9612	60.5242	6.21678	5.98567	6.11935	6.2277	5.81539	5.9448	P	P	P	P	P	P	noncoding	long noncoding	Gold	NR_033339	CTBP1-AS2	RefSeq	2945	chr4	+	1243227	1246795	GGGCCCGAACAAACCACGGCATGGAGACGGAATGATGCAGACTCCTATCCGCGAGATACC	92070	intronic antisense	ENST00000515399	CTBP1	C-terminal binding protein 1 [Source:HGNC Symbol;Acc:2494]	-	1219147	1243719
ASHGV40004290	612.939	469.799	563.722	292.377	246.195	281.494	9.08572	8.92497	9.03535	8.15459	8.08264	8.16394	P	P	P	P	P	P	noncoding	long noncoding	Gold	NR_109875	LOC101927100	RefSeq	769	chr5	+	114937851	114956116	CACAGTACAGTTACACCAGCCTCCTGAGTATGACAGCAACATTCCTTCAGGGATTAAAGA	101927100
ASHGV40034093	110.266	151.046	131.52	5.14639	6.97416	7.61781	6.68734	7.28991	6.93262	2.3673	2.99955	3.02821	M	P	P	A	A	A	noncoding	long noncoding	Reliable	ENST00000425296	THRB-IT1	GENCODE	1754	chr3	-	24496626	24500925	ATGAAGACCTAACTCTTGAGGGAGAGACTCCAATGTAAACTTCCTACTCAATACTGCCTT	100874274	intron sense-overlapping	NM_000461	THRB	thyroid hormone receptor beta	-	24158644	24536313
ASHGV40034093	110.266	151.046	131.52	5.14639	6.97416	7.61781	6.68734	7.28991	6.93262	2.3673	2.99955	3.02821	M	P	P	A	A	A	noncoding	long noncoding	Reliable	ENST00000425296	THRB-IT1	GENCODE	1754	chr3	-	24496626	24500925	ATGAAGACCTAACTCTTGAGGGAGAGACTCCAATGTAAACTTCCTACTCAATACTGCCTT	100874274	intron sense-overlapping	NM_001128176	THRB	thyroid hormone receptor beta	-	24158644	24536313
ASHGV40034093	110.266	151.046	131.52	5.14639	6.97416	7.61781	6.68734	7.28991	6.93262	2.3673	2.99955	3.02821	M	P	P	A	A	A	noncoding	long noncoding	Reliable	ENST00000425296	THRB-IT1	GENCODE	1754	chr3	-	24496626	24500925	ATGAAGACCTAACTCTTGAGGGAGAGACTCCAATGTAAACTTCCTACTCAATACTGCCTT	100874274	intron sense-overlapping	NM_001128177	THRB	thyroid hormone receptor beta	-	24158644	24536313
ASHGV40034093	110.266	151.046	131.52	5.14639	6.97416	7.61781	6.68734	7.28991	6.93262	2.3673	2.99955	3.02821	M	P	P	A	A	A	noncoding	long noncoding	Reliable	ENST00000425296	THRB-IT1	GENCODE	1754	chr3	-	24496626	24500925	ATGAAGACCTAACTCTTGAGGGAGAGACTCCAATGTAAACTTCCTACTCAATACTGCCTT	100874274	intron sense-overlapping	NM_001252634	THRB	thyroid hormone receptor beta	-	24158644	24536313
ASHGV40007803	50.2034	33.1445	53.8249	37.9653	24.4741	30.7321	5.54325	5.06049	5.59616	5.28114	4.79927	4.98492	P	P	P	P	A	P	noncoding	long noncoding	Reliable	ENST00000567082	RP11-673E11.2	GENCODE	1909	chr11	-	125970399	125972308	CGGGAGAAGTAAGGGCCAGGAGCTTGAAGGAACTGTGAAATAAAGATATTTCACCTTGAA		intergenic
ASHGV40049331	6451.4	6101.51	3859.42	3719.54	7921.74	4712.12	12.3714	12.5899	11.7605	11.8829	13.2401	12.3287	P	P	M	P	P	P	noncoding	long noncoding	Reliable	TCONS_00015015	XLOC_007089	RNA-seq: Cabili et al 2011	11768	chr8	-	58112469	58135373	GTTTCTTCTGCCACATATTTAATCATCTTCACATGTTGCCTCCCAAGGCCTTGAATCCTT		intergenic
ASHGV40034521	44.3745	46.7552	35.1216	50.2718	58.1397	86.3441	5.35831	5.57649	4.95205	5.67147	6.03448	6.46031	P	P	P	P	P	P	noncoding	long noncoding	Reliable	T244821	G056130	RNA-seq: Iyer et al 2015	1650	chr3	-	66591779	66601911	CCCTGTTCTGCTGACTGCAAAACTCTTACCTATTATTTTACTGCTGTTGACATTTACTTA
ASHGV40005724	362.793	348.28	390.233	385.551	353.387	443.484	8.37272	8.50597	8.51555	8.57509	8.62417	8.83392	P	P	P	P	P	P	noncoding	long noncoding	Reliable	T042970	G009916	RNA-seq: Iyer et al 2015	3577	chr10	+	67330145	67541882	CTCTTCTGTGCCTGCCTTGTATCACACTTTCAAAAGAAAACAGTCTTTTTAACCATAATT
ASHGV40022477	56.8127	39.2806	56.1087	34.7145	22.8984	29.0729	5.72595	5.32123	5.66331	5.16512	4.69846	4.90504	P	P	P	P	A	P	noncoding	long noncoding	Reliable	ENST00000584509	RP11-888D10.3	GENCODE	466	chr18	-	9315191	9334439	TGGAGCAGACTCTAGGATCTGCAGTTACTGTATGATGAGCCCTTCTGAGTATTTTGCTTG		bidirectional	NM_020648	TWSG1	twisted gastrulation protein homolog 1 precursor	+	9334764	9402418
ASHGV40047691	28154.2	22110.4	26873.1	8149.57	10278.2	9606.57	14.4962	14.463	14.5521	13.003	13.6216	13.3328	P	P	P	P	P	P	noncoding	long noncoding	Reliable	ENST00000608314	RP11-265E18.1	GENCODE	668	chr7	+	32885005	32885673	TTGTATTTTTATGAATTTTGTGCCAGTTGTTTACATGTACTATATATGTTAAATAAAAAA
ASHGV40026570	730.28	658.241	639.023	3167.28	1851.15	2019.91	9.33814	9.39552	9.21791	11.6529	11.1148	11.0706	P	P	P	P	P	P	noncoding	long noncoding	Reliable	ENST00000608851	RP11-1057B6.1	GENCODE	448	chr2	-	32078044	32078492	TAGGTTCCCTCAGCCCCCCGAAATAAACCTTAGTCTGTTTAAGATGTGTAAAGAATATGC
ASHGV40003502	126.21	113.601	131.234	248.571	168.316	198.343	6.8732	6.87726	6.929	7.9301	7.53471	7.65167	P	P	P	P	P	P	noncoding	long noncoding	Gold	NR_024454	NDUFB2-AS1	RefSeq	1648	chr7	-	140395135	140396877	CCCAGTCAAGCAGTCCGTGCGCAGCCGCTTCTGAAAAGGCGGCCTCCAACGCGAGCGAAA	100134713	natural antisense	NM_004546	NDUFB2	NADH dehydrogenase [ubiquinone] 1 beta subcomplex subunit 2, mitochondrial precursor	+	140396480	140406446
ASHGV40011339	414.711	332.472	377.888	326.465	227.659	270.687	8.55523	8.4442	8.46512	8.32217	7.96647	8.10493	P	P	P	P	P	P	noncoding	long noncoding	Gold	NR_033709	TP73-AS1	RefSeq	4690	chr1	-	3652547	3663937	AGGCGGGCTGCAGGCCTCCTTAGGCCTTTTTTGGGGTAATTACACCAGTATTTAAAAACA	57212	natural antisense	NM_001126240	TP73	tumor protein p73 isoform b	+	3607235	3652765
ASHGV40011339	414.711	332.472	377.888	326.465	227.659	270.687	8.55523	8.4442	8.46512	8.32217	7.96647	8.10493	P	P	P	P	P	P	noncoding	long noncoding	Gold	NR_033709	TP73-AS1	RefSeq	4690	chr1	-	3652547	3663937	AGGCGGGCTGCAGGCCTCCTTAGGCCTTTTTTGGGGTAATTACACCAGTATTTAAAAACA	57212	natural antisense	NM_001126241	TP73	tumor protein p73 isoform c	+	3607235	3652765
ASHGV40011339	414.711	332.472	377.888	326.465	227.659	270.687	8.55523	8.4442	8.46512	8.32217	7.96647	8.10493	P	P	P	P	P	P	noncoding	long noncoding	Gold	NR_033709	TP73-AS1	RefSeq	4690	chr1	-	3652547	3663937	AGGCGGGCTGCAGGCCTCCTTAGGCCTTTTTTGGGGTAATTACACCAGTATTTAAAAACA	57212	natural antisense	NM_001126242	TP73	tumor protein p73 isoform d	+	3607235	3652765
ASHGV40011339	414.711	332.472	377.888	326.465	227.659	270.687	8.55523	8.4442	8.46512	8.32217	7.96647	8.10493	P	P	P	P	P	P	noncoding	long noncoding	Gold	NR_033709	TP73-AS1	RefSeq	4690	chr1	-	3652547	3663937	AGGCGGGCTGCAGGCCTCCTTAGGCCTTTTTTGGGGTAATTACACCAGTATTTAAAAACA	57212	natural antisense	NM_001204184	TP73	tumor protein p73 isoform h	+	3569128	3652765
ASHGV40011339	414.711	332.472	377.888	326.465	227.659	270.687	8.55523	8.4442	8.46512	8.32217	7.96647	8.10493	P	P	P	P	P	P	noncoding	long noncoding	Gold	NR_033709	TP73-AS1	RefSeq	4690	chr1	-	3652547	3663937	AGGCGGGCTGCAGGCCTCCTTAGGCCTTTTTTGGGGTAATTACACCAGTATTTAAAAACA	57212	natural antisense	NM_001204185	TP73	tumor protein p73 isoform i	+	3569128	3652765
ASHGV40011339	414.711	332.472	377.888	326.465	227.659	270.687	8.55523	8.4442	8.46512	8.32217	7.96647	8.10493	P	P	P	P	P	P	noncoding	long noncoding	Gold	NR_033709	TP73-AS1	RefSeq	4690	chr1	-	3652547	3663937	AGGCGGGCTGCAGGCCTCCTTAGGCCTTTTTTGGGGTAATTACACCAGTATTTAAAAACA	57212	natural antisense	NM_001204186	TP73	tumor protein p73 isoform j	+	3569128	3652765
ASHGV40011339	414.711	332.472	377.888	326.465	227.659	270.687	8.55523	8.4442	8.46512	8.32217	7.96647	8.10493	P	P	P	P	P	P	noncoding	long noncoding	Gold	NR_033709	TP73-AS1	RefSeq	4690	chr1	-	3652547	3663937	AGGCGGGCTGCAGGCCTCCTTAGGCCTTTTTTGGGGTAATTACACCAGTATTTAAAAACA	57212	natural antisense	NM_001204187	TP73	tumor protein p73 isoform k	+	3569128	3652765
ASHGV40011339	414.711	332.472	377.888	326.465	227.659	270.687	8.55523	8.4442	8.46512	8.32217	7.96647	8.10493	P	P	P	P	P	P	noncoding	long noncoding	Gold	NR_033709	TP73-AS1	RefSeq	4690	chr1	-	3652547	3663937	AGGCGGGCTGCAGGCCTCCTTAGGCCTTTTTTGGGGTAATTACACCAGTATTTAAAAACA	57212	natural antisense	NM_001204188	TP73	tumor protein p73 isoform l	+	3569128	3652765
ASHGV40011339	414.711	332.472	377.888	326.465	227.659	270.687	8.55523	8.4442	8.46512	8.32217	7.96647	8.10493	P	P	P	P	P	P	noncoding	long noncoding	Gold	NR_033709	TP73-AS1	RefSeq	4690	chr1	-	3652547	3663937	AGGCGGGCTGCAGGCCTCCTTAGGCCTTTTTTGGGGTAATTACACCAGTATTTAAAAACA	57212	natural antisense	NM_001204189	TP73	tumor protein p73 isoform e	+	3607235	3652765
ASHGV40011339	414.711	332.472	377.888	326.465	227.659	270.687	8.55523	8.4442	8.46512	8.32217	7.96647	8.10493	P	P	P	P	P	P	noncoding	long noncoding	Gold	NR_033709	TP73-AS1	RefSeq	4690	chr1	-	3652547	3663937	AGGCGGGCTGCAGGCCTCCTTAGGCCTTTTTTGGGGTAATTACACCAGTATTTAAAAACA	57212	natural antisense	NM_001204190	TP73	tumor protein p73 isoform f	+	3607235	3652765
ASHGV40011339	414.711	332.472	377.888	326.465	227.659	270.687	8.55523	8.4442	8.46512	8.32217	7.96647	8.10493	P	P	P	P	P	P	noncoding	long noncoding	Gold	NR_033709	TP73-AS1	RefSeq	4690	chr1	-	3652547	3663937	AGGCGGGCTGCAGGCCTCCTTAGGCCTTTTTTGGGGTAATTACACCAGTATTTAAAAACA	57212	natural antisense	NM_001204191	TP73	tumor protein p73 isoform g	+	3607235	3652765
ASHGV40011339	414.711	332.472	377.888	326.465	227.659	270.687	8.55523	8.4442	8.46512	8.32217	7.96647	8.10493	P	P	P	P	P	P	noncoding	long noncoding	Gold	NR_033709	TP73-AS1	RefSeq	4690	chr1	-	3652547	3663937	AGGCGGGCTGCAGGCCTCCTTAGGCCTTTTTTGGGGTAATTACACCAGTATTTAAAAACA	57212	natural antisense	NM_001204192	TP73	tumor protein p73 isoform m	+	3614609	3652765
ASHGV40011339	414.711	332.472	377.888	326.465	227.659	270.687	8.55523	8.4442	8.46512	8.32217	7.96647	8.10493	P	P	P	P	P	P	noncoding	long noncoding	Gold	NR_033709	TP73-AS1	RefSeq	4690	chr1	-	3652547	3663937	AGGCGGGCTGCAGGCCTCCTTAGGCCTTTTTTGGGGTAATTACACCAGTATTTAAAAACA	57212	natural antisense	NM_005427	TP73	tumor protein p73 isoform a	+	3569128	3652765
ASHGV40038600	27.0891	31.9193	21.8706	53.7586	30.9612	16.145	4.64756	5.00465	4.21227	5.75999	5.13796	4.08083	P	P	A	P	P	A	noncoding	long noncoding	Reliable	TCONS_00007979	XLOC_003449	RNA-seq: Cabili et al 2011	2100	chr4	+	10069733	10073254	AAACCAAAATGTAGATGCAACTCAGCCTCAGCCTGGCAAACAAGACAGATGATGGGAAAG		intergenic
ASHGV40025688	31.5644	32.8682	29.0421	43.1311	38.9601	30.6392	4.8669	5.04861	4.66259	5.454	5.46615	4.98068	P	P	P	P	P	P	noncoding	long noncoding	Gold	NR_026870	LOC100129935	RefSeq	1831	chr19	+	40129324	40133041	TCAGCTCGTTTCCAAAATCTGACCGTGATCAGTATCAGCTCATCTGGCATTTCCCCCAAG	100129935
ASHGV40003038	2982.19	1880	2687.54	4493.11	2769.3	3952.42	11.2984	10.9026	11.2446	12.1495	11.7214	12.0668	M	M	M	P	M	P	noncoding	long noncoding	Reliable	GU228574	LSINCT2	literatures: 20214974	311	chr12	+	54542344	54542655	ATAGTCCCTCCAGTACCTGGCTACTCCTTCCCTCCACCTTGGCTGCTGGTTCTCTTCTCT
ASHGV40031193	327.359	308.82	364.638	289.626	185.828	235.389	8.23312	8.33867	8.41545	8.13761	7.68042	7.8951	M	M	P	P	M	P	noncoding	long noncoding	Reliable	ENST00000608495	RP5-1103G7.10	GENCODE	1672	chr20	+	247826	249498	CTATGTCCAGGCTTCCTTTCTTGGTTTTCCTCCTCTGAACTCATGCATCCCTTCACAAAC
ASHGV40006455	313.647	317.487	318.775	744.424	693.278	672.153	8.17867	8.37504	8.22715	9.52094	9.62096	9.44697	P	P	P	P	P	P	noncoding	long noncoding	Reliable	ENST00000602949	RP11-326C3.13	GENCODE	592	chr11	-	325702	326294	TTAGCCCACAGTGCTTCTACCCACCCTCAATGTATAACTTCACGTTCAGAAATGTGTTAC
ASHGV40017378	351.174	312.05	357.164	538.972	334.012	394.658	8.32634	8.35077	8.38707	9.07213	8.5351	8.67432	P	P	P	P	P	P	noncoding	long noncoding	Reliable	ENST00000570153	RP11-317P15.5	GENCODE	1492	chr1	-	182610950	182612442	CTGCAGCCTGACTCGGGATGGCTGCCTCTATGCCCTCTGCGTCTGACTTTCTCCTTTGAG		intergenic
ASHGV40046286	55.1226	37.9549	54.5706	46.7813	39.0343	38.5645	5.68047	5.26766	5.61946	5.56934	5.46871	5.30399	P	P	P	P	P	P	noncoding	long noncoding	Reliable	T030525	G006853	RNA-seq: Iyer et al 2015	6916	chr1	+	218118537	218134132	ACATTCCCATAAGAAATGTCTGTCCTTTGAGAAAAGCTCAGGGAAGGCACTCATGGAGAG
ASHGV40049668	59.261	45.5732	45.3973	76.2219	43.1615	50.9119	5.78871	5.54011	5.34934	6.24851	5.61147	5.69776	P	M	P	P	P	P	noncoding	long noncoding	Gold	NR_125829	LOC102724804	RefSeq	650	chr8	-	97384153	97398876	TCTCGTCTTTCTGCCTTTGTGCAACCTAATTTCTCTTACCAGAAACCTGAGGCTCCAAAG	102724804
ASHGV40029001	267.959	272.933	257.256	280.56	332.39	277.994	7.95693	8.15723	7.92873	8.09161	8.52803	8.14459	P	P	P	P	P	P	noncoding	long noncoding	Reliable	T008095	G001729	RNA-seq: Iyer et al 2015	3729	chr1	+	37048819	37052636	TCTCTCTCTGACTCTCTCTGAGGCTGAAGGGGGAAGAAAGAGAATTTGCTCTCTTTGTTT
ASHGV40051636	32.053	61.6708	59.2244	80.5447	89.6322	67.7829	4.89015	5.97366	5.74119	6.32823	6.64279	6.10807	P	P	P	P	P	P	noncoding	long noncoding	Reliable	T357032	G084241	RNA-seq: Iyer et al 2015	2071	chr9	-	31290738	31294126	TTAGCACATTTGCAGCAGTGCTCTGTGGTGATAGAGGAGAGAGAGAGAATTCTCTCACTA
ASHGV40052655	83.672	75.0105	78.7271	46.5171	44.5153	53.1188	6.28537	6.26311	6.1725	5.56088	5.65484	5.76176	P	P	P	P	P	P	noncoding	long noncoding	Reliable	T355926	G083922	RNA-seq: Iyer et al 2015	20443	chr9	+	14423054	14503053	TTAACTTCTCTTTCCTTTTCCATCAGGTCCTCCACATCTTCATAAATACAGGCAGATTTG
ASHGV40032179	85.9741	81.3232	80.7647	86.5987	80.848	66.7687	6.3253	6.38417	6.21069	6.4325	6.48848	6.08636	P	P	P	P	P	P	noncoding	long noncoding	Reliable	ENST00000437109	HUNK-AS1	GENCODE	616	chr21	-	33393278	33394095	TGTCCTGGGGTGCTCTTACCCTCCTATTGGACAGATGAGTAAAGTGAGGTACAGGGACAT	106144524	intronic antisense	ENST00000439107	HUNK	hormonally up-regulated Neu-associated kinase [Source:HGNC Symbol;Acc:13326]	+	33347014	33416946
ASHGV40024252	1098.64	1022.92	1077.83	1239.52	1270.99	1236.53	9.92735	10.0518	9.96926	10.2652	10.5329	10.3354	P	P	P	P	P	P	noncoding	long noncoding	Gold	NR_027620	SCGB1B2P	RefSeq	619	chr19	-	35067637	35068596	CCCGAACCGCGTGGCGTCCGCCCGAGCCCTGGCGCTGCTGGGTCTCCTGCTGCTGCCGCT	643719
ASHGV40035938	9203.56	6363.28	8131.69	10544.3	8804.17	9562.89	12.8817	12.647	12.818	13.3531	13.3952	13.3232	P	P	P	P	P	P	noncoding	long noncoding	Reliable	ENST00000607245	RP13-131K19.6	GENCODE	391	chr3	+	49066748	49067139	GTTTACTTCTACTGTCCCGCCGGGCTCCTCCCCAAAATAAAGAGACGTTGTTCACTAACA
ASHGV40010052	24.7072	13.8496	37.0813	19.2813	31.6295	17.2584	4.51534	3.75322	5.03312	4.38852	5.16636	4.17245	P	A	P	A	P	A	noncoding	long noncoding	Reliable	ENST00000547009	RP11-762I7.4	GENCODE	529	chr12	-	56155333	56156412	TTATATATGTGCCAAATTTTAGAAAGTCCTTCCTGGGGGAAAGACACCCGAGGAGCCTAC		intron sense-overlapping	NM_033082	SARNP	SAP domain-containing ribonucleoprotein	-	56151053	56211540
ASHGV40038465	32.4023	19.2201	23.1282	21.8078	28.4628	25.9969	4.90327	4.24048	4.30194	4.54489	5.01759	4.74497	P	A	A	A	P	P	noncoding	long noncoding	Gold	ENST00000504748	AC078852.1	GENCODE	527	chr4	+	1350368	1351863	TAGCTGTCTCTGAGCTTCTGAGTGACTCTCACATGAGCATCTCACGCCCCACGTGGTGGA		intron sense-overlapping	NM_020894	UVSSA	UV-stimulated scaffold protein A	+	1341103	1381837
ASHGV40002438	2148.82	795.012	1664.24	1097.3	1882.01	2697.95	10.8498	9.68597	10.5837	10.0798	11.1368	11.5095	P	P	P	P	P	A	noncoding	long noncoding	Reliable	ENST00000579095	RP13-20L14.6	GENCODE	357	chr17	-	80412148	80416397	TTGTGTTTGTTCTCCCTCTGTTGCCGAGGCTGGACTGTACTGCCGTGATCTCGGCTTGCT		natural antisense	NM_001038618	NARF	nuclear prelamin A recognition factor isoform c	+	80416059	80446143
ASHGV40002795	70.0319	44.1684	72.7131	56.7016	89.0683	57.3586	6.03615	5.49341	6.05102	5.83599	6.6345	5.8678	P	P	P	P	P	P	noncoding	long noncoding	Reliable	GSE61474_TCONS_00049435	GSE61474_XLOC_009818	RNA-seq: Clark et al 2015	268	chr11	+	56658310	56668443	GCCCAGCCAGGAAAGACACAAAAATCTTACATTTGCCTGACTCTTGAAATAATTTTTATA
ASHGV40003986	614.11	530.552	720.589	1197.91	1318.94	1068.09	9.08857	9.10069	9.39526	10.2112	10.5903	10.1297	P	P	P	P	P	P	noncoding	long noncoding	Gold	NR_046111	LINC01123	RefSeq	2334	chr2	+	110744556	110752858	GCACGCATAGCTGCCCCAGATCCCGGAAGAAAATCTCTCCCACACCACTGTAGTCAGAGA	440894
ASHGV40009782	297.861	247.078	346.45	275.08	310.315	237.106	8.10607	8.01421	8.34067	8.06491	8.42797	7.90707	P	P	P	P	P	P	noncoding	long noncoding	Reliable	ENST00000222396	RP11-551L14.4	GENCODE	616	chr12	-	31149972	31158938	GGTCCTTCCATGTGTCTTTCAGATCCTGGGCTTGGCCTTCTCCATAACCATCACCCAGCA		intergenic
ASHGV40034031	46.6828	30.5888	43.364	36.1483	32.3737	20.3999	5.43462	4.93763	5.2782	5.21608	5.2021	4.40776	P	P	P	P	P	A	noncoding	long noncoding	Gold	NR_110135	LINC01267	RefSeq	2309	chr3	-	14389950	14394068	AATTATCTTTTCCTCATCCACCTACTCCATCTACAGTAGGATCCAGAGGGAAGGGAATCC	101927565
ASHGV40052589	32.5753	19.9978	119.755	13.1961	29.838	8.79103	4.91118	4.30063	6.79181	3.89298	5.08671	3.22779	P	A	P	A	P	A	noncoding	long noncoding	Reliable	T354991	G083658	RNA-seq: Iyer et al 2015	6154	chr9	+	2791262	2798181	AAGTCAAAGGCTAGTTCCTCCACAAAACAATCACCTGGAGTTAATCCACTTTGTCCCTCG
ASHGV40026907	38.1785	50.259	45.6429	67.1096	49.046	45.644	5.14203	5.67281	5.35501	6.06841	5.7903	5.54613	P	P	P	P	P	P	noncoding	long noncoding	Gold	NR_027042	MDS2	RefSeq	1027	chr1	+	23953823	23967056	TTTCATGGTGTCTGCTTAATGTTAATCTCTCCAAGCTTCCCACCAGACTGCAAAGGCTGA	259283
ASHGV40026026	41.4467	42.8686	64.6433	75.6756	60.0396	59.0994	5.25672	5.44881	5.88168	6.2376	6.08103	5.91129	P	P	P	P	P	P	noncoding	long noncoding	Reliable	ENST00000597420	AC008753.4	GENCODE	387	chr19	+	54292035	54292422	TAAAGGGAATTTGGGGTCCTGTTCCTGAATTTGGTAGGCAGCATGCATGTAAGGCTTGAA
ASHGV40012693	2005.94	2239.08	2174.07	1099.02	927.837	1028.73	10.7531	11.1435	10.9543	10.0823	10.0429	10.0729	P	P	P	P	P	P	noncoding	long noncoding	Reliable	T095937	G022460	RNA-seq: Iyer et al 2015	1990	chr13	-	70964518	70967925	CCTAATTTAGTATTGAAATTATATGGGGTCAGGCATGGTGGCTCATGCTTGAGACCAGGA
ASHGV40005021	521.497	583.067	654.755	2089.97	2148.87	2205.03	8.87155	9.23435	9.24581	11.0243	11.3364	11.2158	P	P	P	P	P	P	noncoding	long noncoding	Reliable	T049905	G011689	RNA-seq: Iyer et al 2015	1556	chr10	-	124277638	124280135	AGATCTGATTGTCCTCTTGCCTCAAGGATAGAAAAGAGTCCCATCTCCTGAGGAAGTTAC
ASHGV40054930	140.34	113.769	151.853	290.157	234.031	271.976	7.02545	6.87868	7.14453	8.14172	8.00865	8.11303	M	P	P	P	P	P	noncoding	pseudogene	Gold	NR_033924	CXXC1P1	RefSeq	1897	chrX	+	47566589	47596027	TATTGTAGGAGGACATGCAGCATATGTCCACAGTTCCTCCCATTTGTGCTCTTTCTTCTC	392459
ASHGV40026969	36.8878	30.6826	32.3473	26.8785	43.6396	42.4354	5.09147	4.94228	4.82467	4.82082	5.62861	5.44122	P	P	P	P	P	P	noncoding	long noncoding	Reliable	T192275	G044259	RNA-seq: Iyer et al 2015	384	chr2	-	75180151	75185393	TCAGCCCAGCCAGAGGAAACAAGAAAAAGTCATGGAGGCTAGAAAAGATGAAATTGTGGT
ASHGV40002964	807.341	829.697	885.144	1371.98	1344.23	1418.48	9.49658	9.74202	9.69047	10.4148	10.6237	10.5477	P	P	P	P	P	P	noncoding	long noncoding	Gold	NR_105050	C5orf66-AS1	RefSeq	838	chr5	-	134374520	134375737	CGCTGCCCAGGAGAAGTGGGCAGGAGAGAGGGCCGCCCGCTGCTCCCCGCTGCGTCCAGG	101927953
ASHGV40056947	574.449	513.057	541.777	532.837	507.432	503.519	9.00189	9.05968	8.97736	9.05205	9.17202	9.0301	P	P	P	P	P	P	noncoding	long noncoding	Gold	NR_121674	ERICH6-AS1	RefSeq	689	chr3	+	150421761	150437933	TAAAACTGATCTAAAGAGGCCTCCCCTCTACTCTTATCTGTCTGGTCGAGTCATTTGGGT	101928085
ASHGV40003858	46.196	26.168	39.6017	18.9314	20.6665	25.7496	5.41882	4.70007	5.13866	4.36598	4.54538	4.73233	P	P	P	A	A	P	noncoding	long noncoding	Gold	NR_038318	TMPRSS4-AS1	RefSeq	382	chr11	-	117886486	117957508	GCCATGACAGAGACTTCTCACATCGGAGCAGTGTCATGGGATGATATTTACTGTGAATAG	100526771	intronic antisense	NM_001083947	TMPRSS4	transmembrane protease serine 4 isoform 3	+	117947726	117990556
ASHGV40003858	46.196	26.168	39.6017	18.9314	20.6665	25.7496	5.41882	4.70007	5.13866	4.36598	4.54538	4.73233	P	P	P	A	A	P	noncoding	long noncoding	Gold	NR_038318	TMPRSS4-AS1	RefSeq	382	chr11	-	117886486	117957508	GCCATGACAGAGACTTCTCACATCGGAGCAGTGTCATGGGATGATATTTACTGTGAATAG	100526771	intronic antisense	NM_001173551	TMPRSS4	transmembrane protease serine 4 isoform 4	+	117947726	117990556
ASHGV40003858	46.196	26.168	39.6017	18.9314	20.6665	25.7496	5.41882	4.70007	5.13866	4.36598	4.54538	4.73233	P	P	P	A	A	P	noncoding	long noncoding	Gold	NR_038318	TMPRSS4-AS1	RefSeq	382	chr11	-	117886486	117957508	GCCATGACAGAGACTTCTCACATCGGAGCAGTGTCATGGGATGATATTTACTGTGAATAG	100526771	intronic antisense	NM_001173552	TMPRSS4	transmembrane protease serine 4 isoform 5	+	117947726	117990556
ASHGV40003858	46.196	26.168	39.6017	18.9314	20.6665	25.7496	5.41882	4.70007	5.13866	4.36598	4.54538	4.73233	P	P	P	A	A	P	noncoding	long noncoding	Gold	NR_038318	TMPRSS4-AS1	RefSeq	382	chr11	-	117886486	117957508	GCCATGACAGAGACTTCTCACATCGGAGCAGTGTCATGGGATGATATTTACTGTGAATAG	100526771	intronic antisense	NM_019894	TMPRSS4	transmembrane protease serine 4 isoform 1	+	117947726	117990556
ASHGV40007390	58.3162	48.5722	47.9653	24.8303	23.3793	27.0493	5.76508	5.62277	5.42557	4.7148	4.73031	4.80063	M	P	P	A	A	P	noncoding	long noncoding	Reliable	ENST00000529656	RSF1-IT2	GENCODE	566	chr11	-	77428756	77429456	GAACTTACTTCCCTGTATCGTTATCTAGGGACTTTTTTGTATTAAAAAAATTAAAAGTGG	100874307	intron sense-overlapping	NM_016578	RSF1	remodeling and spacing factor 1	-	77377273	77531880
ASHGV40050771	22.8612	16.1671	19.5242	31.9542	35.4928	30.224	4.39447	3.97947	4.04231	5.05195	5.33188	4.96047	A	A	A	M	P	P	noncoding	long noncoding	Reliable	TCONS_00014745	XLOC_006829	RNA-seq: Cabili et al 2011	973	chr8	+	67836940	67838589	CTATTTATAAAACGCTCCCTTTTAAGGAAAACAAGCTGCCTAAGAGCCTGAAACCGCCAA		intergenic
ASHGV40029374	3488.72	1508.82	1564.73	1758.91	1951.89	1734.39	11.5133	10.5837	10.4896	10.7775	11.1994	10.8389	P	P	P	P	P	P	noncoding	long noncoding	Reliable	T197463	G045525	RNA-seq: Iyer et al 2015	407	chr2	+	117141510	117145840	TTTTCCATTGTTATAAACCCCAGGATACCGTGTTTCCCTTTCTGACTTTCCTAAACTTGT
ASHGV40051928	59.4367	38.7864	80.1031	142.26	112.442	142.742	5.79482	5.30043	6.19541	7.13704	6.96747	7.17686	P	P	P	P	P	P	noncoding	long noncoding	Reliable	T361603	G085409	RNA-seq: Iyer et al 2015	828	chr9	-	89403827	89411006	TAAACCTGTATCTACCTCAACTTAGGGATCCTATCGAAGTGCGGGTTCTGTTTCTGACAC
ASHGV40003862	190.787	538.632	377.003	377.949	186.183	292.198	7.47453	9.12044	8.46185	8.54375	7.68271	8.22303	P	P	P	P	P	P	noncoding	pseudogene	Gold	NR_038329	TEKT4P2	RefSeq	1452	chr21	-	9915249	9968594	TTTCCAAGAGCAACAAGAAACGAATAAATCTCTGACCCTTCTCAGGTGCAGCCAGAGAGA	100132288
ASHGV40003510	84.1442	40.7497	84.9764	142.244	135.827	187.957	6.29444	5.3722	6.28738	7.13652	7.22506	7.57046	P	P	P	P	P	P	noncoding	long noncoding	Gold	NR_024486	LOC100130093	RefSeq	2237	chr1	+	227916239	227922055	GGATTTGAAGGTGCTATGGGGCCGCAGCAGCATCAACAGCCTCTCTCAGCTGCTGCAGCA	100130093	natural antisense	NM_001161465	JMJD4	jmjC domain-containing protein 4 isoform 2	-	227918889	227923112
ASHGV40003510	84.1442	40.7497	84.9764	142.244	135.827	187.957	6.29444	5.3722	6.28738	7.13652	7.22506	7.57046	P	P	P	P	P	P	noncoding	long noncoding	Gold	NR_024486	LOC100130093	RefSeq	2237	chr1	+	227916239	227922055	GGATTTGAAGGTGCTATGGGGCCGCAGCAGCATCAACAGCCTCTCTCAGCTGCTGCAGCA	100130093	natural antisense	NM_023007	JMJD4	jmjC domain-containing protein 4 isoform 1	-	227918889	227923112
ASHGV40035608	120.483	57.7617	134.038	261.286	205.177	244.262	6.81383	5.87394	6.95813	7.99519	7.82423	7.94871	P	P	P	P	P	P	noncoding	long noncoding	Reliable	T237939	G054612	RNA-seq: Iyer et al 2015	3089	chr3	+	10370776	10373865	AAGGTTGCACTAAATTAGTTACCAAAACGCTAATGAGAAGTCCAGCTTTCTTCCCTTTTT
ASHGV40030849	119.09	40.7112	64.2232	44.1403	46.8884	65.8839	6.79641	5.37019	5.87058	5.486	5.73187	6.07089	P	P	P	P	P	P	noncoding	long noncoding	Reliable	T217859	G050389	RNA-seq: Iyer et al 2015	1592	chr20	-	39429035	39511048	CCTTGGAGCCTCTTTGATTTGCAAGATTGCTTATTTCCATTTTAAAGGAAGCATTTCTAA
ASHGV40058439	154.49	112.668	154.899	125.962	114.218	153.823	7.17197	6.86611	7.17768	6.9705	6.98839	7.28189	M	P	P	P	P	P	noncoding	long noncoding	Reliable	T179708	G041405	RNA-seq: Iyer et al 2015	392	chr19	-	51818480	51826844	TACAGCTGGGGGTTTTGGTTTTGGTCTTTGATCTCTCTCCATCCCACTATGATCTAAGCT
ASHGV40046111	116.15	117.252	143.876	69.596	100.481	90.8889	6.76055	6.91611	7.05545	6.12095	6.80322	6.53171	P	P	P	P	P	P	noncoding	long noncoding	Reliable	TCONS_00013683	XLOC_006345	RNA-seq: Cabili et al 2011	292	chr7	-	4645445	4646569	GGGAGGCATTGGACACCCACACACACACAGCAGACAAACTCCTCAGATGTGGACTTGAAG		intergenic
ASHGV40035455	804.948	771.152	816.428	576.588	456.018	551.64	9.4905	9.63943	9.56974	9.1637	9.00038	9.16446	P	P	P	P	P	P	noncoding	long noncoding	Reliable	ENST00000609789	RP11-534C12.1	GENCODE	160	chr3	-	194358233	194358393	CTGGGCTCCATGGAATCCATAGTTGAATTTCAGTGGGTAGGGGCTGGTTCATAATTTTTT
ASHGV40016310	44.1508	51.3681	61.8703	17.0405	21.4224	31.189	5.35077	5.70797	5.8114	4.22526	4.60099	5.00299	P	P	P	A	A	P	noncoding	long noncoding	Reliable	T121610	G028707	RNA-seq: Iyer et al 2015	2822	chr15	-	88912416	88929117	GTAAGTCTTTTAGTTCAGTGGATTTGAGACAGTTGTGGTCTGATTTGGATTTTATTCCAA
ASHGV40030691	43.1225	39.2869	45.2646	40.7377	30.4931	33.9476	5.31836	5.3217	5.34471	5.3792	5.11735	5.12113	P	P	P	P	P	P	noncoding	long noncoding	Reliable	T215409	G049853	RNA-seq: Iyer et al 2015	468	chr20	-	24366277	24369033	AAATGAAATTCTCCCTCACAGGCAAACATATTTGGGCGGTCAAGCATGAGATGCCCATGT
ASHGV40014987	864.537	756.025	800.667	157.287	99.984	138.958	9.59884	9.61116	9.54127	7.27987	6.79641	7.1417	P	P	P	P	P	P	noncoding	long noncoding	Reliable	T104335	G024595	RNA-seq: Iyer et al 2015	1017	chr14	+	51771342	51832598	GGTGCAATGGACCACAAGCAGGAACTTAATTTAGAATGTGCTTATTTTGTTAGATTTTGT
ASHGV40052317	48.3898	56.9249	85.9069	57.8888	69.2049	62.0583	5.49018	5.8549	6.30223	5.8678	6.27105	5.97869	P	P	P	P	P	P	noncoding	long noncoding	Reliable	T366596	G086675	RNA-seq: Iyer et al 2015	2890	chr9	-	129031539	129034679	TTCACACACCCCACCATATGGTCTACAGTTGCCTCTGGAATAATCATGGCCTTGGATTTA
ASHGV40060062	41.9948	42.5941	34.5472	44.8265	34.4819	40.2636	5.27585	5.43847	4.92845	5.51001	5.29053	5.36628	P	P	P	P	P	P	noncoding	long noncoding	Reliable	uc.2-	uc.2	UCR	207	chr1	-	10732542	10732749	AGAAAACAATTTAATAAAGGACAGACACACTTTGAAAACAGATTGGGCCCGGGGAGGGGG
ASHGV40041702	1110.81	1294.35	442.082	645.053	1767.01	945.879	9.94034	10.3765	8.6897	9.31943	11.041	9.95083	P	P	P	P	P	P	noncoding	long noncoding	Reliable	T281905	G065618	RNA-seq: Iyer et al 2015	10217	chr5	+	44944633	44958296	TAATTCCCTTTGGGACCATGATGAACTTTAGGTGGCTCCCATTTGATGCTTTTTCTACAG
ASHGV40017684	77.772	61.9856	108.632	83.309	109.757	77.6208	6.1811	5.98113	6.65097	6.37737	6.93363	6.3096	P	P	P	P	P	P	noncoding	long noncoding	Reliable	ENST00000561676	RP11-457I16.2	GENCODE	536	chr16	-	18581776	18583005	TCCATGAACTCCACTCCCTGGAGTCCTTTGCTAAGAGCAATGGAAAAAGAAACCAGAGAG		intergenic
ASHGV40038992	534.542	404.286	431.4	238.011	277.861	257.58	8.90723	8.71323	8.65825	7.86669	8.26386	8.03321	P	P	P	P	P	P	noncoding	long noncoding	Gold	NR_015439	UBA6-AS1	RefSeq	2301	chr4	+	68566995	68588222	GTGCTGTGGTGCAGGTGGCCGAAGGGGGCGTTACTGTTGCGACTGGCATCCGCATCCGGC	550112	bidirectional	NM_018227	UBA6	ubiquitin-like modifier-activating enzyme 6	-	68481478	68566889
ASHGV40037894	42.0345	28.6287	38.93	44.6466	44.994	40.6751	5.27717	4.83983	5.11109	5.50454	5.6716	5.38147	P	P	P	P	P	P	noncoding	long noncoding	Gold	ENST00000356247	AC004057.1	GENCODE	284	chr4	-	114135415	114138326	GTGGCTGTTCTTTGGAAGAATTCTCATATGTGTCGAGGGAAGAATCACTATTAAATGAAG	441502	intronic antisense	NM_001127493	ANK2	ankyrin-2 isoform 3	+	113739238	114304896
ASHGV40037894	42.0345	28.6287	38.93	44.6466	44.994	40.6751	5.27717	4.83983	5.11109	5.50454	5.6716	5.38147	P	P	P	P	P	P	noncoding	long noncoding	Gold	ENST00000356247	AC004057.1	GENCODE	284	chr4	-	114135415	114138326	GTGGCTGTTCTTTGGAAGAATTCTCATATGTGTCGAGGGAAGAATCACTATTAAATGAAG	441502	intronic antisense	NM_001148	ANK2	ankyrin-2 isoform 1	+	113970784	114304896
ASHGV40037894	42.0345	28.6287	38.93	44.6466	44.994	40.6751	5.27717	4.83983	5.11109	5.50454	5.6716	5.38147	P	P	P	P	P	P	noncoding	long noncoding	Gold	ENST00000356247	AC004057.1	GENCODE	284	chr4	-	114135415	114138326	GTGGCTGTTCTTTGGAAGAATTCTCATATGTGTCGAGGGAAGAATCACTATTAAATGAAG	441502	intronic antisense	NM_020977	ANK2	ankyrin-2 isoform 2	+	113970784	114304896
ASHGV40001722	20.3456	24.0125	18.1603	31.4945	23.5349	24.9834	4.2244	4.5795	3.92596	5.03338	4.73985	4.69222	A	P	A	P	A	P	noncoding	long noncoding	Reliable	ENST00000521359	RP11-567J20.3	GENCODE	537	chr8	-	49428411	49429649	AGCCCTGCAGCAGATTTAACCCCAATAATATTTGAAGTCCTACTGAAGTGCCATGTCAAA		intergenic
ASHGV40059352	57.4155	77.6409	77.6423	87.401	65.3082	69.1686	5.7417	6.31275	6.1534	6.44514	6.19563	6.136	P	P	P	P	P	P	noncoding	long noncoding	Reliable	TCONS_00006757	XLOC_003387	RNA-seq: Cabili et al 2011	2081	chr3	-	194565037	194567506	GTGCATCTCAGCCCAGGCTATGTTCACAATACTCACCATCACCGTCATCATCATTAACTC		intergenic
ASHGV40001081	30.8953	26.599	32.632	13.8981	5.85221	11.0396	4.83841	4.72476	4.83983	3.95981	2.76553	3.54115	P	P	P	A	A	A	noncoding	long noncoding	Gold	ENST00000449931	AC006042.6	GENCODE	524	chr7	+	8153654	8156191	TGAAAAGAGTCTCAGGAAGTGTTGGGCTGTTGTCATTTGGACTGCTTGTCTTTGGTACTG		natural antisense	NM_001136020	ICA1	islet cell autoantigen 1	-	8153403	8301780
ASHGV40001081	30.8953	26.599	32.632	13.8981	5.85221	11.0396	4.83841	4.72476	4.83983	3.95981	2.76553	3.54115	P	P	P	A	A	A	noncoding	long noncoding	Gold	ENST00000449931	AC006042.6	GENCODE	524	chr7	+	8153654	8156191	TGAAAAGAGTCTCAGGAAGTGTTGGGCTGTTGTCATTTGGACTGCTTGTCTTTGGTACTG		natural antisense	NM_004968	ICA1	islet cell autoantigen 1	-	8152814	8302185
ASHGV40001081	30.8953	26.599	32.632	13.8981	5.85221	11.0396	4.83841	4.72476	4.83983	3.95981	2.76553	3.54115	P	P	P	A	A	A	noncoding	long noncoding	Gold	ENST00000449931	AC006042.6	GENCODE	524	chr7	+	8153654	8156191	TGAAAAGAGTCTCAGGAAGTGTTGGGCTGTTGTCATTTGGACTGCTTGTCTTTGGTACTG		natural antisense	NM_022307	ICA1	islet cell autoantigen 1	-	8152814	8301682
ASHGV40027260	49.0866	34.4467	61.8193	32.0932	29.3132	27.5628	5.51154	5.1174	5.81004	5.05776	5.06182	4.82716	M	M	M	P	P	P	noncoding	long noncoding	Reliable	T196744	G045360	RNA-seq: Iyer et al 2015	8262	chr2	-	111851853	111860115	TTTGTGGGAAATAGTCTTCAAAGATAGCTGCCATCAATTCTTTCCTTCCCAGCATGTACA
ASHGV40045529	344.952	328.265	309.949	626.978	614.091	610.789	8.30063	8.4233	8.19147	9.28294	9.44981	9.31636	P	P	P	P	P	P	noncoding	long noncoding	Reliable	T309702	G072553	RNA-seq: Iyer et al 2015	2789	chr6	+	112011003	112017547	AAGTAGCAAGTAGGAAACTTCCATTTCTCTCCCCTAAACAACCCCTTAAGGCACTGTGAG
ASHGV40048277	117.586	129.468	135.002	64.0161	71.7164	69.0367	6.77876	7.06265	6.9682	6.00633	6.32473	6.13378	P	P	P	P	P	P	noncoding	long noncoding	Reliable	T330490	G077391	RNA-seq: Iyer et al 2015	1913	chr7	+	102910119	102912032	TAAGGTTCATTCTTCGAGTTCATGAGAGAACTGTTTCTGGGGTCTTTAAATTTTAAGAGG
ASHGV40050166	94.6943	86.8606	109.814	183.702	116.188	118.544	6.46435	6.4854	6.66443	7.49655	7.01507	6.90989	P	P	P	P	P	P	noncoding	long noncoding	Reliable	T337451	G079127	RNA-seq: Iyer et al 2015	7716	chr8	+	217790	226590	CATTTTGCTGAAATGGACTCTTGGGCTCTTCCATATTTAAAATCAAAATAGATAAAGCGC
ASHGV40044286	3437.71	2169.41	2398.5	2963.29	4172.23	3007.58	11.4962	11.1009	11.1039	11.548	12.337	11.6658	P	P	P	P	P	P	noncoding	long noncoding	Reliable	uc021zhg.1	AB075492	UCSC_knowngene	2631	chr6	-	155572433	155575064	CTGTCACTTGTTCTCCCAACTCTCAGAATTAAAACATTTGAAATACAGCAGACTATTAAG		natural antisense	NM_001010927	TIAM2	T-lymphoma invasion and metastasis-inducing protein 2 isoform b	+	155538096	155578857
ASHGV40044286	3437.71	2169.41	2398.5	2963.29	4172.23	3007.58	11.4962	11.1009	11.1039	11.548	12.337	11.6658	P	P	P	P	P	P	noncoding	long noncoding	Reliable	uc021zhg.1	AB075492	UCSC_knowngene	2631	chr6	-	155572433	155575064	CTGTCACTTGTTCTCCCAACTCTCAGAATTAAAACATTTGAAATACAGCAGACTATTAAG		natural antisense	NM_012454	TIAM2	T-lymphoma invasion and metastasis-inducing protein 2 isoform a	+	155411422	155578857
ASHGV40005876	10325.5	7114.26	8588.85	3539.58	2857.19	3246.46	13.0645	12.8186	12.9003	11.8085	11.7638	11.7811	P	P	P	P	P	P	noncoding	pseudogene	Gold	NR_027512	BEND3P3	RefSeq	5923	chr10	+	81442730	81448650	CCAGGACATTTTTGGAAATCGTATGCTCTCTAGCAACTTTGTGTGAATTTTTATACAAAC	650623
ASHGV40023358	92.6735	97.3868	101.11	126.182	110.697	93.9309	6.43638	6.64893	6.54407	6.97257	6.94529	6.57555	P	P	P	P	P	P	noncoding	long noncoding	Reliable	TCONS_00026328	XLOC_012670	RNA-seq: Cabili et al 2011	520	chr18	+	45194511	45206709	TGATTCCTGGGTCACCATGCTCCCTTTGCCAAGGGTGGAGCCGACACCAACAGACTCTTA		intergenic
ASHGV40045258	141.832	136.35	145.974	137.617	128.814	148.251	7.04359	7.14023	7.08063	7.09097	7.15783	7.23289	P	P	P	P	P	P	noncoding	long noncoding	Reliable	T306478	G071602	RNA-seq: Iyer et al 2015	2147	chr6	+	73114126	73132346	ATTCCCTATTTTCATGAGTTGTTCCTCCCTAACGATAGATGTTAAAGGCTCTAATTGTCC
ASHGV40050996	29.7563	21.8111	28.3345	5.14639	9.07415	8.3094	4.78782	4.43384	4.62307	2.3673	3.37345	3.14839	P	P	P	A	A	A	noncoding	long noncoding	Reliable	ENST00000606778	RP11-44N12.5	GENCODE	504	chr8	+	99955822	99956326	TTGAATGTGTTAAGATGTGCAAATTAAGCCGGCGAGCGAACCAAATAAAAATACTAAATG
ASHGV40026677	18.6793	23.1678	27.1604	23.1844	34.1255	22.3704	4.09208	4.52697	4.55459	4.62638	5.27717	4.53817	A	P	P	A	P	A	noncoding	long noncoding	Reliable	T188685	G043353	RNA-seq: Iyer et al 2015	545	chr2	-	45078616	45105458	CTTGAATCACTTTTATTCGGGGCATCAGGTCTTCATTTAATCTTCACAAGACCCTCAGAG
ASHGV40015470	179.467	125.788	156.833	117.87	107.934	125.68	7.38778	7.01788	7.19679	6.87368	6.90721	6.99782	P	P	P	P	P	P	noncoding	long noncoding	Reliable	GSE61474_TCONS_00097643	GSE61474_XLOC_018907	RNA-seq: Clark et al 2015	14147	chr14	+	101462831	101508135	AGATGATATAGGGTTTTCTCTTCAGACCACCTGTTCTGCCTAGCAAAAAGGGCCTACCTT
ASHGV40037047	77.0563	75.5972	80.1243	29.361	73.2215	59.7192	6.16667	6.27518	6.19613	4.93812	6.35374	5.92715	P	P	P	P	P	P	noncoding	long noncoding	Reliable	T258251	G059466	RNA-seq: Iyer et al 2015	3245	chr3	+	195837441	195850475	TGATATTTTATAACCTGCTTGACTTCTTCCAGTTCCTACTTCTAGCCCCTTGCTAGACTC
ASHGV40027954	23.5866	30.0762	62.525	11.6726	19.6345	21.4291	4.44429	4.91475	5.82602	3.74796	4.47274	4.4779	P	P	P	A	A	A	noncoding	long noncoding	Reliable	T206126	G047696	RNA-seq: Iyer et al 2015	1492	chr2	-	204767035	204770160	TCTTCTTCATTTAAACTCCCATCAGAAAGTTGAACTACCAGCCTTCACCAAGCTTTGAGT
ASHGV40060547	82.4564	75.4343	99.3767	82.708	52.7049	69.9248	6.26579	6.2719	6.51671	6.3676	5.89428	6.15371	P	P	P	P	P	P	noncoding	long noncoding	Reliable	uc.418+	uc.418	UCR	217	chr17	+	56082227	56082444	CAAAGCATTCTTAATCCATCTCTTCAGATATGTCTACAGAAAGACACATGAAAAGCAAGA
ASHGV40058340	1539.27	1315.34	1596.94	1709.52	1624.66	1736.72	10.3892	10.4014	10.5201	10.7312	10.9082	10.8425	P	P	P	P	P	P	noncoding	long noncoding	Reliable	TCONS_00024749	XLOC_012034	RNA-seq: Cabili et al 2011	1093	chr16	-	85340978	85345537	AAACAAAGCCTCGGGGAAGAACCGCACCTGACCTCCCTCCTGCCTGGTGGAAGCTGTCCA		intergenic
ASHGV40024048	65.7166	40.0732	66.7645	55.1557	60.2346	29.8712	5.94068	5.34678	5.92791	5.7933	6.08679	4.94482	P	P	P	P	P	P	noncoding	long noncoding	Reliable	T170215	G039522	RNA-seq: Iyer et al 2015	1839	chr19	-	16984866	16986889	TACACTGCTACTCCTTTTACCTTTGCACTGAAGAAGGAAGGAATGGAAACAGCAGGGATC
ASHGV40012216	37.6197	29.98	53.5874	85.3593	64.5345	37.7785	5.11966	4.91047	5.58899	6.41154	6.18019	5.27439	P	P	P	P	P	P	noncoding	long noncoding	Reliable	ENST00000450546	RP11-344P13.1	GENCODE	426	chr1	-	121315743	121322322	GCAAAAACATGACTTTGCCAGCTTCTCTTACAATTTGTGAATCATACTTTTGAATGCCAA		intergenic
ASHGV40015722	77.9248	57.6407	68.0813	93.8196	85.2105	37.9652	6.18371	5.8707	5.95403	6.5494	6.56736	5.28279	P	P	P	P	P	P	noncoding	long noncoding	Reliable	T114596	G027066	RNA-seq: Iyer et al 2015	3455	chr15	-	39718615	39722070	TTGGTCTTTTTTGATTCAATTTGAGCACCTTCCACCCCATGATTGTCCTAGGCATTGGAG
ASHGV40036571	29.4214	32.0531	27.7784	33.7274	33.094	45.632	4.77089	5.01137	4.58853	5.1254	5.23214	5.54563	P	P	P	P	P	P	noncoding	long noncoding	Reliable	T251127	G057763	RNA-seq: Iyer et al 2015	3568	chr3	+	137052379	137060747	TGTGTGCTTTCTACATGATTTCTGGTCATCTGTGAGCTTGATTTCTCTTGTCTTGCCATG
ASHGV40024880	47.6886	47.4845	46.0174	31.4616	24.6515	33.2771	5.46728	5.59587	5.36519	5.0312	4.8096	5.09309	P	P	P	P	A	P	noncoding	long noncoding	Reliable	ENST00000597780	CTD-2583A14.8	GENCODE	679	chr19	-	58378405	58379540	GATTTATCTCAATGTAATCTGTATAAGTAGTAAAATTATAGATGACTCCTTTCCTTTTTT
ASHGV40001875	234.5	385.823	305.903	201.145	203.983	191.927	7.76012	8.65021	8.17599	7.62294	7.8178	7.60037	P	P	M	P	P	P	noncoding	long noncoding	Gold	ENST00000531511	RP11-672A2.4	GENCODE	651	chr11	-	76365212	76367756	AAGAAAACCACACCTGGTTCCTGGCTTGGAGTTGGAGGCTGCGCTTTCCGTGAACTTGGC		intergenic
ASHGV40017505	37.0143	58.9217	44.5064	42.1911	46.7818	28.5172	5.09604	5.90323	5.31751	5.42512	5.72795	4.87623	P	P	P	P	P	P	noncoding	long noncoding	Reliable	ENST00000569852	RP11-20I23.8	GENCODE	3626	chr16	-	2611471	2615097	AGACCCCGACCAAAAAGCGCATATAACTCACGTGCAGGCTTCGATGCACAAAGACCCCGG		natural antisense	NM_001261816	PDPK1	3-phosphoinositide-dependent protein kinase 1 isoform 3	+	2587964	2653191
ASHGV40017505	37.0143	58.9217	44.5064	42.1911	46.7818	28.5172	5.09604	5.90323	5.31751	5.42512	5.72795	4.87623	P	P	P	P	P	P	noncoding	long noncoding	Reliable	ENST00000569852	RP11-20I23.8	GENCODE	3626	chr16	-	2611471	2615097	AGACCCCGACCAAAAAGCGCATATAACTCACGTGCAGGCTTCGATGCACAAAGACCCCGG		natural antisense	NM_002613	PDPK1	3-phosphoinositide-dependent protein kinase 1 isoform 1	+	2587964	2653191
ASHGV40017505	37.0143	58.9217	44.5064	42.1911	46.7818	28.5172	5.09604	5.90323	5.31751	5.42512	5.72795	4.87623	P	P	P	P	P	P	noncoding	long noncoding	Reliable	ENST00000569852	RP11-20I23.8	GENCODE	3626	chr16	-	2611471	2615097	AGACCCCGACCAAAAAGCGCATATAACTCACGTGCAGGCTTCGATGCACAAAGACCCCGG		natural antisense	NM_031268	PDPK1	3-phosphoinositide-dependent protein kinase 1 isoform 2	+	2587964	2653191
ASHGV40050182	103.011	95.3815	103.523	181.007	224.641	233.864	6.58059	6.61849	6.57982	7.47522	7.94427	7.88727	P	P	P	P	P	P	noncoding	long noncoding	Reliable	T337632	G079161	RNA-seq: Iyer et al 2015	5526	chr8	+	1439753	1446844	AATTAGCATTTCTCCCATGCTGTCCCAGATGCGGAAGATGTAAGGAAGAACATGGCTCTA
ASHGV40060669	103.048	92.0457	145.755	189.07	125.904	150.859	6.58148	6.56715	7.07678	7.53645	7.12306	7.25721	P	P	P	P	P	P	noncoding	long noncoding	Reliable	uc.473+	uc.473	UCR	222	chrX	+	70373223	70373445	GCAGTCATGCTGTTTTTGAATTCTCTCTCTGTTTTGTTCTCTGTTCTGTGCTGTTGTGTC
ASHGV40035202	32.3653	22.8812	24.0733	21.0896	15.3855	12.7162	4.90189	4.50695	4.36342	4.50134	4.12928	3.73467	P	P	P	A	A	A	noncoding	long noncoding	Reliable	GSE61474_TCONS_00244029	GSE61474_XLOC_044944	RNA-seq: Clark et al 2015	821	chr3	-	166620918	166679001	ATATGAAGCAGCAATAGCAACAGAAGAAAAGGCAGTGACATCACCCTCAGCTTGTTGGAG
ASHGV40035838	90.0325	69.9725	73.2231	57.4805	57.6291	66.4972	6.39658	6.16129	6.0602	5.85613	6.02206	6.08065	P	P	P	P	P	P	noncoding	long noncoding	Reliable	T240713	G055418	RNA-seq: Iyer et al 2015	4065	chr3	+	40807592	41131002	CTACTGCTCAGGGTGAATGTATATGTGTGTATGTGTGTACACTTTTAACTTGTATAGGTA
ASHGV40034129	32.4262	21.5468	38.0017	49.9916	47.8513	49.4422	4.90486	4.41449	5.07144	5.66433	5.75731	5.65888	P	P	P	M	P	P	noncoding	long noncoding	Gold	NR_109804	RBMS3-AS3	RefSeq	880	chr3	-	29305684	29322430	AACTGAACCTGAAGAACTCAAATGCGGGCGGTGGATTATTTCTTATCCCTCCTCCATCTA	100873979
ASHGV40034697	476.832	423.833	461.881	382.45	273.022	343.057	8.73889	8.77977	8.75264	8.56232	8.23775	8.45983	P	P	P	P	P	P	noncoding	long noncoding	Reliable	ENST00000609247	RP4-549L20.3	GENCODE	429	chr1	+	101360483	101360912	CAAACCTAAAAATCAAACAAACACGTCTGGTAGAACCTACCATTAAAAAGCTTCTTTCCT
ASHGV40060750	240.289	283.416	248.107	202.837	162.847	182.459	7.79976	8.21626	7.87167	7.63594	7.48659	7.52826	P	P	P	P	P	P	noncoding	long noncoding	Reliable	uc.75+	uc.75	UCR	236	chr2	+	145145849	145146085	CACAATAAATGCTCTTCTCTTTACGTAAAATTTGCCCAAATGATCAACGTCATGTTCCTT
ASHGV40025477	107.341	90.6699	103.723	118.211	102.652	118.559	6.64011	6.54596	6.58277	6.87936	6.83412	6.9103	M	M	P	P	P	P	noncoding	long noncoding	Reliable	T003361	G000638	RNA-seq: Iyer et al 2015	3796	chr1	+	12868239	12873286	TGAAAATCAAATGAAGCTCACCCCCATGTACCTCTATGTACCTCTTACCATGCTGGACTT
ASHGV40056928	27.6022	16.3412	31.7646	27.1832	14.676	22.1939	4.67906	3.99707	4.79902	4.83841	4.06158	4.52781	P	A	P	P	A	A	noncoding	long noncoding	Reliable	uc003ebe.1	AX747798	UCSC_knowngene	3023	chr3	+	113933237	113955051	GCGGGTTACAGGTTTGTTTATATGAAAATTGCACTCCCTGTTTATTTCTAATAGGGAAAA
ASHGV40060690	364.754	487.117	448.997	982.15	790.577	1085.87	8.37973	8.98128	8.71536	9.91335	9.80399	10.1548	P	P	P	P	P	P	noncoding	long noncoding	Reliable	uc.483-	uc.483	UCR	402	chr3	-	17592728	17593130	CACCTTAAATAACATGAAATATTTGATTTTCTATTCAGGTGGTCTCTGCCCTGTCAAACT
ASHGV40013442	73.4871	58.9102	67.1991	35.5044	29.5988	46.1558	6.10234	5.90301	5.93679	5.1927	5.07422	5.56236	P	P	P	P	P	P	noncoding	long noncoding	Reliable	T095999	G022483	RNA-seq: Iyer et al 2015	916	chr13	+	71761601	71764169	ATCTTTTTTCCCCCATCACTGCAGTGGTTATGAGACTGTTTTAGGTTTGTAATAAAGAAT
ASHGV40010773	52.9695	49.7379	56.7884	17.1424	22.1571	20.8289	5.61887	5.65688	5.67972	4.2335	4.65069	4.43719	P	P	P	A	A	A	noncoding	long noncoding	Reliable	TCONS_00020971	XLOC_010241	RNA-seq: Cabili et al 2011	308	chr12	-	126920760	126921631	TATTGAGACTGCATGGTGTTGAAGACAGAAAGGGCATGTTGAGCGGGGAACTTCATTTCT		intergenic
ASHGV40052930	60.0518	45.5977	54.5235	39.7978	50.6757	54.6941	5.80787	5.54054	5.61813	5.34416	5.83612	5.80536	P	P	P	P	P	P	noncoding	long noncoding	Reliable	ENST00000453837	RP11-84A19.2	GENCODE	2257	chr1	-	32307619	32321169	TTATGAAGTTCGCATAACTGAGACATACCTACCGCACCTCTGTATCTGCCAACGCATACT		intergenic
ASHGV40013625	1088.07	1117.19	1081.65	309.327	351.395	348.364	9.91456	10.1744	9.97222	8.24091	8.61641	8.48251	P	P	P	P	P	P	noncoding	long noncoding	Reliable	T098301	G023182	RNA-seq: Iyer et al 2015	3403	chr13	+	102386253	102391316	ATTGTCTTACTTTCCAGGTTGTTAGTTGAAAGTGTGAGACTATAAAGTGGGAAGAATCAT
ASHGV40019041	291.789	339.226	336.785	395.309	286.098	366.398	8.07687	8.469	8.30404	8.6144	8.30801	8.56002	P	P	P	P	P	P	noncoding	long noncoding	Reliable	ENST00000561876	CTC-527H23.3	GENCODE	539	chr16	+	48671053	48672630	ATTCTTCCAACCATGGCCCTCATATTGAATTCACCATCCTCTCTCATCCTGCATTTAAGC		intergenic
ASHGV40033005	28.3331	22.1714	34.8323	22.5882	28.9318	18.4992	4.71945	4.45489	4.94055	4.58999	5.0416	4.27434	P	P	P	A	P	A	noncoding	long noncoding	Gold	NR_046851	ZNRF3-AS1	RefSeq	2170	chr22	-	29420986	29427464	CTTACTTTCAAGACTTGGAGCCCCTTAATCTACGGCCTACAGGAGACCAACACACAGGAG	100874123
ASHGV40040211	126.789	100.808	128.552	68.4236	60.8447	60.8165	6.88066	6.70018	6.89669	6.09576	6.09964	5.95082	P	P	P	P	P	P	noncoding	long noncoding	Reliable	ENST00000514113	RP11-317O24.2	GENCODE	382	chr5	-	50225317	50230355	TCTCATATTTCAGATGTCATGGTTGCAGGATTGGTCGTGTTGTGTTGGAGCTGAGAAGAG		intergenic
ASHGV40029776	35.6569	26.2397	25.0024	5.14639	5	5	5.04056	4.70364	4.4236	2.3673	2.34798	2.34187	P	P	P	A	A	A	noncoding	long noncoding	Reliable	ENST00000605739	RP11-394I13.2	GENCODE	1068	chr2	+	174833078	174834146	TTCACACTGGATTTCAAGGATCTTAAGTTGTTCTACTACATAATCACTATCACACTTCAG
ASHGV40038062	36.3871	28.2681	46.4347	18.2248	24.5917	17.3778	5.07116	4.81802	5.3776	4.31231	4.80557	4.18294	P	P	P	A	A	A	noncoding	long noncoding	Reliable	T272009	G063121	RNA-seq: Iyer et al 2015	931	chr4	-	141083645	141084676	AGACTGTGTGGTGGTAGGTAAGAAAGAGGCTTTGGACCTGATTTGAATGCAAGTTATGTA
ASHGV40042483	42.1962	27.6537	43.1344	26.3882	31.3076	23.9279	5.28279	4.78318	5.27083	4.79613	5.15341	4.62992	M	M	M	P	M	P	noncoding	long noncoding	Reliable	T290495	G067890	RNA-seq: Iyer et al 2015	7335	chr5	+	141325306	141335262	AAATTATTTGCAACACCTGGGTTTGGGTGCAATGATGCCTATGCTGGCCTTCTTCATAGG
ASHGV40037337	44.6038	38.2018	40.81	24.5295	16.5189	12.4322	5.36567	5.27782	5.18346	4.69826	4.23141	3.70497	P	M	P	A	A	A	noncoding	long noncoding	Reliable	T262687	G060458	RNA-seq: Iyer et al 2015	4920	chr4	-	26758373	26763293	CTATGGCATGGTCCATTCATCTTTACAGACATAGTCTTAAACTATCAGGTTAAATGATAG
ASHGV40030875	89.4405	69.6825	85.5563	94.1119	56.0315	71.714	6.3855	6.15499	6.29662	6.55324	5.9805	6.19199	P	P	P	P	P	P	noncoding	long noncoding	Reliable	ENST00000445070	RP11-330M19.1	GENCODE	1807	chr1	+	48283737	48285909	CCTGGCACCCATGGGATGGAGGGCTGGGAGGCCCTGGTTGACCTCTGGCTTGGACTCTGG		intronic antisense	NM_001194986	TRABD2B	UPF0632 protein A precursor	-	48226199	48462562
ASHGV40027940	530.402	326.001	448.601	346.875	232.111	291.195	8.89509	8.41323	8.71399	8.41617	7.99664	8.21682	P	P	P	P	P	P	noncoding	long noncoding	Reliable	ENST00000607928	RP11-686O6.2	GENCODE	673	chr2	-	203239654	203240327	GCTTCTTCTAGTCCGCTGTTACCTCTTTATCTGAATTTGATGTAAATAAATCTCCACATT
ASHGV40010640	168.196	133.603	133.374	296.793	271.06	268.868	7.29613	7.11243	6.95311	8.17776	8.22572	8.09492	P	M	P	P	P	P	noncoding	long noncoding	Reliable	T087161	G020248	RNA-seq: Iyer et al 2015	4501	chr12	-	116752959	116758069	CTCTCTCCAAGCCCATGTCTCAAGAATTGCCACTGTTTCAATTAAAGTAAATATAGATAA
ASHGV40051743	38.376	45.2165	39.9428	36.8723	40.1432	41.5061	5.14863	5.52863	5.15018	5.24163	5.50402	5.41183	P	P	P	P	P	P	noncoding	long noncoding	Gold	NR_047651	FAM95C	RefSeq	2667	chr9	-	38540563	38545369	AGAAGGTGGAAACTAAGGACCTAGGAAAATGCCAGATACAGCCTTTCCACCCTCATCCAG	100289137	exon sense-overlapping	ENST00000313339	ANKRD18A	ankyrin repeat domain 18A [Source:HGNC Symbol;Acc:23643]	-	38540565	38577204
ASHGV40021571	60.281	60.8448	61.9828	67.007	56.6187	65.4278	5.8151	5.95389	5.81361	6.06699	5.99614	6.05887	P	P	P	P	P	P	noncoding	long noncoding	Reliable	ENST00000435733	AC084809.2	GENCODE	591	chr17	+	31203776	31205655	GAAAGGAGCTTTGTCACCTCCTGAGGGACTGCCTCTGCCATCAGAAAACCACCCCAATCC		natural antisense	NM_015194	MYO1D	unconventional myosin-Id	-	30819627	31203902
ASHGV40035952	1192.23	1005.92	1349.05	340.018	404.154	417.629	10.0392	10.0323	10.2772	8.38636	8.82888	8.7556	P	P	P	P	P	P	noncoding	long noncoding	Reliable	T242643	G055737	RNA-seq: Iyer et al 2015	846	chr3	+	49824221	49825405	TTTGTTTTGCTTTGTTTTGTTCCCACAGAAGGCTTTCAGCTTCTTCCTGGCCCTGGGATA
ASHGV40027530	26.3975	33.9766	21.8792	15.3401	23.0379	25.4602	4.61086	5.09772	4.21318	4.08724	4.70763	4.71603	P	P	A	A	A	P	noncoding	long noncoding	Reliable	GSE61474_TCONS_00200405	GSE61474_XLOC_036646	RNA-seq: Clark et al 2015	1621	chr2	-	147315692	147711699	TAAGCCCCCTTATTAATGGAAGGTTAGGAGAATGTTGTTTTGACAGTAGATAAAAGGTAT
ASHGV40039066	87.8089	101.795	92.0273	115.829	132.789	116.854	6.35669	6.7167	6.39874	6.84348	7.1975	6.88931	P	P	P	P	P	P	noncoding	long noncoding	Reliable	T266577	G061652	RNA-seq: Iyer et al 2015	4172	chr4	+	75615587	75652837	TTGGTGCCTCAGCTTTCTTCCAAATGGATTATCTCACAACACAATCCTAACTGGAAGGCC
[truncated: 18,277 more rows]

## Sheet: All Comparison LncRNAs
LncRNA expression profiling of BMSCs in osteonecrosis of the femoral head associated with increased adipogenic and decreased osteogenic differentiation Qingyu Wanga,b,c, Qiwei Yangb,c, Gaoyang Chenb,c, Zhenwu Dua,b,c, Ming Rena,c, Ao Wanga, Haiyue Zhaob,c, Zhaoyan Li a,c, Guizhen Zhang*,a,b,c, Yang Song*,a,c a Department of Orthopedics of the Second Hospital of Jilin University, Ziqiang Street 21…
[truncated: 19,544 more rows]

[truncated: 4 more sheets: DifferentiallyExpressed lncRNAs, mRNA expression profiling data, All Comparison mRNAs, Differentially Expressed mRNAs]
