# Supplementary material for: LncRNA expression profiling of BMSCs in osteonecrosis of the femoral head associated with increased adipogenic and decreased osteogenic differentiation
Source: Sci Rep. 2018 Jun 14;8:9127. doi: 10.1038/s41598-018-27501-2 (PMC6002551; doi:10.1038/s41598-018-27501-2)
Supplement: Supplementary file 3 — Dataset 2 [file 41598_2018_27501_MOESM3_ESM.xlsx]

## Sheet: Up-regulated BP_result
LncRNA expression profiling of BMSCs in osteonecrosis of the femoral head associated with increased adipogenic and decreased osteogenic differentiation Qingyu Wanga,b,c, Qiwei Yangb,c, Gaoyang Chenb,c, Zhenwu Dua,b,c, Ming Rena,c, Ao Wanga, Haiyue Zhaob,c, Zhaoyan Li a,c, Guizhen Zhang*,a,b,c, Yang Song*,a,c a Department of Orthopedics of the Second Hospital of Jilin University, Ziqiang Street 21…
GO.ID	Term	Ontology	Count	Pop.Hits	List.Total	Pop.Total	Fold.Enrichment	Pvalue	FDR	Enrichment.Score	Gene.Ratio	GENES
GO:0044699	single-organism process	Biological process	531	12851	606	16119	1.09906	1.33429e-07	0.000728655	6.87475	0.876238	CYP4F2//KIF2C//ARL8A//KIF18B//TUBA3E//GTSE1//TUBA1C//USP17L2//TICRR//E2F1//H2AFX//ATRIP//DIRAS3//CDC25C//PLK3//EIF4E//EIF4EBP1//PSMB3//PSMD5//RRM2//GFI1//KLF11//CEP131//CLASP1//MYBL2//ODF2//ABCB1//GOT1//SPRY2//IL1B//PAK3//NGF//FGF2//IRAK1//NTRK3//PDE6G//MAPK10//MAP2K5//DUSP1//LAX1//GAPDH//UBE2C//PSMB11//GINS2//RANGAP1//CENPM//AAAS//GINS4//CDC20//RACGAP1//SPATA22//ERCC1//KLF2//PDPN//SHROOM1//KLHL1…
GO:0006096	glycolytic process	Biological process	13	67	606	16119	5.161	1.0331e-06	0.00282089	5.98586	0.0214521	IER3//ENO3//ALDOA//ALDOB//GAPDH//GPI//ENO4//OGDH//PFKFB4//PFKL//PFKP//PGAM2//TPI1
GO:0032501	multicellular organismal process	Biological process	297	6510	606	16119	1.2135	7.35114e-06	0.0111765	5.13365	0.490099	DLL3//RAI1//EVC//TNFRSF11B//ANKH//BGLAP//FSTL3//GPLD1//BMP8A//RAMP1//RAPGEF3//PIK3R6//FGF1//GPI//RHOB//SERPINE1//TNFRSF12A//SYK//TIE1//VAV2//ICAM1//DMRTA1//PCYT1B//LEP//PROP1//STRA6//ADM//CYR61//RBP4//PAX8//FGF2//IL1B//KLF2//ENDOG//FOXD3//ETNK2//TPM1//FOSL1//DUSP1//DKK1//PSEN2//MNX1//NTRK3//SEMA6A//DRGX//SFTPD//TRAF3//TFAP2C//HMGA2//TULP3//VASP//PDX1//PHLDA2//PRLH//EDAR//PDPN//FOXN4//CCDC40//LIF/…
GO:0006090	pyruvate metabolic process	Biological process	14	94	606	16119	3.96155	1.05386e-05	0.0111765	4.97722	0.0231023	ENO3//ALDOA//ALDOB//GAPDH//GPI//ENO4//OGDH//PFKFB4//PFKL//PFKP//PGAM2//TPI1//IER3//SLC16A3
GO:0044703	multi-organism reproductive process	Biological process	58	865	606	16119	1.78352	1.31157e-05	0.0111765	4.88221	0.0957096	LEP//GGN//SPATA22//FSTL3//CRTAP//AZIN2//ODF3//E2F1//ERCC1//CEP131//RACGAP1//H2AFX//LIMK2//PGAM2//ASF1B//TEX15//CYP26B1//RBP4//SPAG4//TSPY1//SPAG16//HMGA2//USP9Y//CCIN//PCYT1B//CDC25C//TDRD5//DDIAS//FNDC3A//KLHL10//ODF2//HOOK1//DMRTC2//FOSL1//P2RX1//ADAM30//PRSS37//CORIN//ADM//FOSB//HSD11B2//AQP2//OXT//IL1B//LIF//AAAS//CYP17A1//SERPINE2//KDM1B//PICK1//CYP27B1//ETV5//ROPN1L//PAQR5//CYP1A1//DMRTA1//…
GO:0032504	multicellular organism reproduction	Biological process	52	748	606	16119	1.84913	1.41536e-05	0.0111765	4.84913	0.0858086	ICAM1//DMRTA1//PCYT1B//LEP//GGN//SPATA22//FSTL3//CRTAP//AZIN2//ODF3//E2F1//ERCC1//CEP131//RACGAP1//H2AFX//LIMK2//PGAM2//ASF1B//TEX15//CYP26B1//RBP4//SPAG4//TSPY1//SPAG16//HMGA2//USP9Y//CCIN//CDC25C//TDRD5//DDIAS//FNDC3A//KLHL10//ODF2//HOOK1//DMRTC2//FOSL1//P2RX1//CYP17A1//IL1B//SERPINE2//OXT//KDM1B//PICK1//CYP27B1//LIF//ETV5//ROPN1L//PAQR5//KISS1//CYP1A1//PLAT//ADAM30
GO:2000191	regulation of fatty acid transport	Biological process	7	23	606	16119	8.09535	1.48564e-05	0.0111765	4.82809	0.0115512	AKT2//CYP4F2//IL1B//OXT//MIF//SYK//FAM132B
GO:0044707	single-multicellular organism process	Biological process	286	6286	606	16119	1.2102	1.75796e-05	0.0111765	4.75499	0.471947	DLL3//RAI1//EVC//TNFRSF11B//ANKH//BGLAP//FSTL3//GPLD1//BMP8A//RAMP1//RAPGEF3//PIK3R6//FGF1//GPI//RHOB//SERPINE1//TNFRSF12A//SYK//TIE1//VAV2//ICAM1//DMRTA1//PCYT1B//LEP//PROP1//STRA6//ADM//CYR61//RBP4//PAX8//FGF2//IL1B//KLF2//ENDOG//FOXD3//ETNK2//TPM1//FOSL1//DUSP1//DKK1//PSEN2//MNX1//NTRK3//SEMA6A//DRGX//SFTPD//TRAF3//TFAP2C//HMGA2//TULP3//VASP//PDX1//PHLDA2//PRLH//EDAR//PDPN//FOXN4//CCDC40//LIF/…
GO:0044724	single-organism carbohydrate catabolic process	Biological process	17	139	606	16119	3.25312	1.84194e-05	0.0111765	4.73472	0.0280528	TREH//ALDOB//ENO3//ALDOA//GAPDH//GPI//ENO4//OGDH//PFKFB4//PFKL//PFKP//PGAM2//TPI1//NEU3//FUT1//FUT6//IER3
GO:0048609	multicellular organismal reproductive process	Biological process	50	723	606	16119	1.83949	2.38609e-05	0.0130304	4.62231	0.0825083	ICAM1//DMRTA1//PCYT1B//LEP//GGN//SPATA22//FSTL3//CRTAP//AZIN2//ODF3//E2F1//ERCC1//CEP131//RACGAP1//H2AFX//LIMK2//PGAM2//ASF1B//TEX15//CYP26B1//RBP4//SPAG4//TSPY1//SPAG16//HMGA2//USP9Y//CCIN//CDC25C//TDRD5//DDIAS//FNDC3A//KLHL10//ODF2//HOOK1//DMRTC2//FOSL1//P2RX1//CYP17A1//SERPINE2//OXT//KDM1B//PICK1//CYP27B1//LIF//ETV5//ROPN1L//PAQR5//KISS1//CYP1A1//PLAT
GO:1901700	response to oxygen-containing compound	Biological process	73	1206	606	16119	1.61006	3.30441e-05	0.0139258	4.48091	0.120462	PLK3//BAIAP2//SOGA1//EIF4E//EIF4EBP1//AKT2//FGF1//FGF2//FGF22//GPLD1//ATP6V0C//ATP6V1G2//IL1B//ERCC1//OXT//PRLH//PFKL//CYP17A1//PDX1//NGF//ICAM1//MMP3//IRAK1//MIF//DUSP1//BID//IL6//IRF5//ADM//CYP1A1//CYP27B1//AQP2//IL12A//PTGIR//DKK1//MICB//RBP4//TIE1//FOSB//FOSL1//BGLAP//EGR2//HSD11B2//SLC27A1//LEP//GALP//GOT1//P2RX1//TPM1//HLA-DRB1//HP//TPO//PLAT//TIMP1//NTRK3//OPRM1//VWA2//KLF2//RHOB//GFI1//SE…
GO:0048731	system development	Biological process	189	3891	606	16119	1.29201	3.44346e-05	0.0139258	4.463	0.311881	DLL3//RAI1//EVC//TNFRSF11B//ANKH//BGLAP//RAMP1//RAPGEF3//PIK3R6//FGF1//GPI//RHOB//SERPINE1//TNFRSF12A//SYK//TIE1//VAV2//ICAM1//DMRTA1//PCYT1B//LEP//PROP1//STRA6//ADM//RBP4//PAX8//FGF2//MNX1//NTRK3//SEMA6A//DRGX//FSTL3//HMGA2//TULP3//VASP//PDX1//ETNK2//PHLDA2//FOXD3//EDAR//DKK1//TFAP2C//PDPN//FOXN4//CCDC40//GPR124//CYR61//GPLD1//WNT5B//MIP//SHROOM2//PSEN2//HLA-DQB2//XIRP2//TREH//RFNG//SFTPB//BHLHE…
GO:0044763	single-organism cellular process	Biological process	478	11582	606	16119	1.09777	3.51818e-05	0.0139258	4.45368	0.788779	CYP4F2//KIF2C//ARL8A//KIF18B//TUBA3E//GTSE1//TUBA1C//USP17L2//TICRR//E2F1//H2AFX//ATRIP//DIRAS3//CDC25C//PLK3//EIF4E//EIF4EBP1//PSMB3//PSMD5//RRM2//GFI1//KLF11//CEP131//CLASP1//MYBL2//ODF2//ABCB1//GOT1//SPRY2//IL1B//PAK3//NGF//FGF2//IRAK1//NTRK3//PDE6G//MAPK10//MAP2K5//DUSP1//LAX1//GAPDH//UBE2C//PSMB11//GINS2//RANGAP1//CENPM//AAAS//GINS4//CDC20//RACGAP1//SPATA22//ERCC1//KLF2//PDPN//SHROOM1//KLHL1…
GO:0006094	gluconeogenesis	Biological process	12	79	606	16119	4.04036	3.65835e-05	0.0139258	4.43671	0.019802	LEP//SOGA1//IL6//ENO3//ALDOA//ALDOB//GAPDH//GOT1//GPI//PGAM2//RBP4//TPI1
GO:0016052	carbohydrate catabolic process	Biological process	17	147	606	16119	3.07608	3.82506e-05	0.0139258	4.41736	0.0280528	TREH//ALDOB//ENO3//ALDOA//GAPDH//GPI//ENO4//OGDH//PFKFB4//PFKL//PFKP//PGAM2//TPI1//NEU3//FUT1//FUT6//IER3
GO:0007276	gamete generation	Biological process	41	565	606	16119	1.93019	4.50783e-05	0.0153858	4.34603	0.0676568	LEP//FSTL3//CRTAP//AZIN2//ODF3//E2F1//GGN//ERCC1//CEP131//RACGAP1//H2AFX//LIMK2//PGAM2//ASF1B//TEX15//CYP26B1//RBP4//SPAG4//TSPY1//SPAG16//HMGA2//USP9Y//CCIN//PCYT1B//CDC25C//TDRD5//DDIAS//FNDC3A//KLHL10//ODF2//HOOK1//DMRTC2//FOSL1//CYP17A1//KDM1B//PICK1//ETV5//ROPN1L//PAQR5//PLAT//SPATA22
GO:0019953	sexual reproduction	Biological process	48	707	606	16119	1.80587	5.51402e-05	0.0172304	4.25853	0.0792079	LEP//GGN//SPATA22//FSTL3//CRTAP//AZIN2//ODF3//E2F1//ERCC1//CEP131//RACGAP1//H2AFX//LIMK2//PGAM2//ASF1B//TEX15//CYP26B1//RBP4//SPAG4//TSPY1//SPAG16//HMGA2//USP9Y//CCIN//PCYT1B//CDC25C//TDRD5//DDIAS//FNDC3A//KLHL10//ODF2//HOOK1//DMRTC2//FOSL1//P2RX1//ADAM30//PRSS37//AAAS//CYP17A1//SERPINE2//OXT//KDM1B//PICK1//ETV5//ROPN1L//PAQR5//DMRTA1//PLAT
GO:0048856	anatomical structure development	Biological process	215	4566	606	16119	1.25247	5.67931e-05	0.0172304	4.2457	0.354785	KLF2//PDPN//SHROOM1//KLHL10//DKK1//DLL3//RAI1//EVC//TNFRSF11B//ANKH//BGLAP//RAMP1//RAPGEF3//PIK3R6//FGF1//GPI//RHOB//SERPINE1//TNFRSF12A//SYK//TIE1//VAV2//ICAM1//DMRTA1//PCYT1B//LEP//PROP1//STRA6//ADM//RBP4//PAX8//FGF2//ENDOG//FOXD3//ETNK2//TPM1//FOSL1//DUSP1//PSEN2//MNX1//NTRK3//SEMA6A//DRGX//FSTL3//TFAP2C//HMGA2//TULP3//VASP//PDX1//PHLDA2//EDAR//FOXN4//CCDC40//GPR124//CYR61//GPLD1//WNT5B//MIP//…
GO:0019319	hexose biosynthetic process	Biological process	12	83	606	16119	3.84564	6.03483e-05	0.0173454	4.21934	0.019802	ENO3//ALDOA//ALDOB//GAPDH//GOT1//GPI//PGAM2//RBP4//TPI1//LEP//SOGA1//IL6
GO:0007275	multicellular organismal development	Biological process	210	4459	606	16119	1.2527	7.31596e-05	0.0199762	4.13573	0.346535	DLL3//RAI1//EVC//TNFRSF11B//ANKH//BGLAP//RAMP1//RAPGEF3//PIK3R6//FGF1//GPI//RHOB//SERPINE1//TNFRSF12A//SYK//TIE1//VAV2//ICAM1//DMRTA1//PCYT1B//LEP//PROP1//STRA6//ADM//RBP4//PAX8//FGF2//KLF2//ENDOG//FOXD3//ETNK2//TPM1//FOSL1//DUSP1//DKK1//PSEN2//MNX1//NTRK3//SEMA6A//DRGX//FSTL3//TFAP2C//HMGA2//TULP3//VASP//PDX1//PHLDA2//EDAR//PDPN//FOXN4//CCDC40//GPR124//CYR61//GPLD1//WNT5B//MIP//SHROOM2//HLA-DQB2…
GO:1901652	response to peptide	Biological process	32	413	606	16119	2.06094	9.2838e-05	0.0231024	4.03227	0.0528053	BAIAP2//SOGA1//EIF4E//EIF4EBP1//AKT2//FGF1//FGF2//FGF22//GPLD1//ATP6V0C//ATP6V1G2//IRF5//ADM//EGR2//HSD11B2//IL6//SLC27A1//LEP//PRLH//RBP4//GALP//GOT1//AQP2//NGF//OXT//PLAT//TIMP1//VWA2//IL1B//PRKAR1B//KLF2//KLF11
GO:0022414	reproductive process	Biological process	70	1181	606	16119	1.57657	9.30694e-05	0.0231024	4.03119	0.115512	ICAM1//DMRTA1//PCYT1B//LEP//ETNK2//PHLDA2//FOXD3//GGN//SPATA22//FSTL3//CRTAP//AZIN2//ODF3//E2F1//ERCC1//CEP131//RACGAP1//H2AFX//LIMK2//PGAM2//ASF1B//TEX15//CYP26B1//RBP4//SPAG4//TSPY1//SPAG16//HMGA2//USP9Y//CCIN//CDC25C//TDRD5//DDIAS//FNDC3A//KLHL10//ODF2//HOOK1//DMRTC2//FOSL1//P2RX1//ADAM30//PRSS37//CYP17A1//CORIN//ADM//FOSB//HSD11B2//AQP2//OXT//IL1B//LIF//FANCA//TFAP2C//AAAS//ASB1//STRA6//SERPI…
GO:0044702	single organism reproductive process	Biological process	64	1057	606	16119	1.61054	0.000103646	0.0246091	3.98445	0.105611	ICAM1//DMRTA1//PCYT1B//LEP//ETNK2//PHLDA2//FOXD3//GGN//SPATA22//FSTL3//CRTAP//AZIN2//ODF3//E2F1//ERCC1//CEP131//RACGAP1//H2AFX//LIMK2//PGAM2//ASF1B//TEX15//CYP26B1//RBP4//SPAG4//TSPY1//SPAG16//HMGA2//USP9Y//CCIN//CDC25C//TDRD5//DDIAS//FNDC3A//KLHL10//ODF2//HOOK1//DMRTC2//FOSL1//ADAM30//PRSS37//IL1B//LIF//FANCA//TFAP2C//AAAS//ASB1//STRA6//CYP17A1//SERPINE2//OXT//KDM1B//PICK1//CYP27B1//ETV5//ROPN1L…
GO:2000193	positive regulation of fatty acid transport	Biological process	5	14	606	16119	9.49965	0.000111494	0.0253695	3.95275	0.00825083	CYP4F2//IL1B//OXT//MIF//FAM132B
GO:0046364	monosaccharide biosynthetic process	Biological process	12	89	606	16119	3.58638	0.000120517	0.0263258	3.91895	0.019802	ENO3//ALDOA//ALDOB//GAPDH//GOT1//GPI//PGAM2//RBP4//TPI1//LEP//SOGA1//IL6
GO:0032890	regulation of organic acid transport	Biological process	8	42	606	16119	5.06648	0.000145072	0.0294768	3.83842	0.0132013	AKT2//CYP4F2//IL1B//OXT//MIF//SYK//FAM132B//LEP
GO:0051716	cellular response to stimulus	Biological process	282	6342	606	16119	1.18274	0.000145738	0.0294768	3.83643	0.465347	E2F1//H2AFX//ATRIP//IL1B//PAK3//NGF//FGF2//IRAK1//NTRK3//PDE6G//MAPK10//MAP2K5//DUSP1//LAX1//SPATA22//ERCC1//BID//PGLYRP2//TRAF3//MICB//GPLD1//IL6//HIC1//WNT5B//ABCC9//CCL26//RAPGEF3//LRRN2//PDPN//EDAR//PDAP1//CNTF//ADM//CRABP2//HBEGF//AKT2//FGF1//FGF11//OR2F1//SIGLEC8//ITPR3//KIR3DL1//C18ORF32//TNFRSF11B//OXT//P2RX1//P2RX5//CABP2//PRKAR1B//GABRQ//MOK//RANGAP1//SH3GL2//TIE1//TPTE//VAV2//HMGA2//OR…
GO:0032868	response to insulin	Biological process	23	263	606	16119	2.32615	0.00015667	0.0295048	3.80501	0.0379538	BAIAP2//SOGA1//EIF4E//EIF4EBP1//AKT2//FGF1//FGF2//FGF22//GPLD1//ATP6V0C//ATP6V1G2//GOT1//VWA2//IL1B//LEP//ADM//EGR2//HSD11B2//IL6//SLC27A1//PRLH//RBP4//GALP
GO:0000003	reproduction	Biological process	57	925	606	16119	1.63907	0.000159673	0.0295048	3.79677	0.0940594	SPATA22//ICAM1//DMRTA1//PCYT1B//LEP//H2AFX//TEX15//FANCA//CYP26B1//DMRTC2//GGN//FSTL3//CRTAP//AZIN2//ODF3//E2F1//ERCC1//CEP131//RACGAP1//LIMK2//PGAM2//ASF1B//RBP4//SPAG4//TSPY1//SPAG16//HMGA2//USP9Y//CCIN//CDC25C//TDRD5//DDIAS//FNDC3A//KLHL10//ODF2//HOOK1//FOSL1//P2RX1//ADAM30//PRSS37//AAAS//CYP17A1//IL1B//CDC20//SERPINE2//OXT//KDM1B//PICK1//LIF//CYP27B1//ETV5//ROPN1L//PAQR5//DUSP1//KISS1//CYP1A1…
GO:0032303	regulation of icosanoid secretion	Biological process	5	15	606	16119	8.86634	0.000162084	0.0295048	3.79026	0.00825083	CYP4F2//IL1B//OXT//MIF//SYK
GO:0007283	spermatogenesis	Biological process	33	449	606	16119	1.95494	0.000195681	0.0319645	3.70845	0.0544554	TDRD5//DDIAS//FNDC3A//KLHL10//ODF2//HOOK1//DMRTC2//ETV5//ROPN1L//FSTL3//CRTAP//AZIN2//ODF3//E2F1//GGN//ERCC1//CEP131//RACGAP1//H2AFX//LIMK2//PGAM2//ASF1B//TEX15//CYP26B1//RBP4//SPAG4//TSPY1//SPAG16//HMGA2//USP9Y//CCIN//PCYT1B//CDC25C
GO:0032502	developmental process	Biological process	235	5162	606	16119	1.21092	0.000201937	0.0319645	3.69478	0.387789	KLF2//PDPN//SHROOM1//KLHL10//DKK1//SERPINE1//ERCC1//DLL3//RAI1//EVC//TNFRSF11B//ANKH//BGLAP//RAMP1//RAPGEF3//PIK3R6//FGF1//GPI//RHOB//TNFRSF12A//SYK//TIE1//VAV2//ICAM1//DMRTA1//PCYT1B//LEP//PROP1//STRA6//ADM//CYR61//RBP4//PAX8//FGF2//ENDOG//FOXD3//ETNK2//TPM1//FOSL1//DUSP1//PSEN2//CYP26B1//MNX1//NTRK3//SEMA6A//DRGX//FSTL3//TFAP2C//HMGA2//TULP3//VASP//PDX1//PHLDA2//EDAR//FOXN4//CCDC40//GPR124//GPL…
GO:0070887	cellular response to chemical stimulus	Biological process	114	2206	606	16119	1.37456	0.000202235	0.0319645	3.69414	0.188119	IRAK1//IL6//SLC26A1//CYP1A1//CYP3A7//CYP2D6//CYP2F1//CYP17A1//CYP27B1//SULT4A1//GSTT1//CYP26B1//GGT2//CYP4F2//HYOU1//SERPINE1//USP9Y//CBL//GDF15//BAIAP2//SOGA1//EIF4E//EIF4EBP1//AKT2//FGF1//FGF2//FGF22//GPLD1//ATP6V0C//ATP6V1G2//SPRY2//HBEGF//ITPR3//PRKAR1B//EBI3//HLA-DQB2//HLA-DRB1//ICAM1//IL1B//IRF5//MT2A//OAS2//AAAS//OASL//MMP3//CXCL3//TREM1//SYK//CORO1A//DERL3//MIF//GOT1//DUSP1//FOSB//KRT18//…
GO:0048232	male gamete generation	Biological process	33	450	606	16119	1.95059	0.000203845	0.0319645	3.6907	0.0544554	FSTL3//CRTAP//AZIN2//ODF3//E2F1//GGN//ERCC1//CEP131//RACGAP1//H2AFX//LIMK2//PGAM2//ASF1B//TEX15//CYP26B1//RBP4//SPAG4//TSPY1//SPAG16//HMGA2//USP9Y//CCIN//PCYT1B//CDC25C//TDRD5//DDIAS//FNDC3A//KLHL10//ODF2//HOOK1//DMRTC2//ETV5//ROPN1L
GO:0061041	regulation of wound healing	Biological process	13	108	606	16119	3.20173	0.000204863	0.0319645	3.68854	0.0214521	SYK//SERPINE2//PDPN//VAV2//SERPINE1//CYP4F2//PLAT//FGF2//HBEGF//REG3A//UBASH3B//TNFRSF12A//VIL1
GO:0032879	regulation of localization	Biological process	99	1871	606	16119	1.40743	0.000249751	0.0378859	3.60249	0.163366	DKK1//SH3GL2//PICK1//IL6//ICAM1//CORIN//NPPB//OXT//CCDC40//CASQ2//RAPGEF3//IL1B//ITPR3//LEP//PRKAR1B//SLC2A1//P2RX5//GPR124//GPLD1//VIL1//AKT2//FGF2//SERPINE2//AAAS//SERPINE1//RAB3C//SEPT5//RAB3D//TRPV6//USP17L2//MMP3//SGK1//PHLDA2//CCL26//SEMA4D//PDPN//CORO1A//HBEGF//FGF1//CYR61//NTRK3//CEMIP//CXCL16//WNT5B//KRT16//RRAS//TIE1//TPM1//PDX1//RBP4//CYP4F2//REEP6//TEX15//LCP1//KISS1//KCNA3//KCNJ9//CA…
GO:0006006	glucose metabolic process	Biological process	20	221	606	16119	2.40715	0.000263704	0.0389213	3.57888	0.0330033	ENO3//ALDOA//ALDOB//GAPDH//GOT1//GPI//PGAM2//RBP4//TPI1//LEP//AKT2//GPLD1//SOGA1//IL6//PHLDA2//PDX1//GDPGP1//PFKFB4//PFKL//PFKP
GO:0019318	hexose metabolic process	Biological process	22	256	606	16119	2.28585	0.000276629	0.0397545	3.5581	0.0363036	ALDOA//ALDOB//PFKFB4//ENO3//AKT2//GAPDH//GOT1//GPI//PDX1//GDPGP1//LEP//PFKL//PFKP//PGAM2//TPI1//RBP4//GPLD1//FUT1//FUT6//SOGA1//IL6//PHLDA2
GO:0010243	response to organonitrogen compound	Biological process	45	705	606	16119	1.69781	0.000374023	0.049626	3.4271	0.0742574	ICAM1//OXT//BAIAP2//SOGA1//EIF4E//EIF4EBP1//AKT2//FGF1//FGF2//FGF22//GPLD1//ATP6V0C//ATP6V1G2//MMP3//IL6//IRAK1//IRF5//ADM//EGR2//HSD11B2//SLC27A1//LEP//PRLH//RBP4//GALP//GOT1//IL1B//P2RX1//AQP2//PDX1//NGF//FOSB//PLAT//TIMP1//VWA2//CYP17A1//DUSP1//FOSL1//CASQ2//OPRM1//RAPGEF3//EGR4//PRKAR1B//KLF2//KLF11
GO:0045765	regulation of angiogenesis	Biological process	17	177	606	16119	2.55471	0.000375739	0.049626	3.42511	0.0280528	OPTC//NPPB//TIE1//RAPGEF3//CMA1//ADM//PIK3R6//FGF1//FGF2//IL1B//RHOB//SERPINE1//RRAS//MAP2K5//GPR124//IL6//TNFRSF12A
GO:0044767	single-organism developmental process	Biological process	231	5110	606	16119	1.20242	0.000377053	0.049626	3.4236	0.381188	KLF2//PDPN//SHROOM1//KLHL10//DKK1//SERPINE1//ERCC1//DLL3//RAI1//EVC//TNFRSF11B//ANKH//BGLAP//RAMP1//RAPGEF3//PIK3R6//FGF1//GPI//RHOB//TNFRSF12A//SYK//TIE1//VAV2//ICAM1//DMRTA1//PCYT1B//LEP//PROP1//STRA6//ADM//CYR61//RBP4//PAX8//FGF2//ENDOG//FOXD3//ETNK2//TPM1//FOSL1//DUSP1//PSEN2//CYP26B1//MNX1//NTRK3//SEMA6A//DRGX//FSTL3//TFAP2C//HMGA2//TULP3//VASP//PDX1//PHLDA2//EDAR//FOXN4//CCDC40//GPR124//GPL…
GO:0042221	response to chemical	Biological process	173	3661	606	16119	1.25693	0.000381669	0.049626	3.41831	0.285479	PLK3//IRAK1//ICAM1//OXT//CXCL2//IL6//HSPB7//CHAC1//CREB3L1//CASQ2//SLC26A1//CYP1A1//CYP3A7//CYP2D6//CYP2F1//CYP17A1//CYP27B1//SULT4A1//GSTT1//CYP26B1//GGT2//CYP4F2//ABCB1//CCL26//FGF2//CYR61//CXCL16//RGR//FOSL1//HYOU1//SERPINE1//USP9Y//CBL//GDF15//SEMA6C//SEMA4D//COL4A4//GDF7//CLASP1//OR10A4//RHOB//SEMA6A//RRAS//DRGX//SH3GL2//SIAH2//TNR//VASP//VAV2//ERCC1//TNFRSF11B//EGR2//MNX1//BAIAP2//SOGA1//EI…
GO:0043434	response to peptide hormone	Biological process	29	395	606	16119	1.95284	0.000478203	0.0607318	3.32039	0.0478548	BAIAP2//SOGA1//EIF4E//EIF4EBP1//AKT2//FGF1//FGF2//FGF22//GPLD1//ATP6V0C//ATP6V1G2//ADM//EGR2//HSD11B2//IL6//SLC27A1//LEP//PRLH//RBP4//GALP//GOT1//AQP2//VWA2//IL1B//PRKAR1B//NGF//OXT//PLAT//TIMP1
GO:0015732	prostaglandin transport	Biological process	4	11	606	16119	9.67237	0.000528467	0.0655899	3.27698	0.00660066	IL1B//OXT//MIF//SLCO2A1
GO:0051043	regulation of membrane protein ectodomain proteolysis	Biological process	5	19	606	16119	6.99974	0.00055388	0.0672164	3.25658	0.00825083	GPLD1//PACSIN3//IL1B//TIMP1//TIMP3
GO:0005996	monosaccharide metabolic process	Biological process	23	290	606	16119	2.10958	0.000633746	0.0722985	3.19809	0.0379538	ALDOA//ALDOB//PFKFB4//ENO3//AKT2//GAPDH//GOT1//GPI//PDX1//GDPGP1//LEP//PFKL//PFKP//PGAM2//TPI1//RBP4//GPLD1//SLC2A1//FUT1//FUT6//SOGA1//IL6//PHLDA2
GO:0043207	response to external biotic stimulus	Biological process	43	682	606	16119	1.67706	0.000646404	0.0722985	3.1895	0.0709571	IER3//AIM2//CXCL2//MICA//HP//DEFB132//SFTPD//SYK//GALP//HNRNPUL1//CYP1A1//HMGA1//ICAM1//IL12A//OAS2//DHX58//FOSL1//HMGA2//OASL//PGLYRP2//IL6//SERPINE1//BAIAP2//VIL1//HLA-DRB1//IL1B//IRAK1//MIF//IRF5//ADM//CYP27B1//AQP2//NGF//PTGIR//BATF2//TRAF3//MICB//CD247//USP17L2//ABCC9//TREM1//CYP17A1//GFI1
GO:0051707	response to other organism	Biological process	43	682	606	16119	1.67706	0.000646404	0.0722985	3.1895	0.0709571	IER3//AIM2//CXCL2//MICA//HP//DEFB132//SFTPD//SYK//GALP//HNRNPUL1//CYP1A1//HMGA1//ICAM1//IL12A//OAS2//DHX58//FOSL1//HMGA2//OASL//PGLYRP2//IL6//SERPINE1//BAIAP2//VIL1//HLA-DRB1//IL1B//IRAK1//MIF//IRF5//ADM//CYP27B1//AQP2//NGF//PTGIR//BATF2//TRAF3//MICB//CD247//USP17L2//ABCC9//TREM1//CYP17A1//GFI1
GO:0050896	response to stimulus	Biological process	332	7785	606	16119	1.13434	0.000648714	0.0722985	3.18795	0.547855	E2F1//H2AFX//ATRIP//IL1B//PAK3//NGF//FGF2//IRAK1//NTRK3//PDE6G//MAPK10//MAP2K5//DUSP1//LAX1//PLK3//SPATA22//ERCC1//IER3//ADM//CYP1A1//DPP4//HSD11B2//LEP//PLAT//PSEN2//PDLIM1//BID//MICA//IL12A//ICAM1//OXT//PRLH//BMP8A//AIM2//PGLYRP2//TRAF3//CXCL2//SYK//LCP1//HLA-DQB2//TREM1//HLA-DRB1//IL6//MICB//GPLD1//P2RX1//TRIL//SASH3//HYOU1//EIF4EBP1//HSPB7//CHAC1//CREB3L1//CRISP3//HP//CLEC1B//REG3A//DEFB132//…
GO:0006775	fat-soluble vitamin metabolic process	Biological process	7	41	606	16119	4.54129	0.000757055	0.0823667	3.12087	0.0115512	RLBP1//CYP27B1//GFI1//CYP26B1//CYP1A1//CYP4F2//IL1B
GO:0032305	positive regulation of icosanoid secretion	Biological process	4	12	606	16119	8.86634	0.000769219	0.0823667	3.11395	0.00660066	IL1B//OXT//MIF//CYP4F2
GO:0016477	cell migration	Biological process	58	1015	606	16119	1.51994	0.000932274	0.0979067	3.03046	0.0957096	MNX1//NTRK3//SEMA6A//DRGX//FGF2//GPLD1//IL6//ICAM1//TNFRSF12A//GPR124//VIL1//TMEM201//PLAT//SERPINE1//OGDH//TNR//AKT2//USP17L2//MMP3//SERPINE2//SGK1//PHLDA2//CCL26//SEMA4D//PDPN//CORO1A//HBEGF//FGF1//CYR61//CEMIP//CXCL16//WNT5B//KRT16//RRAS//TIE1//TPM1//CXCL3//IL1B//TREM1//SYK//DPP4//SFTPD//GP6//SLC16A3//LEP//CXCL2//EMR2//GPR15//MAP2K5//TIMP1//PRSS37//SHROOM2//IL12A//ITGA7//LCP1//ASAP3//PROP1//VA…
GO:1901342	regulation of vasculature development	Biological process	17	193	606	16119	2.34292	0.00100687	0.100725	2.99703	0.0280528	OPTC//NPPB//TIE1//FGF2//GPR124//IL6//TNFRSF12A//RAPGEF3//CMA1//ADM//PIK3R6//FGF1//IL1B//RHOB//SERPINE1//RRAS//MAP2K5
GO:0010646	regulation of cell communication	Biological process	128	2639	606	16119	1.29014	0.00105891	0.100725	2.97514	0.211221	NGF//FGF2//IL1B//IRAK1//NTRK3//PAK3//PDE6G//MAPK10//MAP2K5//DUSP1//LAX1//ADM//ZGPAT//PSEN2//SYK//RAPGEF3//ITPR3//LEP//PRKAR1B//SLC2A1//RAMP1//GRK1//GPSM3//TULP3//DTX1//NCLN//HHIP//SERPINE1//PTGIR//CASQ2//MIF//GDF7//SERPINE2//SEMA4D//CBL//ATP6V0C//DKK1//HIC1//CYR61//FSTL3//CDC20//PSD4//PDX1//RBP4//FGD2//ARHGAP26//MCF2L//ICAM1//USP17L2//PLEKHG2//VAV2//SGSM3//RALGPS1//ASAP3//TBC1D16//TBC1D3C//TBC1D2…
GO:0015718	monocarboxylic acid transport	Biological process	13	128	606	16119	2.70146	0.00106393	0.100725	2.97309	0.0214521	SLC27A1//AKT2//ABCC3//MIP//SLCO2A1//CYP4F2//IL1B//OXT//EMB//MIF//SYK//FAM132B//SLC16A3
GO:0071715	icosanoid transport	Biological process	6	32	606	16119	4.98731	0.00108264	0.100725	2.96552	0.00990099	SLCO2A1//CYP4F2//IL1B//OXT//MIF//SYK
GO:1901571	fatty acid derivative transport	Biological process	6	32	606	16119	4.98731	0.00108264	0.100725	2.96552	0.00990099	SLCO2A1//CYP4F2//IL1B//OXT//MIF//SYK
GO:0046888	negative regulation of hormone secretion	Biological process	8	56	606	16119	3.79986	0.00110053	0.100725	2.9584	0.0132013	FAM3D//BMP8A//PFKL//LEP//IL1B//IL6//IL11//LIF
GO:0046883	regulation of hormone secretion	Biological process	19	230	606	16119	2.19731	0.00113227	0.100725	2.94605	0.0313531	RAPGEF3//IL1B//ITPR3//LEP//PRKAR1B//SLC2A1//PDX1//RBP4//KISS1//GPLD1//HLA-DRB1//FAM3D//BMP8A//PFKL//IL6//IL11//LIF//HMGA2//PAX8
GO:0032892	positive regulation of organic acid transport	Biological process	5	22	606	16119	6.04523	0.00114251	0.100725	2.94214	0.00825083	CYP4F2//IL1B//OXT//MIF//FAM132B
GO:0014074	response to purine-containing compound	Biological process	13	129	606	16119	2.68052	0.00114355	0.100725	2.94174	0.0214521	IL6//IL1B//P2RX1//CYP17A1//DUSP1//FOSB//OXT//PLAT//FOSL1//CASQ2//RAPGEF3//EGR2//EGR4
GO:0051384	response to glucocorticoid	Biological process	13	129	606	16119	2.68052	0.00114355	0.100725	2.94174	0.0214521	FOSB//NTRK3//FOSL1//ADM//DUSP1//GOT1//HSD11B2//IL6//PDX1//NGF//OXT//PLAT//BGLAP
GO:0015908	fatty acid transport	Biological process	9	70	606	16119	3.41987	0.0011882	0.102996	2.92511	0.0148515	SLC27A1//AKT2//SLCO2A1//CYP4F2//IL1B//OXT//MIF//SYK//FAM132B
GO:0051046	regulation of secretion	Biological process	35	539	606	16119	1.72721	0.00122347	0.104396	2.91241	0.0577558	CORIN//NPPB//OXT//RAPGEF3//IL1B//ITPR3//LEP//PRKAR1B//SLC2A1//RAB3C//SEPT5//RAB3D//TRPV6//PDX1//RBP4//CYP4F2//KISS1//GPLD1//HLA-DRB1//SYK//FAM3D//BMP8A//PFKL//IL6//IL11//LIF//NGF//BTN2A2//TNFRSF4//MIF//AIM2//HMGA2//SGK1//OPRM1//PAX8
GO:0051704	multi-organism process	Biological process	104	2081	606	16119	1.32931	0.0012958	0.108867	2.88746	0.171617	LEP//IER3//OXT//AIM2//CXCL2//MICA//HP//DEFB132//SFTPD//SYK//GALP//HNRNPUL1//CYP1A1//HMGA1//ICAM1//IL12A//OAS2//DHX58//FOSL1//HMGA2//OASL//GGN//SPATA22//FSTL3//CRTAP//AZIN2//ODF3//E2F1//ERCC1//CEP131//RACGAP1//H2AFX//LIMK2//PGAM2//ASF1B//TEX15//CYP26B1//RBP4//SPAG4//TSPY1//SPAG16//USP9Y//CCIN//PCYT1B//CDC25C//TDRD5//DDIAS//FNDC3A//KLHL10//ODF2//HOOK1//DMRTC2//P2RX1//ADAM30//PRSS37//CORIN//ADM//FOS…
GO:0010817	regulation of hormone levels	Biological process	30	441	606	16119	1.80946	0.00131579	0.108871	2.88081	0.049505	CMA1//TPO//ADM//CYP17A1//RAPGEF3//IL1B//ITPR3//LEP//PRKAR1B//SLC2A1//CORIN//PDX1//TRPV4//RBP4//NGF//KISS1//CYP26B1//GPLD1//HLA-DRB1//DGAT2//STRA6//CYP1A1//FAM3D//BMP8A//PFKL//IL6//IL11//LIF//HMGA2//PAX8
GO:0009605	response to external stimulus	Biological process	98	1942	606	16119	1.34228	0.00133744	0.109011	2.87373	0.161716	IER3//AIM2//CXCL2//IL6//MICA//HP//DEFB132//SFTPD//SYK//GALP//HNRNPUL1//CYP1A1//HMGA1//ICAM1//IL12A//OAS2//DHX58//FOSL1//HMGA2//OASL//CCL26//FGF2//CYR61//CXCL16//RGR//FOSB//NGF//TRPV4//BGLAP//SEMA6C//SEMA4D//COL4A4//GDF7//CLASP1//OR10A4//RHOB//SEMA6A//RRAS//DRGX//SH3GL2//SIAH2//TNR//VASP//VAV2//ERCC1//TNFRSF11B//ABCA4//PDE6G//RBP4//GRK1//RLBP1//STRA6//GFI1//EGR2//MNX1//PGLYRP2//SERPINE1//BAIAP2//V…
GO:0023051	regulation of signaling	Biological process	127	2633	606	16119	1.28298	0.0013754	0.110457	2.86157	0.209571	NGF//FGF2//IL1B//IRAK1//NTRK3//PAK3//PDE6G//MAPK10//MAP2K5//DUSP1//LAX1//ADM//ZGPAT//PSEN2//SYK//RAPGEF3//ITPR3//LEP//PRKAR1B//SLC2A1//RAMP1//GRK1//GPSM3//TULP3//DTX1//NCLN//HHIP//SERPINE1//PTGIR//MIF//GDF7//SERPINE2//SEMA4D//CBL//ATP6V0C//DKK1//HIC1//CYR61//FSTL3//CDC20//PSD4//PDX1//RBP4//FGD2//ARHGAP26//MCF2L//ICAM1//USP17L2//PLEKHG2//VAV2//SGSM3//RALGPS1//ASAP3//TBC1D16//TBC1D3C//TBC1D2//RANGA…
GO:0010033	response to organic substance	Biological process	114	2331	606	16119	1.30085	0.0015817	0.124299	2.80087	0.188119	IRAK1//ICAM1//OXT//CXCL2//HSPB7//CHAC1//CREB3L1//HYOU1//SERPINE1//USP9Y//CBL//GDF15//BAIAP2//SOGA1//EIF4E//EIF4EBP1//AKT2//FGF1//FGF2//FGF22//GPLD1//ATP6V0C//ATP6V1G2//SPRY2//HBEGF//ITPR3//PRKAR1B//IL1B//ERCC1//PRLH//PFKL//CYP17A1//EBI3//HLA-DQB2//HLA-DRB1//IL6//IRF5//MT2A//OAS2//AAAS//OASL//VN1R4//MMP3//DERL3//MIF//DUSP1//BID//ADM//CYP1A1//CYP27B1//AQP2//IL12A//NGF//PTGIR//DKK1//MICB//RBP4//TIE1…
GO:0009607	response to biotic stimulus	Biological process	43	714	606	16119	1.6019	0.00159328	0.124299	2.79771	0.0709571	IER3//AIM2//CXCL2//MICA//IL12A//HP//DEFB132//SFTPD//SYK//GALP//HNRNPUL1//CYP1A1//HMGA1//ICAM1//OAS2//DHX58//FOSL1//HMGA2//OASL//PGLYRP2//IL6//SERPINE1//BAIAP2//VIL1//HLA-DRB1//IL1B//IRAK1//MIF//IRF5//ADM//CYP27B1//AQP2//NGF//PTGIR//BATF2//TRAF3//MICB//CD247//USP17L2//ABCC9//TREM1//CYP17A1//GFI1
GO:0009617	response to bacterium	Biological process	28	408	606	16119	1.82542	0.00165399	0.126845	2.78147	0.0462046	CXCL2//MICA//HP//DEFB132//SFTPD//SYK//GALP//PGLYRP2//IL6//IL12A//SERPINE1//HLA-DRB1//IL1B//IRAK1//MIF//IRF5//ADM//CYP1A1//CYP27B1//AQP2//NGF//PTGIR//TREM1//CYP17A1//GFI1//ICAM1//BAIAP2//VIL1
GO:0051049	regulation of transport	Biological process	74	1400	606	16119	1.40595	0.00167237	0.126845	2.77667	0.122112	DKK1//SH3GL2//PICK1//CORIN//NPPB//OXT//CASQ2//RAPGEF3//IL1B//ITPR3//LEP//PRKAR1B//SLC2A1//P2RX5//AKT2//SERPINE2//AAAS//RAB3C//SEPT5//RAB3D//TRPV6//PDX1//RBP4//CYP4F2//REEP6//SGK1//LCP1//IL6//KISS1//KCNA3//KCNJ9//CACNA2D3//KCNK12//CACNA1F//GPLD1//HLA-DRB1//EDAR//P2RX1//SYK//PACSIN3//FAM3D//BMP8A//PFKL//IER3//RANGAP1//IL11//LIF//NGF//SERPINE1//CBL//PROM2//BTN2A2//TNFRSF4//MIF//AIM2//SFTPD//UBASH3B/…
GO:0061458	reproductive system development	Biological process	29	429	606	16119	1.79807	0.00172883	0.12933	2.76225	0.0478548	ICAM1//DMRTA1//PCYT1B//LEP//ETNK2//PHLDA2//FOXD3//TSPY1//FSTL3//ERCC1//FANCA//KLHL10//RBP4//TFAP2C//HMGA2//ASB1//TEX15//STRA6//CYP17A1//CYP27B1//LIF//GDF7//FNDC3A//WDR77//ADM//FOSL1//CYR61//SERPINE2//SPATA22
GO:0046879	hormone secretion	Biological process	21	276	606	16119	2.02384	0.00179546	0.1325	2.74582	0.0346535	RAPGEF3//IL1B//ITPR3//LEP//PRKAR1B//SLC2A1//PDX1//TRPV4//RBP4//KISS1//GPLD1//HLA-DRB1//FAM3D//BMP8A//PFKL//IL6//IL11//LIF//HMGA2//PAX8//ADM
GO:1901701	cellular response to oxygen-containing compound	Biological process	46	784	606	16119	1.56066	0.00186492	0.135791	2.72934	0.0759076	BAIAP2//SOGA1//EIF4E//EIF4EBP1//AKT2//FGF1//FGF2//FGF22//GPLD1//ATP6V0C//ATP6V1G2//MMP3//IL1B//IRAK1//MIF//GOT1//TPM1//HLA-DRB1//AQP2//TPO//VWA2//LEP//KLF2//IL6//RHOB//CYP27B1//CYP17A1//GFI1//ICAM1//SERPINE1//NTRK3//CYP26B1//WNT5B//BGLAP//RAPGEF3//EGR2//EGR4//SLC2A5//CMA1//PRKAR1B//E2F1//DGAT2//DDIAS//KLF11//PYCR1//HP
GO:0090276	regulation of peptide hormone secretion	Biological process	16	188	606	16119	2.26375	0.00199798	0.142586	2.69941	0.0264026	RAPGEF3//IL1B//ITPR3//LEP//PRKAR1B//SLC2A1//PDX1//RBP4//GPLD1//HLA-DRB1//FAM3D//BMP8A//PFKL//HMGA2//KISS1//PAX8
GO:0006509	membrane protein ectodomain proteolysis	Biological process	6	36	606	16119	4.43317	0.00204903	0.142586	2.68845	0.00990099	GPLD1//PACSIN3//IL1B//TIMP1//TIMP3//PSEN2
GO:0048870	cell motility	Biological process	60	1095	606	16119	1.45748	0.00206268	0.142586	2.68557	0.0990099	DNAH17//MNX1//NTRK3//SEMA6A//DRGX//FGF2//GPLD1//IL6//ICAM1//TNFRSF12A//GPR124//VIL1//TMEM201//PLAT//SERPINE1//PRSS37//EMR2//SHROOM2//IL12A//ITGA7//LCP1//ASAP3//PROP1//VAV2//OGDH//TNR//ROPN1L//AKT2//USP17L2//MMP3//SERPINE2//SGK1//PHLDA2//CCL26//SEMA4D//PDPN//CORO1A//HBEGF//FGF1//CYR61//CEMIP//CXCL16//WNT5B//KRT16//RRAS//TIE1//TPM1//CXCL3//IL1B//TREM1//SYK//DPP4//SFTPD//GP6//SLC16A3//LEP//CXCL2//GP…
GO:0051674	localization of cell	Biological process	60	1095	606	16119	1.45748	0.00206268	0.142586	2.68557	0.0990099	DNAH17//MNX1//NTRK3//SEMA6A//DRGX//FGF2//GPLD1//IL6//ICAM1//TNFRSF12A//GPR124//VIL1//TMEM201//PLAT//SERPINE1//PRSS37//EMR2//SHROOM2//IL12A//ITGA7//LCP1//ASAP3//PROP1//VAV2//OGDH//TNR//ROPN1L//AKT2//USP17L2//MMP3//SERPINE2//SGK1//PHLDA2//CCL26//SEMA4D//PDPN//CORO1A//HBEGF//FGF1//CYR61//CEMIP//CXCL16//WNT5B//KRT16//RRAS//TIE1//TPM1//CXCL3//IL1B//TREM1//SYK//DPP4//SFTPD//GP6//SLC16A3//LEP//CXCL2//GP…
GO:1901698	response to nitrogen compound	Biological process	45	768	606	16119	1.55854	0.0021379	0.145415	2.67001	0.0742574	ICAM1//OXT//BAIAP2//SOGA1//EIF4E//EIF4EBP1//AKT2//FGF1//FGF2//FGF22//GPLD1//ATP6V0C//ATP6V1G2//MMP3//IL6//IRAK1//IRF5//ADM//EGR2//HSD11B2//SLC27A1//LEP//PRLH//RBP4//GALP//GOT1//IL1B//P2RX1//AQP2//PDX1//NGF//FOSB//PLAT//TIMP1//VWA2//CYP17A1//DUSP1//FOSL1//CASQ2//OPRM1//RAPGEF3//EGR4//PRKAR1B//KLF2//KLF11
GO:0007568	aging	Biological process	18	225	606	16119	2.12792	0.00215686	0.145415	2.66618	0.029703	SERPINE1//ERCC1//ICAM1//MIF//MNT//BGLAP//PDX1//HMGA1//HMGA2//ADM//CYP1A1//ENO3//IL6//AQP2//KRT14//KRT16//KRT33B//TIMP1
GO:0009914	hormone transport	Biological process	21	281	606	16119	1.98783	0.0022317	0.146301	2.65137	0.0346535	RAPGEF3//IL1B//ITPR3//LEP//PRKAR1B//SLC2A1//PDX1//TRPV4//RBP4//KISS1//GPLD1//HLA-DRB1//FAM3D//BMP8A//PFKL//ADM//IL6//IL11//LIF//HMGA2//PAX8
GO:0048871	multicellular organismal homeostasis	Biological process	19	244	606	16119	2.07123	0.00224095	0.146301	2.64957	0.0313531	IL1B//PRLH//RBP4//PTGER3//SLC27A1//GPR116//SFTPD//BGLAP//ABCA4//TNFRSF11B//SYK//CORO1A//KLHL10//SASH3//TEX15//RHAG//AMPD3//CRTC3//BMP8A
GO:0031960	response to corticosteroid	Biological process	13	139	606	16119	2.48768	0.00225038	0.146301	2.64774	0.0214521	ADM//DUSP1//GOT1//HSD11B2//IL6//PDX1//NGF//OXT//PLAT//BGLAP//FOSB//NTRK3//FOSL1
GO:0030072	peptide hormone secretion	Biological process	18	227	606	16119	2.10917	0.0023755	0.152619	2.62424	0.029703	RAPGEF3//IL1B//ITPR3//LEP//PRKAR1B//SLC2A1//PDX1//TRPV4//RBP4//GPLD1//HLA-DRB1//FAM3D//BMP8A//PFKL//HMGA2//KISS1//IL6//PAX8
GO:0051239	regulation of multicellular organismal process	Biological process	104	2123	606	16119	1.30301	0.00248024	0.15592	2.60551	0.171617	SFTPD//TRAF3//LEP//PRLH//BMP8A//ADM//MYL3//OXT//CASQ2//TRIL//SASH3//P2RX1//TPM1//CORIN//NPPB//TNNI1//FOXN4//HBEGF//HSPB7//SP4//SYK//SERPINE2//PDPN//IL6//IL1B//GPR124//GPLD1//VIL1//TRIM67//NGF//GFI1//TRPV4//OPTC//TIE1//TULP3//VAV2//SERPINE1//CYP4F2//EGR2//CYP27B1//ANKH//BGLAP//CREB3L1//PTGER3//SLC27A1//DHX58//ZBP1//HLA-DRB1//PGLYRP2//IL12A//KLF2//IRF5//AIM2//KISS1//MAP2K5//RAI1//HMGA2//ASB1//TNFRS…
GO:0003006	developmental process involved in reproduction	Biological process	37	604	606	16119	1.62941	0.00248398	0.15592	2.60485	0.0610561	ICAM1//DMRTA1//PCYT1B//LEP//ETNK2//PHLDA2//FOXD3//TDRD5//DDIAS//FNDC3A//KLHL10//ODF2//HOOK1//DMRTC2//TSPY1//CYP17A1//FSTL3//ERCC1//FANCA//RBP4//TFAP2C//HMGA2//ASB1//TEX15//STRA6//IL1B//CYP27B1//LIF//ETV5//ROPN1L//PAQR5//GDF7//WDR77//ADM//FOSL1//CYR61//SERPINE2
GO:0002791	regulation of peptide secretion	Biological process	16	193	606	16119	2.2051	0.0026062	0.161732	2.58399	0.0264026	RAPGEF3//IL1B//ITPR3//LEP//PRKAR1B//SLC2A1//PDX1//RBP4//GPLD1//HLA-DRB1//FAM3D//BMP8A//PFKL//HMGA2//KISS1//PAX8
GO:0032526	response to retinoic acid	Biological process	11	109	606	16119	2.6843	0.0026485	0.162511	2.577	0.0181518	LEP//NTRK3//CYP26B1//WNT5B//CYP17A1//DUSP1//DKK1//MICB//OXT//RBP4//TIE1
GO:0007015	actin filament organization	Biological process	20	267	606	16119	1.99244	0.0027354	0.165978	2.56298	0.0330033	BAIAP2//SHROOM1//LCP1//TRIOBP//AQP2//VIL1//VASP//CORO1A//PAK3//SHROOM2//CCL26//ICAM1//PICK1//ASAP3//RAPGEF3//TPM1//KPTN//ALDOA//PDLIM3//TRPV4
GO:0006816	calcium ion transport	Biological process	23	325	606	16119	1.88239	0.00283513	0.170139	2.54743	0.0379538	BHLHA15//P2RX5//CASQ2//FGF2//UBASH3B//CEMIP//P2RX1//PACSIN3//ICAM1//MCHR1//AQP2//ITPR3//CACNG4//OPRM1//TRPV6//CACNA2D3//CACNG7//TRPV4//CACNA1F//RAMP1//CORO1A//CYP27B1//PSEN2
GO:0090087	regulation of peptide transport	Biological process	16	195	606	16119	2.18248	0.00288911	0.171494	2.53924	0.0264026	RAPGEF3//IL1B//ITPR3//LEP//PRKAR1B//SLC2A1//PDX1//RBP4//GPLD1//HLA-DRB1//FAM3D//BMP8A//PFKL//HMGA2//KISS1//PAX8
GO:0048608	reproductive structure development	Biological process	28	425	606	16119	1.75241	0.00297143	0.172692	2.52703	0.0462046	ICAM1//DMRTA1//PCYT1B//LEP//ETNK2//PHLDA2//FOXD3//TSPY1//FSTL3//ERCC1//FANCA//KLHL10//RBP4//TFAP2C//HMGA2//ASB1//TEX15//STRA6//CYP17A1//CYP27B1//LIF//FNDC3A//WDR77//ADM//FOSL1//CYR61//SERPINE2//GDF7
GO:0034698	response to gonadotropin	Biological process	5	27	606	16119	4.92574	0.00299939	0.172692	2.52297	0.00825083	CYP17A1//EGR2//EGR4//PAX8//ICAM1
GO:0048513	organ development	Biological process	134	2861	606	16119	1.24581	0.00302872	0.172692	2.51874	0.221122	ICAM1//DMRTA1//PCYT1B//LEP//RBP4//FGF2//PAX8//FSTL3//STRA6//HMGA2//PDX1//ETNK2//PHLDA2//FOXD3//EDAR//DKK1//TFAP2C//FOXN4//CCDC40//GPLD1//WNT5B//MIP//SHROOM2//PSEN2//HLA-DQB2//CYR61//XIRP2//EVC//TREH//SEMA6A//RFNG//SFTPB//SYK//BHLHE41//TSPAN2//EGR2//TMEM57//BID//CDH22//TULP3//TSPY1//ADM//PDLIM3//OXT//MAP2K5//ALPK3//HBEGF//ITGA7//SRPK3//MYL3//CDSN//CRABP2//CST6//KRT14//KRT16//KRT34//ERCC1//FANCA//K…
GO:0007166	cell surface receptor signaling pathway	Biological process	150	3254	606	16119	1.22614	0.00303578	0.172692	2.51773	0.247525	IRAK1//MICB//GPLD1//HIC1//WNT5B//NGF//NTRK3//ZGPAT//GP6//SYK//NPPB//SPRY2//HBEGF//FGF1//FGF2//FGF22//ITPR3//PRKAR1B//SH3GL2//VIL1//CBL//PSEN2//SERPINE1//USP9Y//GDF15//RAMP1//OR2B11//OR10A5//PIK3R6//BHLHA15//GPR116//OR52B2//GPR124//OR2F1//OR10H3//OR10G2//OR2T1//OR10A4//GPR15//MCHR1//OR2V2//GPR171//EMR2//VN1R4//OR52L1//MRGPRG//OR2M7//OR9K2//PRLH//RXFP3//PTGER3//RGR//TULP3//OR4A16//OR12D3//OR1A1//OR…
GO:0072511	divalent inorganic cation transport	Biological process	24	347	606	16119	1.8397	0.00311974	0.174587	2.50588	0.039604	RAMP1//CORO1A//CYP27B1//TRPV6//PSEN2//CACNG7//TRPV4//TCN1//BHLHA15//P2RX5//CASQ2//FGF2//UBASH3B//CEMIP//P2RX1//PACSIN3//ICAM1//MCHR1//AQP2//ITPR3//CACNG4//OPRM1//CACNA2D3//CACNA1F
GO:0042362	fat-soluble vitamin biosynthetic process	Biological process	4	17	606	16119	6.25859	0.00318411	0.174587	2.49701	0.00660066	CYP27B1//GFI1//CYP4F2//IL1B
GO:0048305	immunoglobulin secretion	Biological process	4	17	606	16119	6.25859	0.00318411	0.174587	2.49701	0.00660066	IL6//RBP4//TNFRSF4//LAX1
GO:0051258	protein polymerization	Biological process	16	197	606	16119	2.16033	0.00319698	0.174587	2.49526	0.0264026	TRIOBP//CLASP1//VIL1//UBE2C//CORO1A//PAK3//CCL26//ICAM1//VASP//PSRC1//TRPV4//NIN//TUBA3E//CASQ2//TUBA1C
GO:0002790	peptide secretion	Biological process	18	234	606	16119	2.04608	0.00329241	0.178018	2.48249	0.029703	RAPGEF3//IL1B//ITPR3//LEP//PRKAR1B//SLC2A1//PDX1//TRPV4//RBP4//GPLD1//HLA-DRB1//FAM3D//BMP8A//PFKL//HMGA2//KISS1//IL6//PAX8
GO:0065008	regulation of biological quality	Biological process	141	3042	606	16119	1.23289	0.00341416	0.182564	2.46672	0.232673	IL1B//IL6//PRLH//CMA1//HSD11B2//ADM//MYL3//OXT//CASQ2//MIF//CORIN//P2RX1//TPM1//NPPB//IER3//CYP4F2//AQP2//TRIOBP//RAPGEF3//KIF2C//PIK3R6//ALDOA//RACGAP1//ITPR3//RHOB//SERPINE1//GP6//SERPINE2//PLAT//TREM1//PRKAR1B//PTGIR//SYK//THPO//TIMP1//VAV2//MAFK//SLC16A3//SEPT5//TPO//CYP17A1//RHAG//TRPV4//CACNA1F//MT4//MT2A//ATOX1//FAM132B//ATP6V0C//ATP6V1G2//C7//MCHR1//OPRM1//GPI//LEP//SLC2A1//ERAP2//SGK1//B…
GO:0044712	single-organism catabolic process	Biological process	93	1884	606	16119	1.31301	0.00344334	0.182564	2.46302	0.153465	TREH//ALDOB//ENO3//ALDOA//GAPDH//GPI//ENO4//OGDH//PFKFB4//PFKL//PFKP//PGAM2//TPI1//TUBA3E//RAB3C//ARL8A//RHOB//SEPT5//RRAD//RRAS//TUBA1C//DIRAS3//RAB3D//AMPD3//ABCC9//KIF2C//KIF18B//ATP13A2//ABCA4//ABCB5//ABCB1//CARNS1//DNAH17//ABCC3//PICK1//GOT1//GLDC//CPT1C//LEP//NEU3//ACOT7//GPLD1//PNPLA5//PLA2G2E//PLA1A//LIPN//PLA2G12A//CYP1A1//BCAN//FGF2//CEMIP//COL4A4//MMP3//RAPGEF3//AKT2//SEMA4D//FGD2//ARH…
GO:0007218	neuropeptide signaling pathway	Biological process	11	113	606	16119	2.58928	0.00350901	0.183891	2.45482	0.0181518	PTH2//GPR116//SORCS3//GPR124//GLRA2//MCHR1//EMR2//OPRM1//PDYN//GALR3//GALP
GO:0019835	cytolysis	Biological process	5	28	606	16119	4.74982	0.00354027	0.183891	2.45096	0.00825083	GPLD1//MICA//GZMM//MICB//C7
GO:0040011	locomotion	Biological process	74	1442	606	16119	1.365	0.0035694	0.183891	2.4474	0.122112	DNAH17//MNX1//NTRK3//SEMA6A//DRGX//FGF2//GPLD1//IL6//ICAM1//TNFRSF12A//CCL26//CXCL2//CYR61//CXCL16//RGR//FOSL1//SEMA6C//SEMA4D//COL4A4//GDF7//CLASP1//OR10A4//RHOB//RRAS//SH3GL2//SIAH2//TNR//VASP//VAV2//EGR2//GPR124//VIL1//TMEM201//PLAT//SERPINE1//PRSS37//EMR2//SHROOM2//IL12A//ITGA7//LCP1//ASAP3//PROP1//OGDH//ROPN1L//AKT2//USP17L2//MMP3//SERPINE2//SGK1//PHLDA2//PDPN//CORO1A//HBEGF//FGF1//CEMIP//WN…
GO:0009653	anatomical structure morphogenesis	Biological process	111	2319	606	16119	1.27317	0.00373092	0.190416	2.42818	0.183168	KLF2//PDPN//SHROOM1//KLHL10//DKK1//RAMP1//RAPGEF3//PIK3R6//FGF1//GPI//RHOB//SERPINE1//TNFRSF12A//SYK//TIE1//VAV2//ADM//FGF2//PAX8//DUSP1//DLL3//PSEN2//FOXD3//TFAP2C//HMGA2//TULP3//VASP//FOXN4//CCDC40//GPR124//CYR61//GPLD1//SHROOM2//STRA6//EVC//ERCC1//TREH//PDX1//SEMA6A//RFNG//SFTPB//PHLDA2//BHLHE41//BAIAP2//PAK3//CACNA1F//NTNG2//SEMA6C//SEMA4D//COL4A4//GDF7//CLASP1//OR10A4//RRAS//DRGX//SH3GL2//SI…
GO:0071371	cellular response to gonadotropin stimulus	Biological process	4	18	606	16119	5.91089	0.00397356	0.200922	2.40082	0.00660066	CYP17A1//EGR2//EGR4//PAX8
GO:0034097	response to cytokine	Biological process	36	601	606	16119	1.59329	0.00405958	0.20154	2.39152	0.0594059	IRAK1//EBI3//EIF4E//HLA-DQB2//HLA-DRB1//ICAM1//IL1B//IL6//IRF5//MT2A//OAS2//AAAS//OASL//KRT18//TRAF3//TNFRSF4//AIM2//LEP//SLC27A1//CYP27B1//CXCL16//ENDOG//THPO//ZBP1//MAP2K5//RGR//GFI1//CNTF//DDIAS//GAPDH//KLF2//CORO1A//CYP17A1//PDX1//TIMP1//FOSL1
GO:0051248	negative regulation of protein metabolic process	Biological process	36	601	606	16119	1.59329	0.00405958	0.20154	2.39152	0.0594059	DUSP1//LAX1//NTRK3//PSEN2//ZGPAT//IL6//UBASH3B//SERPINE1//SERPINE2//SPRY2//USP17L2//CHAC1//GAPDH//ENC1//VPS28//MIF//DKK1//ASB1//AZIN2//IL1B//DUSP26//SFTPD//MAP2K5//PLAT//EIF4EBP1//EIF4EBP3//SEMA4D//TIMP1//TIMP3//UBE2C//PSMB3//PSMD5//CDC20//HBEGF//CRTAP//PRKAR1B
GO:0032309	icosanoid secretion	Biological process	5	29	606	16119	4.58604	0.00414772	0.20406	2.38219	0.00825083	CYP4F2//IL1B//OXT//MIF//SYK
GO:0050818	regulation of coagulation	Biological process	9	84	606	16119	2.84989	0.00423324	0.206408	2.37333	0.0148515	SYK//SERPINE2//PDPN//VAV2//SERPINE1//CYP4F2//PLAT//PSEN2//UBASH3B
GO:0046683	response to organophosphorus	Biological process	11	116	606	16119	2.52232	0.00429079	0.207363	2.36746	0.0181518	IL1B//P2RX1//CYP17A1//DUSP1//FOSB//OXT//PLAT//FOSL1//RAPGEF3//EGR2//EGR4
GO:0051048	negative regulation of secretion	Biological process	13	150	606	16119	2.30525	0.00435757	0.208743	2.36076	0.0214521	CYP4F2//FAM3D//BMP8A//PFKL//IL6//IL11//LIF//BTN2A2//TNFRSF4//OXT//OPRM1//LEP//IL1B
GO:0006811	ion transport	Biological process	71	1386	606	16119	1.36258	0.00448668	0.212958	2.34808	0.117162	SLC27A1//P2RX1//SYK//PQLC2//SLC38A5//CASQ2//ABCA4//P2RX5//ANO1//ABCC9//KCNA3//SLC12A8//SLC17A4//SGK1//RAMP1//CORO1A//CYP27B1//TRPV6//PSEN2//CACNG7//TRPV4//SLC26A1//CLCA4//TCN1//ATOX1//BHLHA15//RACGAP1//AKT2//SERPINE2//GRM2//RHAG//SLC16A3//ABCC3//MIP//SLCO2A1//AZIN2//ATP6V0C//ATP6V1G2//ANKH//CYP4F2//IL1B//OXT//HTR3D//GLRA2//TPTE//KCNJ9//CACNA2D3//KCNK12//CACNA1F//SHROOM2//EMB//LEP//FGF2//UBASH3B//…
GO:1901617	organic hydroxy compound biosynthetic process	Biological process	15	186	606	16119	2.14508	0.00452355	0.212958	2.34452	0.0247525	GOT1//LEP//TYR//SLC27A1//PCYT1B//LPCAT2//FDFT1//LSS//PDXK//CYP27B1//GFI1//FGF2//TYRP1//FGF1//IL1B
GO:0048167	regulation of synaptic plasticity	Biological process	11	117	606	16119	2.50076	0.00458013	0.213779	2.33912	0.0181518	CDC20//EGR2//SYNGR1//ITPR3//SERPINE2//TNR//PICK1//SORCS3//BAIAP2//PLAT//PSEN2
GO:0045766	positive regulation of angiogenesis	Biological process	10	101	606	16119	2.63357	0.00466809	0.216038	2.33086	0.0165017	RAPGEF3//CMA1//ADM//PIK3R6//FGF1//FGF2//IL1B//RHOB//SERPINE1//RRAS
GO:0044723	single-organism carbohydrate metabolic process	Biological process	39	672	606	16119	1.54369	0.00483924	0.222077	2.31522	0.0643564	AKT2//TREH//ALDOA//ALDOB//PFKFB4//ENO3//GAPDH//GOT1//GPI//PDX1//GDPGP1//LEP//PFKL//PFKP//PGAM2//TPI1//DGAT2//RBP4//ENO4//OGDH//FUT11//FUT1//FUT6//OAS2//MAN1C1//TRAK1//MPDU1//NEU3//GPLD1//MUC17//UBE2G2//DERL3//SLC2A1//SOGA1//IL6//IER3//RAMP1//PHLDA2//PIGV
GO:0001562	response to protozoan	Biological process	4	19	606	16119	5.59979	0.00488547	0.22233	2.31109	0.00660066	BATF2//IL6//IL12A//IER3
GO:0032320	positive regulation of Ras GTPase activity	Biological process	20	282	606	16119	1.88645	0.00505274	0.228041	2.29647	0.0330033	SEMA4D//FGD2//ARHGAP26//MCF2L//ICAM1//USP17L2//PLEKHG2//VAV2//ASAP3//TBC1D16//SGSM3//TBC1D3C//TBC1D2//RALGPS1//RANGAP1//RAPGEF3//CCL26//ARHGAP33//NTRK3//AKT2
GO:0051179	localization	Biological process	219	5040	606	16119	1.15579	0.00515318	0.228831	2.28792	0.361386	SPRY2//DNAH17//SLC27A1//MNX1//NTRK3//SEMA6A//DRGX//CORO1A//ADM//FGF2//GPLD1//DKK1//SH3GL2//PICK1//TREM1//IL6//P2RX1//SYK//ALDOA//SERPINE1//TIMP1//ICAM1//CORIN//NPPB//OXT//AQP2//PQLC2//SLC38A5//CCDC40//MYO5B//RANBP17//GGN//CASQ2//SEPT5//EIF4E//GLE1//NXF3//TRAK1//SYNGR1//EGR2//SSR3//BID//ABCA4//CRABP2//CLCA4//GJB1//CACNG4//CPNE7//P2RX5//ABCB1//RLBP1//SEC14L6//ABCC3//MPDU1//SLC26A1//TMC6//PANX3//GLR…
GO:0031650	regulation of heat generation	Biological process	3	10	606	16119	7.9797	0.00520573	0.228831	2.28352	0.0049505	IL1B//PTGER3//SLC27A1
GO:0097050	type B pancreatic cell apoptotic process	Biological process	3	10	606	16119	7.9797	0.00520573	0.228831	2.28352	0.0049505	PDX1//NGF//IL6
GO:0008286	insulin receptor signaling pathway	Biological process	14	171	606	16119	2.1777	0.00524039	0.228831	2.28064	0.0231023	VWA2//IL1B//LEP//BAIAP2//SOGA1//EIF4E//EIF4EBP1//AKT2//FGF1//FGF2//FGF22//GPLD1//ATP6V0C//ATP6V1G2
GO:0009628	response to abiotic stimulus	Biological process	52	962	606	16119	1.43778	0.00527976	0.228831	2.27739	0.0858086	ADM//CYP1A1//DPP4//HSD11B2//LEP//PLAT//PSEN2//PDLIM1//FOSB//IL6//NGF//TRPV4//BGLAP//FOSL1//PLK3//SLC2A1//AQP2//RGR//ABCA4//PDE6G//RBP4//GRK1//RLBP1//STRA6//GFI1//MICA//MICB//CRNN//SLC27A1//DUSP1//ERCC1//CYP17A1//H2AFX//ICAM1//KRT14//TICRR//IL12A//DRGX//IL1B//FGF1//DDIAS//PICK1//OXT//CACNA1F//SERPINE2//PDPN//UCK2//E2F1//IRAK1//GPLD1//RHOB//HMGA2
GO:2000147	positive regulation of cell motility	Biological process	20	284	606	16119	1.87317	0.00545812	0.231435	2.26296	0.0330033	IL6//ICAM1//GPR124//GPLD1//VIL1//CCL26//SEMA4D//PDPN//CORO1A//HBEGF//FGF1//CYR61//NTRK3//CEMIP//CXCL16//WNT5B//FGF2//SERPINE1//SEMA6A//AKT2
GO:0070838	divalent metal ion transport	Biological process	23	343	606	16119	1.78361	0.00546542	0.231435	2.26238	0.0379538	RAMP1//CORO1A//CYP27B1//TRPV6//PSEN2//CACNG7//TRPV4//BHLHA15//P2RX5//CASQ2//FGF2//UBASH3B//CEMIP//P2RX1//PACSIN3//ICAM1//MCHR1//AQP2//ITPR3//CACNG4//OPRM1//CACNA2D3//CACNA1F
GO:0055065	metal ion homeostasis	Biological process	29	465	606	16119	1.65886	0.00546696	0.231435	2.26225	0.0478548	CORIN//NPPB//OXT//CASQ2//TRPV4//CACNA1F//MT4//MT2A//ATOX1//FAM132B//ATP6V0C//ATP6V1G2//C7//ADM//MCHR1//ITPR3//OPRM1//P2RX5//PSEN2//TGM2//FGF2//UBASH3B//CEMIP//PVALB//KISS1//RXFP3//CYP27B1//CYP4F2//RHAG
GO:0046165	alcohol biosynthetic process	Biological process	12	137	606	16119	2.32984	0.00554926	0.233111	2.25577	0.019802	GOT1//LEP//SLC27A1//PCYT1B//LPCAT2//FDFT1//LSS//CYP27B1//GFI1//FGF2//FGF1//IL1B
GO:1903034	regulation of response to wounding	Biological process	23	344	606	16119	1.77842	0.00565698	0.235823	2.24742	0.0379538	IL6//SYK//SERPINE2//PDPN//VAV2//SERPINE1//CYP4F2//C7//IL1B//PTGER3//PLAT//NTRK3//TNR//PGLYRP2//CMA1//IER3//TGM2//TNFRSF12A//VIL1//FGF2//HBEGF//REG3A//UBASH3B
GO:0042592	homeostatic process	Biological process	67	1308	606	16119	1.36249	0.0057401	0.236471	2.24108	0.110561	IL1B//IL6//PRLH//MIF//CORIN//NPPB//OXT//CYP4F2//AQP2//CASQ2//RHAG//TRPV4//CACNA1F//MT4//MT2A//ATOX1//FAM132B//ATP6V0C//ATP6V1G2//C7//ADM//MCHR1//ITPR3//OPRM1//P2RX5//MUC17//RBP4//PTGER3//SLC27A1//ERCC1//PSEN2//TGM2//DGAT2//GPLD1//HLA-DRB1//BHLHA15//GPR116//PDX1//LEP//CORO1A//SFTPD//KLF2//BGLAP//ABCA4//TNFRSF11B//SYK//ALDOA//KLHL10//SASH3//TEX15//FGF2//UBASH3B//CEMIP//PVALB//KISS1//RXFP3//CYP27B1/…
GO:0051591	response to cAMP	Biological process	9	88	606	16119	2.72035	0.00575915	0.236471	2.23964	0.0148515	RAPGEF3//EGR2//EGR4//CYP17A1//DUSP1//FOSB//OXT//PLAT//FOSL1
GO:0060541	respiratory system development	Biological process	16	210	606	16119	2.02659	0.00592513	0.239794	2.2273	0.0264026	FSTL3//PDPN//EIF4E//EIF4EBP1//CCDC40//RBP4//STRA6//LIF//PSEN2//SFTPD//TULP3//SPRY2//ANO1//HHIP//KLF2//MNX1
GO:0042359	vitamin D metabolic process	Biological process	4	20	606	16119	5.3198	0.00592788	0.239794	2.2271	0.00660066	CYP27B1//GFI1//IL1B//CYP1A1
GO:0030334	regulation of cell migration	Biological process	31	510	606	16119	1.6168	0.0060017	0.240995	2.22173	0.0511551	IL6//ICAM1//GPR124//GPLD1//VIL1//FGF2//SERPINE1//CCL26//SEMA4D//PDPN//CORO1A//HBEGF//FGF1//CYR61//NTRK3//CEMIP//CXCL16//WNT5B//KRT16//RRAS//TIE1//TPM1//MAP2K5//TIMP1//SEMA6A//AKT2//USP17L2//MMP3//SERPINE2//SGK1//PHLDA2
GO:0022603	regulation of anatomical structure morphogenesis	Biological process	41	725	606	16119	1.50422	0.00607492	0.242154	2.21646	0.0676568	BAIAP2//SEMA4D//PDPN//CORO1A//FGD2//ALDOA//ICAM1//IL6//ITGA7//VIL1//OPTC//NPPB//TIE1//ZNF135//ODF2//MAP2K5//TNFRSF11B//DKK1//FGF2//GPR124//TNFRSF12A//RAPGEF3//CMA1//ADM//PIK3R6//FGF1//IL1B//RHOB//SERPINE1//RRAS//NGF//ISLR2//CNTF//NTRK3//TNR//ETV5//LIF//PAX8//MIEF1//TRIOBP//GDF7
GO:0002440	production of molecular mediator of immune response	Biological process	11	122	606	16119	2.39827	0.0062672	0.248008	2.20293	0.0181518	HLA-DQB2//TREM1//HLA-DRB1//SASH3//TRIL//ERCC1//LAX1//IL6//RBP4//TNFRSF4//MIF
GO:0060341	regulation of cellular localization	Biological process	49	904	606	16119	1.44176	0.00635426	0.248921	2.19693	0.0808581	RAPGEF3//IL1B//ITPR3//LEP//PRKAR1B//SLC2A1//P2RX5//OXT//CASQ2//RAB3C//SEPT5//RAB3D//TRPV6//PDX1//RBP4//REEP6//LCP1//IL6//KISS1//GPLD1//HLA-DRB1//EDAR//SYK//FAM3D//BMP8A//PFKL//AAAS//IER3//RANGAP1//IL11//LIF//NGF//BTN2A2//TNFRSF4//MIF//AIM2//UBASH3B//CEMIP//RACGAP1//HMGA2//OPRM1//AKT2//MIEF1//USP17L2//PLK3//CEP131//E2F1//BID//PAX8
GO:0007165	signal transduction	Biological process	229	5319	606	16119	1.14517	0.00638142	0.248921	2.19508	0.377888	IL1B//PAK3//NGF//FGF2//IRAK1//NTRK3//PDE6G//MAPK10//MAP2K5//DUSP1//LAX1//BID//PGLYRP2//TRAF3//MICB//GPLD1//HIC1//WNT5B//MYZAP//ASB1//TREM1//PSEN2//ASB13//SPSB4//RALGPS1//ZGPAT//PSMB11//GTSE1//PSMB3//PSMD5//HYOU1//DTX1//MIF//NPPB//CLEC1B//SEMA6A//CBL//GP6//SYK//SPRY2//HBEGF//FGF1//FGF22//ITPR3//PRKAR1B//SH3GL2//VIL1//SERPINE1//USP9Y//GDF15//RAMP1//OR2B11//OR10A5//PIK3R6//BHLHA15//GPR116//OR52B2//G…
GO:0015833	peptide transport	Biological process	18	251	606	16119	1.9075	0.00678872	0.26293	2.16821	0.029703	RAPGEF3//IL1B//ITPR3//LEP//PRKAR1B//SLC2A1//PDX1//TRPV4//RBP4//GPLD1//HLA-DRB1//FAM3D//BMP8A//PFKL//HMGA2//KISS1//IL6//PAX8
GO:0006000	fructose metabolic process	Biological process	3	11	606	16119	7.25428	0.0069597	0.263937	2.15741	0.0049505	ALDOB//ALDOA//PFKFB4
GO:0030656	regulation of vitamin metabolic process	Biological process	3	11	606	16119	7.25428	0.0069597	0.263937	2.15741	0.0049505	CYP27B1//GFI1//IL1B
GO:0032494	response to peptidoglycan	Biological process	3	11	606	16119	7.25428	0.0069597	0.263937	2.15741	0.0049505	IL6//IRAK1//IRF5
GO:0051272	positive regulation of cellular component movement	Biological process	20	291	606	16119	1.82811	0.00709308	0.26579	2.14917	0.0330033	IL6//ICAM1//GPR124//GPLD1//VIL1//CCL26//SEMA4D//PDPN//CORO1A//HBEGF//FGF1//CYR61//NTRK3//CEMIP//CXCL16//WNT5B//FGF2//SERPINE1//AKT2//SEMA6A
GO:0023061	signal release	Biological process	24	371	606	16119	1.72069	0.0071059	0.26579	2.14838	0.039604	SEPT5//RAPGEF3//IL1B//ITPR3//LEP//PRKAR1B//SLC2A1//PDX1//TRPV4//RBP4//KISS1//GPLD1//HLA-DRB1//FAM3D//BMP8A//PFKL//ADM//IL6//IL11//LIF//NGF//HMGA2//OPRM1//PAX8
GO:0046635	positive regulation of alpha-beta T cell activation	Biological process	6	46	606	16119	3.46944	0.00718182	0.266802	2.14377	0.00990099	SASH3//IL6//SYK//EBI3//IL12A//HLA-DQB2
GO:0010035	response to inorganic substance	Biological process	24	373	606	16119	1.71146	0.00757301	0.279434	2.12073	0.039604	CASQ2//PDX1//CYP1A1//KRT14//BGLAP//NGF//AQP2//ICAM1//PGAM2//TNFRSF11B//DUSP1//HP//FOSL1//TPO//IL6//ITPR3//KLF2//RHOB//FSTL3//FOSB//GPLD1//ATP13A2//MT2A//PYCR1
GO:0033619	membrane protein proteolysis	Biological process	6	47	606	16119	3.39562	0.00797766	0.292389	2.09812	0.00990099	PSEN2//GPLD1//PACSIN3//IL1B//TIMP1//TIMP3
GO:0002377	immunoglobulin production	Biological process	8	77	606	16119	2.76353	0.00821073	0.293877	2.08562	0.0132013	HLA-DQB2//HLA-DRB1//SASH3//ERCC1//LAX1//IL6//RBP4//TNFRSF4
GO:0019752	carboxylic acid metabolic process	Biological process	51	963	606	16119	1.40867	0.00836905	0.293877	2.07732	0.0841584	CYP4F2//GOT1//MIF//SLC16A3//ENO3//ALDOA//ALDOB//GAPDH//GPI//ENO4//OGDH//PFKFB4//PFKL//PFKP//PGAM2//TPI1//GSTT1//GGT2//ACY1//PSMB11//PSMB3//PSMD5//CTPS1//GLDC//PYCR1//TYR//TPO//AZIN2//SLC27A1//CPT1C//LEP//PLA1A//PDPN//ABCC3//ACOT7//PADI4//CYP17A1//FAM132B//CYP1A1//SYK//SLC2A1//BCAN//AKT2//CYP26B1//CARNS1//PLA2G2E//PLA2G12A//STRA6//TYRP1//IER3//PAX8
GO:0007399	nervous system development	Biological process	93	1946	606	16119	1.27118	0.00839319	0.293877	2.07607	0.153465	MNX1//NTRK3//SEMA6A//DRGX//ADM//TULP3//VASP//RACGAP1//HHIP//BAIAP2//PAK3//CACNA1F//NTNG2//SEMA6C//SEMA4D//COL4A4//GDF7//CLASP1//OR10A4//RHOB//RRAS//SH3GL2//SIAH2//TNR//VAV2//GLRA2//PCDHB6//GPR124//PDX1//PROP1//PAX8//TSPAN2//EGR2//SHROOM2//TMEM57//BID//CDH22//NGF//OPCML//NTM//GRK1//DTX1//TRIM67//GFI1//TRPV4//ZNF488//SERPINE2//ARCN1//OGDH//CYP17A1//BCAN//PICK1//HMGA2//TFAP2C//SMARCC2//PSEN2//LEP//C…
GO:0001101	response to acid chemical	Biological process	19	276	606	16119	1.83109	0.00840728	0.293877	2.07534	0.0313531	CYP17A1//PDX1//NGF//MMP3//DUSP1//DKK1//MICB//OXT//RBP4//TIE1//AQP2//ICAM1//IL6//LEP//NTRK3//CYP26B1//WNT5B//E2F1//DGAT2
GO:0002833	positive regulation of response to biotic stimulus	Biological process	4	22	606	16119	4.83618	0.00843413	0.293877	2.07396	0.00660066	IL12A//MIF//USP17L2//DHX58
GO:0090313	regulation of protein targeting to membrane	Biological process	4	22	606	16119	4.83618	0.00843413	0.293877	2.07396	0.00660066	AKT2//MIEF1//CEMIP//USP17L2
GO:0008360	regulation of cell shape	Biological process	10	110	606	16119	2.41809	0.00845435	0.293877	2.07292	0.0165017	BAIAP2//SEMA4D//PDPN//CORO1A//FGD2//ALDOA//ICAM1//IL6//ITGA7//VIL1
GO:0032318	regulation of Ras GTPase activity	Biological process	22	336	606	16119	1.7416	0.00848811	0.293877	2.07119	0.0363036	SEMA4D//FGD2//ARHGAP26//MCF2L//ICAM1//USP17L2//PLEKHG2//VAV2//ASAP3//TBC1D16//SGSM3//TBC1D3C//TBC1D2//RALGPS1//RANGAP1//RAPGEF3//CCL26//ARHGAP33//NTRK3//AKT2//SPRY2//PROM2
GO:0032787	monocarboxylic acid metabolic process	Biological process	31	523	606	16119	1.57661	0.00850257	0.293877	2.07045	0.0511551	CYP4F2//MIF//SLC16A3//ENO3//ALDOA//ALDOB//GAPDH//GPI//ENO4//OGDH//PFKFB4//PFKL//PFKP//PGAM2//TPI1//SLC27A1//CPT1C//LEP//PDPN//ABCC3//ACOT7//FAM132B//CYP1A1//SYK//GGT2//BCAN//AKT2//CYP26B1//STRA6//TYRP1//IER3
GO:0071310	cellular response to organic substance	Biological process	85	1757	606	16119	1.2868	0.00865731	0.294608	2.06262	0.140264	IRAK1//HYOU1//SERPINE1//USP9Y//CBL//GDF15//BAIAP2//SOGA1//EIF4E//EIF4EBP1//AKT2//FGF1//FGF2//FGF22//GPLD1//ATP6V0C//ATP6V1G2//SPRY2//HBEGF//ITPR3//PRKAR1B//EBI3//HLA-DQB2//HLA-DRB1//ICAM1//IL1B//IL6//IRF5//MT2A//OAS2//AAAS//OASL//MMP3//DERL3//MIF//GOT1//DUSP1//FOSB//KRT18//TRAF3//TNFRSF4//AIM2//LEP//SLC27A1//VIL1//THPO//NTRK3//LRIT3//HHIP//VWA2//FGD2//MCF2L//NGF//MAP2K5//PSEN2//SH3GL2//PLEKHG2//V…
GO:0030335	positive regulation of cell migration	Biological process	19	277	606	16119	1.82448	0.00872104	0.294608	2.05943	0.0313531	IL6//ICAM1//GPR124//GPLD1//VIL1//FGF2//HBEGF//SERPINE1//SEMA6A//CCL26//SEMA4D//PDPN//CORO1A//FGF1//CYR61//NTRK3//CEMIP//CXCL16//WNT5B
GO:0048583	regulation of response to stimulus	Biological process	139	3073	606	16119	1.20314	0.00872841	0.294608	2.05906	0.229373	NGF//FGF2//IL1B//IRAK1//NTRK3//PAK3//PDE6G//MAPK10//MAP2K5//DUSP1//LAX1//IL12A//ADM//AIM2//PGLYRP2//TRAF3//MICB//GPLD1//IL6//TRIL//SASH3//HLA-DQB2//C7//ZGPAT//IER3//PSEN2//SYK//RAMP1//GRK1//GPSM3//TULP3//DTX1//NCLN//HHIP//SERPINE1//SERPINE2//TEX15//PDPN//PTGIR//MIF//GDF7//SEMA4D//CBL//HLA-DRB1//VASP//CD247//ATP6V0C//DKK1//HIC1//VAV2//CYP4F2//CYR61//FSTL3//PTGER3//PSD4//LEP//FGD2//ARHGAP26//MCF2L/…
GO:0044706	multi-multicellular organism process	Biological process	16	219	606	16119	1.94331	0.00873953	0.294608	2.05851	0.0264026	P2RX1//CORIN//ADM//FOSB//HSD11B2//AQP2//LEP//OXT//FOSL1//IL1B//LIF//SERPINE2//CYP27B1//CYP1A1//DMRTA1//TIMP1
GO:0032940	secretion by cell	Biological process	44	809	606	16119	1.44667	0.00893521	0.295064	2.0489	0.0726073	TREM1//P2RX1//SYK//ALDOA//SERPINE1//TIMP1//SEPT5//LLGL2//EXOC3L2//RAB3D//RAPGEF3//IL1B//ITPR3//LEP//PRKAR1B//SLC2A1//OXT//GRM2//RAB3C//TRPV6//PDX1//TRPV4//RBP4//KISS1//GPLD1//HLA-DRB1//STX11//FAM3D//BMP8A//PFKL//ADM//IL6//IL11//LIF//NGF//LAX1//AIM2//BTN2A2//TNFRSF4//MIF//HMGA2//OPRM1//PAX8//SERPINE2
GO:0005975	carbohydrate metabolic process	Biological process	46	854	606	16119	1.43273	0.00898582	0.295064	2.04644	0.0759076	AKT2//TREH//ALDOA//ALDOB//PFKFB4//ENO3//GAPDH//GOT1//GPI//PDX1//GDPGP1//LEP//PFKL//PFKP//PGAM2//TPI1//DGAT2//RBP4//ENO4//OGDH//FUT11//FUT1//FUT6//OAS2//MAN1C1//TRAK1//MPDU1//NEU3//GPLD1//MUC17//UBE2G2//DERL3//SLC2A1//SOGA1//IL6//IER3//RAMP1//PHLDA2//PIGV//SLC26A1//PRPS1//BCAN//HHIP//SLC2A5//AAAS//PIGQ
GO:0042368	vitamin D biosynthetic process	Biological process	3	12	606	16119	6.64975	0.0090232	0.295064	2.04464	0.0049505	CYP27B1//GFI1//IL1B
GO:0051023	regulation of immunoglobulin secretion	Biological process	3	12	606	16119	6.64975	0.0090232	0.295064	2.04464	0.0049505	IL6//RBP4//TNFRSF4
GO:0090330	regulation of platelet aggregation	Biological process	3	12	606	16119	6.64975	0.0090232	0.295064	2.04464	0.0049505	SERPINE2//UBASH3B//SYK
GO:0046942	carboxylic acid transport	Biological process	18	259	606	16119	1.84858	0.00925339	0.30079	2.0337	0.029703	SLC27A1//PQLC2//SLC38A5//AKT2//GRM2//SLC16A3//ABCC3//MIP//SLCO2A1//SLC26A1//CYP4F2//IL1B//OXT//EMB//MIF//SYK//FAM132B//LEP
GO:0046903	secretion	Biological process	49	924	606	16119	1.41055	0.00942724	0.302476	2.02562	0.0808581	TREM1//P2RX1//SYK//ALDOA//SERPINE1//TIMP1//CORIN//NPPB//OXT//SEPT5//LLGL2//EXOC3L2//RAB3D//RAPGEF3//IL1B//ITPR3//LEP//PRKAR1B//SLC2A1//GRM2//RAB3C//TRPV6//PDX1//TRPV4//AQP5//RBP4//CYP4F2//SERPINE2//KISS1//GPLD1//HLA-DRB1//STX11//FAM3D//BMP8A//PFKL//ADM//IL6//IL11//LIF//NGF//LAX1//AIM2//BTN2A2//TNFRSF4//MIF//HMGA2//SGK1//OPRM1//PAX8
GO:0007569	cell aging	Biological process	8	79	606	16119	2.69357	0.0095404	0.302476	2.02043	0.0132013	SERPINE1//ERCC1//MIF//HMGA1//HMGA2//ICAM1//MNT//BGLAP
GO:0030193	regulation of blood coagulation	Biological process	8	79	606	16119	2.69357	0.0095404	0.302476	2.02043	0.0132013	SYK//SERPINE2//PDPN//SERPINE1//CYP4F2//PLAT//UBASH3B//VAV2
GO:1900046	regulation of hemostasis	Biological process	8	79	606	16119	2.69357	0.0095404	0.302476	2.02043	0.0132013	SYK//SERPINE2//PDPN//VAV2//SERPINE1//CYP4F2//PLAT//UBASH3B
GO:0042886	amide transport	Biological process	18	260	606	16119	1.84147	0.00960631	0.302476	2.01744	0.029703	RAPGEF3//IL1B//ITPR3//LEP//PRKAR1B//SLC2A1//PDX1//TRPV4//RBP4//GPLD1//HLA-DRB1//FAM3D//BMP8A//PFKL//HMGA2//KISS1//IL6//PAX8
GO:0055082	cellular chemical homeostasis	Biological process	31	528	606	16119	1.56168	0.00966972	0.302476	2.01459	0.0511551	CASQ2//RHAG//TRPV4//CACNA1F//MT4//MT2A//ATOX1//FAM132B//ATP6V0C//ATP6V1G2//C7//ADM//MCHR1//ITPR3//OPRM1//OXT//P2RX5//PSEN2//TGM2//DGAT2//GPLD1//HLA-DRB1//FGF2//UBASH3B//CEMIP//PVALB//KISS1//RXFP3//CMA1//ICAM1//RAB39A
GO:0040017	positive regulation of locomotion	Biological process	20	300	606	16119	1.77327	0.00976005	0.302476	2.01055	0.0330033	IL6//ICAM1//GPR124//GPLD1//VIL1//CCL26//SEMA4D//PDPN//CORO1A//HBEGF//FGF1//CYR61//NTRK3//CEMIP//CXCL16//WNT5B//FGF2//SERPINE1//AKT2//SEMA6A
GO:0048878	chemical homeostasis	Biological process	45	836	606	16119	1.43176	0.00981723	0.302476	2.00801	0.0742574	CORIN//NPPB//OXT//CYP4F2//AQP2//CASQ2//RHAG//TRPV4//CACNA1F//MT4//MT2A//ATOX1//FAM132B//ATP6V0C//ATP6V1G2//C7//ADM//MCHR1//ITPR3//OPRM1//P2RX5//PSEN2//TGM2//DGAT2//GPLD1//HLA-DRB1//BHLHA15//GPR116//PDX1//LEP//RBP4//SFTPD//FGF2//UBASH3B//CEMIP//PVALB//KISS1//RXFP3//CYP27B1//GOT1//CYP26B1//CMA1//ICAM1//PQLC2//RAB39A
GO:0002446	neutrophil mediated immunity	Biological process	4	23	606	16119	4.62591	0.0099118	0.302476	2.00385	0.00660066	STX11//SYK//TREM1//IL6
GO:0048873	homeostasis of number of cells within a tissue	Biological process	4	23	606	16119	4.62591	0.0099118	0.302476	2.00385	0.00660066	CORO1A//KLHL10//SASH3//TEX15
GO:0002697	regulation of immune effector process	Biological process	18	261	606	16119	1.83441	0.00996992	0.302476	2.00131	0.029703	ICAM1//IL12A//AIM2//SASH3//IL1B//TRIL//C7//PGLYRP2//DHX58//SYK//IL6//TRAF3//MICB//CD247//USP17L2//RBP4//TNFRSF4//MIF
GO:0015849	organic acid transport	Biological process	18	261	606	16119	1.83441	0.00996992	0.302476	2.00131	0.029703	SLC27A1//PQLC2//SLC38A5//AKT2//GRM2//SLC16A3//ABCC3//MIP//SLCO2A1//SLC26A1//CYP4F2//IL1B//OXT//EMB//MIF//SYK//FAM132B//LEP
GO:0006935	chemotaxis	Biological process	36	638	606	16119	1.50088	0.0101103	0.303365	1.99524	0.0594059	IL6//SEMA6C//SEMA4D//COL4A4//GDF7//CLASP1//OR10A4//RHOB//SEMA6A//RRAS//DRGX//SH3GL2//SIAH2//TNR//VASP//VAV2//EGR2//MNX1//CXCL3//IL1B//TREM1//SYK//CORO1A//SFTPD//CXCL16//FGF2//MIF//GPR124//NTRK3//CCL26//CXCL2//EMR2//SERPINE1//CYR61//RGR//FOSL1
GO:0042330	taxis	Biological process	36	638	606	16119	1.50088	0.0101103	0.303365	1.99524	0.0594059	IL6//CCL26//FGF2//CXCL2//CYR61//CXCL16//RGR//FOSL1//SEMA6C//SEMA4D//COL4A4//GDF7//CLASP1//OR10A4//RHOB//SEMA6A//RRAS//DRGX//SH3GL2//SIAH2//TNR//VASP//VAV2//EGR2//MNX1//CXCL3//IL1B//TREM1//SYK//CORO1A//SFTPD//MIF//GPR124//NTRK3//EMR2//SERPINE1
GO:0055080	cation homeostasis	Biological process	30	509	606	16119	1.56772	0.0102733	0.306572	1.98829	0.049505	CORIN//NPPB//OXT//CASQ2//TRPV4//CACNA1F//MT4//MT2A//ATOX1//FAM132B//ATP6V0C//ATP6V1G2//C7//ADM//MCHR1//ITPR3//OPRM1//P2RX5//PSEN2//TGM2//FGF2//UBASH3B//CEMIP//PVALB//KISS1//RXFP3//CYP27B1//CYP4F2//RHAG//RAB39A
GO:0006766	vitamin metabolic process	Biological process	11	131	606	16119	2.2335	0.0104955	0.311499	1.979	0.0181518	MOCS1//SLC2A1//TCN1//PDXK//RLBP1//CYP27B1//GFI1//CYP26B1//CYP1A1//CYP4F2//IL1B
GO:0044765	single-organism transport	Biological process	152	3416	606	16119	1.18356	0.0106882	0.313902	1.9711	0.250825	SLC27A1//CORO1A//ADM//DKK1//SH3GL2//PICK1//TREM1//P2RX1//SYK//ALDOA//SERPINE1//TIMP1//CORIN//NPPB//OXT//AQP2//PQLC2//SLC38A5//RANBP17//CASQ2//SEPT5//TRAK1//SYNGR1//EGR2//SSR3//BID//ABCA4//SLC26A1//TMC6//PANX3//GLRA2//TMC5//P2RX5//ANO1//ABCC9//KCNA3//SLC12A8//SLC17A4//SGK1//RAMP1//CYP27B1//TRPV6//PSEN2//CACNG7//TRPV4//CLCA4//TCN1//ATOX1//AQP5//MIP//MYO5B//PRKAR1B//GABRQ//BHLHA15//ABCB1//OSBP2//SLC…
GO:0046578	regulation of Ras protein signal transduction	Biological process	25	405	606	16119	1.64191	0.0106914	0.313902	1.97097	0.0412541	PSD4//SEMA4D//FGD2//ARHGAP26//MCF2L//ICAM1//USP17L2//PLEKHG2//VAV2//SGSM3//RALGPS1//ASAP3//TBC1D16//TBC1D3C//TBC1D2//RANGAP1//RAPGEF3//CCL26//ARHGAP33//NTRK3//AKT2//SPRY2//PROM2//TRIM67//TNK1
GO:0002237	response to molecule of bacterial origin	Biological process	17	244	606	16119	1.85321	0.0109732	0.316854	1.95967	0.0280528	IL1B//IRAK1//MIF//IL6//IRF5//ADM//CYP1A1//CYP27B1//AQP2//IL12A//NGF//PTGIR//CYP17A1//GFI1//ICAM1//SERPINE1//CXCL2
GO:0002252	immune effector process	Biological process	34	598	606	16119	1.51232	0.010993	0.316854	1.95888	0.0561056	ICAM1//MICA//IL12A//AIM2//SYK//LCP1//PSEN2//HLA-DQB2//HLA-DRB1//IL6//SASH3//IL1B//TRIL//C7//PGLYRP2//BAIAP2//WIPF2//ITPR3//VAV2//CD247//DHX58//STX11//ERCC1//TRAF3//MICB//USP17L2//RBP4//TNFRSF4//ABCC9//IRF5//OAS2//OASL//MIF//TREM1
GO:0032368	regulation of lipid transport	Biological process	8	81	606	16119	2.62706	0.011024	0.316854	1.95766	0.0132013	AKT2//LEP//CYP4F2//IL1B//OXT//MIF//SYK//FAM132B
GO:0051261	protein depolymerization	Biological process	8	81	606	16119	2.62706	0.011024	0.316854	1.95766	0.0132013	TRIOBP//AQP2//VIL1//KIF2C//KIF18B//CLASP1//SHROOM2//TRPV4
GO:0030323	respiratory tube development	Biological process	14	187	606	16119	1.99137	0.0111818	0.318081	1.95149	0.0231023	FSTL3//PDPN//EIF4E//EIF4EBP1//CCDC40//RBP4//STRA6//LIF//PSEN2//SFTPD//TULP3//SPRY2//HHIP//KLF2
GO:0050801	ion homeostasis	Biological process	33	577	606	16119	1.52126	0.0111832	0.318081	1.95143	0.0544554	CORIN//NPPB//OXT//CASQ2//RHAG//TRPV4//CACNA1F//MT4//MT2A//ATOX1//FAM132B//ATP6V0C//ATP6V1G2//C7//ADM//MCHR1//ITPR3//OPRM1//P2RX5//PSEN2//TGM2//FGF2//UBASH3B//CEMIP//PVALB//KISS1//RXFP3//CYP27B1//CYP4F2//GOT1//DGAT2//PQLC2//RAB39A
GO:0019637	organophosphate metabolic process	Biological process	91	1921	606	16119	1.26003	0.0114064	0.322747	1.94285	0.150165	PFKL//PFKP//PFKFB4//PRPS1L1//PRPS1//TPI1//ALDOB//OAS2//ADM//NPPB//TUBA3E//RAB3C//ARL8A//RHOB//SEPT5//RRAD//RRAS//TUBA1C//DIRAS3//RAB3D//AMPD3//ABCC9//KIF2C//KIF18B//ATP13A2//ABCA4//ABCB5//ABCB1//CARNS1//DNAH17//ABCC3//PICK1//CTPS1//PIGV//GPLD1//PIK3R6//PLA2G2E//LPCAT2//ETNK2//PLA2G12A//DGAT2//PCYT1B//SLC27A1//PLA1A//FGF2//OGDH//ALDOA//MOCS1//GRM2//OPRM1//GALR3//RRM2//PDXK//ACOT7//PIGQ//RAMP1//PTG…
GO:0048710	regulation of astrocyte differentiation	Biological process	4	24	606	16119	4.43317	0.0115476	0.324307	1.93751	0.00660066	LIF//SERPINE2//NTRK3//HMGA2
GO:0019725	cellular homeostasis	Biological process	36	644	606	16119	1.4869	0.0115803	0.324307	1.93628	0.0594059	CASQ2//IL6//RHAG//TRPV4//CACNA1F//MT4//MT2A//ATOX1//FAM132B//ATP6V0C//ATP6V1G2//C7//AQP2//ADM//MCHR1//ITPR3//OPRM1//OXT//P2RX5//PSEN2//TGM2//DGAT2//GPLD1//HLA-DRB1//ALDOA//FGF2//UBASH3B//CEMIP//PVALB//KISS1//RXFP3//CMA1//ICAM1//RAB39A//MUC17
GO:0048639	positive regulation of developmental growth	Biological process	6	51	606	16119	3.1293	0.0118004	0.326871	1.9281	0.00990099	NGF//TNFRSF12A//ISLR2//SEMA4D//NTRK3//LEP
GO:1990267	response to transition metal nanoparticle	Biological process	8	82	606	16119	2.59503	0.0118267	0.326871	1.92714	0.0132013	KRT14//BGLAP//PGAM2//ICAM1//CYP17A1//AQP2//ATP13A2//MT2A
GO:0045104	intermediate filament cytoskeleton organization	Biological process	5	37	606	16119	3.59446	0.0119055	0.326871	1.92425	0.00825083	KRT14//KRT74//KRT6C//KRT16//KRT18
GO:0006928	cellular component movement	Biological process	78	1613	606	16119	1.28625	0.0119112	0.326871	1.92404	0.128713	DNAH17//MNX1//NTRK3//SEMA6A//DRGX//FGF2//GPLD1//IL6//ICAM1//CCDC40//ROPN1L//TNFRSF12A//KIF2C//KIF18B//RACGAP1//SEMA6C//SEMA4D//COL4A4//GDF7//CLASP1//OR10A4//RHOB//RRAS//SH3GL2//SIAH2//TNR//VASP//VAV2//EGR2//GPR124//VIL1//TMEM201//PLAT//SERPINE1//PRSS37//EMR2//SHROOM2//IL12A//ITGA7//LCP1//ASAP3//PROP1//OGDH//MYL3//TNNI1//TPM1//AKT2//USP17L2//MMP3//SERPINE2//SGK1//PHLDA2//CCL26//PDPN//CORO1A//HBEGF…
GO:0050796	regulation of insulin secretion	Biological process	13	170	606	16119	2.03404	0.0120448	0.328789	1.9192	0.0214521	PDX1//RBP4//GPLD1//HLA-DRB1//FAM3D//BMP8A//PFKL//RAPGEF3//IL1B//ITPR3//LEP//PRKAR1B//SLC2A1
GO:2000145	regulation of cell motility	Biological process	31	537	606	16119	1.53551	0.0121015	0.328789	1.91716	0.0511551	IL6//ICAM1//GPR124//GPLD1//VIL1//FGF2//SERPINE1//AKT2//USP17L2//MMP3//SERPINE2//SGK1//PHLDA2//CCL26//SEMA4D//PDPN//CORO1A//HBEGF//FGF1//CYR61//NTRK3//CEMIP//CXCL16//WNT5B//KRT16//RRAS//TIE1//TPM1//MAP2K5//TIMP1//SEMA6A
GO:0019221	cytokine-mediated signaling pathway	Biological process	24	389	606	16119	1.64107	0.0122896	0.332245	1.91046	0.039604	IRAK1//KRT18//TRAF3//TNFRSF4//AIM2//LEP//SLC27A1//THPO//HLA-DQB2//HLA-DRB1//ICAM1//IRF5//MT2A//OAS2//OASL//ZBP1//RGR//IL6//GFI1//CNTF//EBI3//EIF4E//IL1B//AAAS
GO:0051056	regulation of small GTPase mediated signal transduction	Biological process	28	474	606	16119	1.57125	0.0125212	0.33684	1.90235	0.0462046	PSD4//SEMA4D//FGD2//ARHGAP26//MCF2L//ICAM1//USP17L2//PLEKHG2//VAV2//SGSM3//RALGPS1//ASAP3//TBC1D16//TBC1D3C//TBC1D2//RANGAP1//RAPGEF3//CCL26//ARHGAP33//NTRK3//AKT2//SPRY2//PROM2//TRIM67//TNK1//RACGAP1//RHOB//ARHGAP9
GO:0050810	regulation of steroid biosynthetic process	Biological process	6	52	606	16119	3.06912	0.012928	0.346077	1.88847	0.00990099	CYP27B1//GFI1//FGF1//IL1B//CYP17A1//LEP
GO:0010038	response to metal ion	Biological process	17	249	606	16119	1.816	0.0132127	0.349094	1.87901	0.0280528	CASQ2//PDX1//CYP1A1//KRT14//BGLAP//AQP2//PGAM2//TNFRSF11B//ICAM1//DUSP1//IL6//ITPR3//FSTL3//FOSB//GPLD1//ATP13A2//MT2A
GO:0007154	cell communication	Biological process	249	5919	606	16119	1.11896	0.0132601	0.349094	1.87745	0.410891	IL1B//PAK3//NGF//FGF2//IRAK1//NTRK3//PDE6G//MAPK10//MAP2K5//DUSP1//LAX1//BID//PGLYRP2//TRAF3//MICB//GPLD1//CCL26//PANX3//ADM//BHLHA15//FGF11//GJB1//IL11//PTGIR//TFAP2C//GDF15//HMGA2//HIC1//WNT5B//ABCC9//RAPGEF3//LRRN2//PDPN//EDAR//PDAP1//CNTF//CRABP2//HBEGF//AKT2//FGF1//OR2F1//SIGLEC8//ITPR3//KIR3DL1//C18ORF32//TNFRSF11B//OXT//P2RX1//P2RX5//CABP2//PRKAR1B//GABRQ//MOK//RANGAP1//SH3GL2//TIE1//TPTE/…
GO:0045103	intermediate filament-based process	Biological process	5	38	606	16119	3.49987	0.0132964	0.349094	1.87627	0.00825083	KRT74//KRT6C//KRT16//KRT18//KRT14
GO:0009110	vitamin biosynthetic process	Biological process	4	25	606	16119	4.25584	0.0133471	0.349094	1.87461	0.00660066	CYP27B1//GFI1//CYP4F2//IL1B
GO:0007169	transmembrane receptor protein tyrosine kinase signaling pathway	Biological process	38	695	606	16119	1.45433	0.0134247	0.349094	1.8721	0.0627063	ZGPAT//SPRY2//HBEGF//FGF1//FGF2//FGF22//ITPR3//PRKAR1B//SH3GL2//VIL1//CBL//PSEN2//BAIAP2//SOGA1//EIF4E//EIF4EBP1//AKT2//GPLD1//ATP6V0C//ATP6V1G2//PTGIR//IL1B//LRIT3//HHIP//PDE6G//VWA2//LEP//PLAT//GIGYF1//FGD2//MCF2L//IRAK1//NGF//MAP2K5//PLEKHG2//VAV2//GPR124//NTRK3
GO:0033993	response to lipid	Biological process	37	673	606	16119	1.46235	0.0134779	0.349094	1.87038	0.0610561	IL1B//IRAK1//MIF//DUSP1//OXT//BID//ADM//CYP1A1//CYP27B1//AQP2//IL12A//NGF//PTGIR//CYP17A1//DKK1//MICB//RBP4//TIE1//FOSB//FOSL1//BGLAP//TNFRSF11B//GOT1//HSD11B2//IL6//PDX1//PLAT//NTRK3//GFI1//ICAM1//SERPINE1//LEP//CYP26B1//WNT5B//GPLD1//E2F1//DGAT2
GO:0034341	response to interferon-gamma	Biological process	10	118	606	16119	2.25415	0.0134881	0.349094	1.87005	0.0165017	HLA-DQB2//HLA-DRB1//ICAM1//IRF5//MT2A//OAS2//OASL//GAPDH//CYP27B1//CXCL16
GO:0044070	regulation of anion transport	Biological process	8	84	606	16119	2.53324	0.0135597	0.349291	1.86775	0.0132013	AKT2//CYP4F2//IL1B//OXT//MIF//SYK//FAM132B//LEP
GO:0023052	signaling	Biological process	246	5845	606	16119	1.11948	0.0137131	0.349942	1.86286	0.405941	IL1B//PAK3//NGF//FGF2//IRAK1//NTRK3//PDE6G//MAPK10//MAP2K5//DUSP1//LAX1//BID//PGLYRP2//TRAF3//MICB//GPLD1//CCL26//PANX3//ADM//BHLHA15//FGF11//GJB1//IL11//PTGIR//TFAP2C//GDF15//HMGA2//HIC1//WNT5B//ABCC9//RAPGEF3//LRRN2//PDPN//EDAR//PDAP1//CNTF//CRABP2//HBEGF//AKT2//FGF1//OR2F1//SIGLEC8//ITPR3//KIR3DL1//C18ORF32//TNFRSF11B//OXT//P2RX1//P2RX5//CABP2//PRKAR1B//GABRQ//MOK//RANGAP1//SH3GL2//TIE1//TPTE/…
GO:0044700	single organism signaling	Biological process	246	5845	606	16119	1.11948	0.0137131	0.349942	1.86286	0.405941	IL1B//PAK3//NGF//FGF2//IRAK1//NTRK3//PDE6G//MAPK10//MAP2K5//DUSP1//LAX1//BID//PGLYRP2//TRAF3//MICB//GPLD1//CCL26//PANX3//ADM//BHLHA15//FGF11//GJB1//IL11//PTGIR//TFAP2C//GDF15//HMGA2//HIC1//WNT5B//ABCC9//RAPGEF3//LRRN2//PDPN//EDAR//PDAP1//CNTF//CRABP2//HBEGF//AKT2//FGF1//OR2F1//SIGLEC8//ITPR3//KIR3DL1//C18ORF32//TNFRSF11B//OXT//P2RX1//P2RX5//CABP2//PRKAR1B//GABRQ//MOK//RANGAP1//SH3GL2//TIE1//TPTE/…
GO:0032844	regulation of homeostatic process	Biological process	20	311	606	16119	1.71055	0.0140564	0.353243	1.85212	0.0330033	MIF//CORIN//NPPB//OXT//P2RX5//CASQ2//UBE2C//IL1B//PTGER3//SLC27A1//ERCC1//GPLD1//HLA-DRB1//BGLAP//TNFRSF11B//SYK//FGF2//UBASH3B//CEMIP//BMP8A
GO:0007320	insemination	Biological process	3	14	606	16119	5.69979	0.0141181	0.353243	1.85022	0.0049505	SERPINE2//OXT//P2RX1
GO:0051125	regulation of actin nucleation	Biological process	3	14	606	16119	5.69979	0.0141181	0.353243	1.85022	0.0049505	PICK1//CORO1A//VIL1
GO:0070372	regulation of ERK1 and ERK2 cascade	Biological process	12	155	606	16119	2.05928	0.0141621	0.353243	1.84887	0.019802	SPRY2//LIF//VRK3//DUSP26//FGF2//ICAM1//IL6//MIF//OPRM1//THPO//CYR61//SYK
GO:0006952	defense response	Biological process	71	1459	606	16119	1.2944	0.014166	0.353243	1.84875	0.117162	IL1B//AIM2//PGLYRP2//IRAK1//MAPK10//TRAF3//HLA-DRB1//P2RX1//SYK//IL6//IL12A//HP//REG3A//MICA//DEFB132//SFTPD//GALP//TSPAN2//CCL26//PDPN//CXCL2//CXCL3//PLA2G2E//EMR2//NRROS//MIF//NFX1//NGF//TNFRSF4//TRIL//C7//FOSL1//SERPINE1//PTGER3//CYP27B1//CXCL16//DHX58//BATF2//STX11//CRISP3//BAIAP2//CORO1A//WIPF2//HBEGF//FGF1//FGF2//PADI4//FGF22//GZMM//LILRA5//ITPR3//TREM1//PRKAR1B//VAV2//ZBP1//CD247//MICB//US…
GO:0033121	regulation of purine nucleotide catabolic process	Biological process	31	544	606	16119	1.51575	0.0143191	0.35544	1.84408	0.0511551	RAPGEF3//SEMA4D//FGD2//ARHGAP26//MCF2L//ICAM1//USP17L2//PLEKHG2//VAV2//ALDOB//MYL3//TPM1//ASAP3//TBC1D16//SGSM3//TBC1D3C//TBC1D2//RALGPS1//RANGAP1//CCL26//ARHGAP33//NTRK3//AKT2//SPRY2//PROM2//PGAM5//PSD4//RACGAP1//GDPGP1//PTGIR//ARHGAP9
GO:0007611	learning or memory	Biological process	14	193	606	16119	1.92946	0.0144344	0.356679	1.8406	0.0231023	SORCS3//STRA6//FOSL1//AAAS//ITPR3//NGF//OXT//PSEN2//SGK1//TNR//EGR2//GPI//PRKAR1B//GALR3
GO:0030811	regulation of nucleotide catabolic process	Biological process	31	545	606	16119	1.51297	0.0146611	0.360651	1.83383	0.0511551	RAPGEF3//SEMA4D//FGD2//ARHGAP26//MCF2L//ICAM1//USP17L2//PLEKHG2//VAV2//ALDOB//MYL3//TPM1//ASAP3//TBC1D16//SGSM3//TBC1D3C//TBC1D2//RALGPS1//RANGAP1//CCL26//ARHGAP33//NTRK3//AKT2//SPRY2//PROM2//PGAM5//PSD4//RACGAP1//GDPGP1//PTGIR//ARHGAP9
GO:0006950	response to stress	Biological process	148	3348	606	16119	1.17582	0.014804	0.361745	1.82962	0.244224	E2F1//H2AFX//ATRIP//PLK3//SPATA22//ERCC1//IL1B//ADM//CYP1A1//DPP4//HSD11B2//LEP//PLAT//PSEN2//PDLIM1//AIM2//PGLYRP2//IRAK1//MAPK10//TRAF3//HLA-DRB1//P2RX1//SYK//IL6//IL12A//HYOU1//EIF4EBP1//HSPB7//CHAC1//CREB3L1//CRISP3//HP//CLEC1B//REG3A//MICA//DEFB132//SFTPD//GALP//RAPGEF3//KIF2C//PIK3R6//ALDOA//RACGAP1//ITPR3//RHOB//SERPINE1//GP6//SERPINE2//TREM1//PRKAR1B//PTGIR//THPO//TIMP1//VAV2//MAFK//CYP4F…
GO:0006805	xenobiotic metabolic process	Biological process	12	156	606	16119	2.04608	0.0148381	0.361745	1.82862	0.019802	CYP1A1//CYP2F1//SLC26A1//CYP3A7//CYP2D6//CYP17A1//CYP27B1//SULT4A1//GSTT1//CYP26B1//GGT2//CYP4F2
GO:0007548	sex differentiation	Biological process	18	273	606	16119	1.75378	0.0152493	0.366833	1.81675	0.029703	ICAM1//DMRTA1//PCYT1B//LEP//TSPY1//FSTL3//ERCC1//FANCA//KLHL10//RBP4//TFAP2C//HMGA2//ASB1//TEX15//STRA6//CYP17A1//FNDC3A//DMRTC2
GO:0000083	regulation of transcription involved in G1/S transition of mitotic cell cycle	Biological process	4	26	606	16119	4.09216	0.0153155	0.366833	1.81487	0.00660066	E2F1//GFI1//RRM2//KLF11
GO:0030325	adrenal gland development	Biological process	4	26	606	16119	4.09216	0.0153155	0.366833	1.81487	0.00660066	FSTL3//CYP17A1//STRA6//HMGA2
GO:0045773	positive regulation of axon extension	Biological process	4	26	606	16119	4.09216	0.0153155	0.366833	1.81487	0.00660066	NTRK3//NGF//TNFRSF12A//ISLR2
GO:0008217	regulation of blood pressure	Biological process	12	157	606	16119	2.03305	0.0155384	0.368935	1.80859	0.019802	CMA1//HSD11B2//CORIN//TPM1//IER3//CYP4F2//OXT//LEP//NPPB//P2RX1//ERAP2//SGK1
GO:0071466	cellular response to xenobiotic stimulus	Biological process	12	157	606	16119	2.03305	0.0155384	0.368935	1.80859	0.019802	SLC26A1//CYP1A1//CYP3A7//CYP2D6//CYP2F1//CYP17A1//CYP27B1//SULT4A1//GSTT1//CYP26B1//GGT2//CYP4F2
GO:0016051	carbohydrate biosynthetic process	Biological process	14	195	606	16119	1.90967	0.0156666	0.36926	1.80503	0.0231023	AKT2//ENO3//ALDOA//ALDOB//GAPDH//GOT1//GPI//PGAM2//RBP4//TPI1//LEP//MPDU1//SOGA1//IL6
GO:0006820	anion transport	Biological process	28	483	606	16119	1.54197	0.0157346	0.36926	1.80314	0.0462046	SLC27A1//PQLC2//SLC38A5//ABCA4//SLC26A1//CLCA4//ANO1//RACGAP1//AKT2//GRM2//RHAG//SLC16A3//ABCC3//MIP//SLCO2A1//ANKH//CYP4F2//IL1B//OXT//SLC17A4//EMB//MIF//SLC2A1//SYK//GLRA2//GABRQ//FAM132B//LEP
GO:0009725	response to hormone	Biological process	42	793	606	16119	1.40877	0.0158731	0.36926	1.79934	0.0693069	BAIAP2//SOGA1//EIF4E//EIF4EBP1//AKT2//FGF1//FGF2//FGF22//GPLD1//ATP6V0C//ATP6V1G2//DUSP1//OXT//BID//FOSB//FOSL1//ADM//EGR2//HSD11B2//IL6//SLC27A1//LEP//PRLH//RBP4//GALP//GOT1//BGLAP//AQP2//ICAM1//NGF//PLAT//TIMP1//CYP27B1//TNFRSF11B//VWA2//IL1B//CYP17A1//PDX1//NTRK3//EGR4//PAX8//PRKAR1B
GO:0043271	negative regulation of ion transport	Biological process	7	70	606	16119	2.6599	0.0158853	0.36926	1.799	0.0115512	CASQ2//AKT2//SERPINE2//CYP4F2//PACSIN3//ICAM1//LEP
GO:0044281	small molecule metabolic process	Biological process	146	3305	606	16119	1.17502	0.0158902	0.36926	1.79887	0.240924	CYP4F2//GOT1//MIF//DGAT2//SLC16A3//ENO3//ALDOA//ALDOB//GAPDH//GPI//ENO4//OGDH//PFKFB4//PFKL//PFKP//PGAM2//TPI1//LEP//GSTT1//GGT2//AMPD3//PRPS1//OAS2//ADM//NPPB//TUBA3E//RAB3C//ARL8A//RHOB//SEPT5//RRAD//RRAS//TUBA1C//DIRAS3//RAB3D//ABCC9//KIF2C//KIF18B//ATP13A2//ABCA4//ABCB5//ABCB1//CARNS1//DNAH17//ABCC3//PICK1//UCK2//CTPS1//ACY1//PSMB11//PSMB3//PSMD5//GLDC//PYCR1//TYR//TPO//AZIN2//SLC27A1//CPT1C/…
GO:0050804	regulation of synaptic transmission	Biological process	16	235	606	16119	1.811	0.0162851	0.376835	1.78821	0.0264026	CDC20//NGF//BAIAP2//PLAT//PSEN2//EGR2//SYNGR1//TNR//KISS1//OXT//GRM2//SERPINE2//ITPR3//PICK1//SORCS3//SEPT5
GO:0051495	positive regulation of cytoskeleton organization	Biological process	11	140	606	16119	2.08992	0.0166314	0.383223	1.77907	0.0181518	CCL26//ICAM1//VASP//PSRC1//TRPV4//VIL1//PICK1//CORO1A//RAPGEF3//TPM1//NTRK3
GO:0006873	cellular ion homeostasis	Biological process	26	443	606	16119	1.56112	0.0169369	0.385182	1.77117	0.0429043	CASQ2//TRPV4//CACNA1F//MT4//MT2A//ATOX1//FAM132B//ATP6V0C//ATP6V1G2//C7//ADM//MCHR1//ITPR3//OPRM1//OXT//P2RX5//PSEN2//TGM2//FGF2//UBASH3B//CEMIP//PVALB//KISS1//RXFP3//RAB39A//RHAG
GO:0031649	heat generation	Biological process	3	15	606	16119	5.3198	0.0171629	0.385182	1.76541	0.0049505	IL1B//PTGER3//SLC27A1
GO:0051044	positive regulation of membrane protein ectodomain proteolysis	Biological process	3	15	606	16119	5.3198	0.0171629	0.385182	1.76541	0.0049505	GPLD1//PACSIN3//IL1B
GO:0071295	cellular response to vitamin	Biological process	3	15	606	16119	5.3198	0.0171629	0.385182	1.76541	0.0049505	CYP27B1//LEP//BGLAP
GO:0006875	cellular metal ion homeostasis	Biological process	24	401	606	16119	1.59196	0.0171867	0.385182	1.76481	0.039604	CASQ2//TRPV4//CACNA1F//MT2A//ATOX1//FAM132B//ATP6V0C//ATP6V1G2//C7//ADM//MCHR1//ITPR3//OPRM1//OXT//P2RX5//PSEN2//TGM2//FGF2//UBASH3B//CEMIP//PVALB//KISS1//RXFP3//MT4
GO:0009118	regulation of nucleoside metabolic process	Biological process	31	552	606	16119	1.49378	0.0172438	0.385182	1.76337	0.0511551	SEMA4D//FGD2//ARHGAP26//MCF2L//ICAM1//USP17L2//PLEKHG2//VAV2//ALDOB//MYL3//TPM1//ASAP3//TBC1D16//SGSM3//TBC1D3C//TBC1D2//RALGPS1//RANGAP1//RAPGEF3//CCL26//ARHGAP33//NTRK3//AKT2//SPRY2//PROM2//PGAM5//PSD4//RACGAP1//GDPGP1//PTGIR//ARHGAP9
GO:0006658	phosphatidylserine metabolic process	Biological process	4	27	606	16119	3.94059	0.0174574	0.385182	1.75802	0.00660066	SLC27A1//PLA2G2E//PLA2G12A//PLA1A
GO:0010543	regulation of platelet activation	Biological process	4	27	606	16119	3.94059	0.0174574	0.385182	1.75802	0.00660066	SERPINE2//PDPN//SYK//UBASH3B
GO:0042517	positive regulation of tyrosine phosphorylation of Stat3 protein	Biological process	4	27	606	16119	3.94059	0.0174574	0.385182	1.75802	0.00660066	CNTF//IL6//LEP//LIF
GO:0007265	Ras protein signal transduction	Biological process	29	509	606	16119	1.51546	0.017496	0.385182	1.75706	0.0478548	MCF2L//RHOB//PSD4//SGSM3//RALGPS1//RAPGEF3//SPRY2//TRIM67//TNK1//FGF2//NGF//RRAS
GO:0006955	immune response	Biological process	67	1379	606	16119	1.29234	0.0175131	0.385182	1.75664	0.110561	MICA//IL12A//AIM2//PGLYRP2//IRAK1//MAPK10//TRAF3//SYK//LCP1//PSEN2//ICAM1//HLA-DQB2//TREM1//HLA-DRB1//IL6//MICB//GPLD1//IL1B//TRIL//SASH3//C7//EBI3//GPI//MNX1//AIRE//VASP//CD247//CYP27B1//CXCL16//HBEGF//FGF1//FGF2//FGF22//ITPR3//VAV2//BAIAP2//WIPF2//STX11//CRISP3//CORO1A//PADI4//GZMM//LILRA5//NRROS//MIF//PRKAR1B//SFTPD//DHX58//ZBP1//ERCC1//KIR3DL1//LAX1//IRF5//MT2A//OAS2//OASL//GAPDH//CCL26//SEMA…
GO:0048584	positive regulation of response to stimulus	Biological process	72	1498	606	16119	1.27846	0.0175628	0.385182	1.75541	0.118812	FGF2//IL1B//IRAK1//NTRK3//PAK3//PDE6G//MAPK10//MAP2K5//IL12A//AIM2//PGLYRP2//TRAF3//MICB//GPLD1//IL6//SASH3//HLA-DQB2//C7//SYK//MIF//GDF7//SEMA4D//CBL//HLA-DRB1//PSEN2//VASP//CD247//ATP6V0C//CYR61//PTGER3//GFI1//TRIL//SERPINE1//BAIAP2//WIPF2//ITPR3//VAV2//DHX58//LIF//CNTF//LEP//C18ORF32//TGM2//PIK3R6//IL11//KISS1//HIC1//OPRM1//PTGIR//H2AFX//MFNG//RFNG//EVC//STRA6//P2RX5//LAX1//NGF//SPRY2//HBEGF//…
GO:0032869	cellular response to insulin stimulus	Biological process	15	218	606	16119	1.83021	0.0179942	0.393064	1.74487	0.0247525	BAIAP2//SOGA1//EIF4E//EIF4EBP1//AKT2//FGF1//FGF2//FGF22//GPLD1//ATP6V0C//ATP6V1G2//VWA2//IL1B//LEP//GOT1
GO:0006833	water transport	Biological process	5	41	606	16119	3.24378	0.0181148	0.394123	1.74197	0.00825083	AQP2//AQP5//MIP//MYO5B//PRKAR1B
GO:0001525	angiogenesis	Biological process	23	384	606	16119	1.59317	0.019236	0.41248	1.71588	0.0379538	GPR124//CYR61//FGF2//GPLD1//OPTC//NPPB//TIE1//IL6//TNFRSF12A//RAPGEF3//CMA1//ADM//PIK3R6//FGF1//IL1B//RHOB//SERPINE1//RRAS//MAP2K5//RAMP1//GPI//SYK//VAV2
GO:1901135	carbohydrate derivative metabolic process	Biological process	97	2109	606	16119	1.22338	0.0192401	0.41248	1.71579	0.160066	PFKL//PFKP//PFKFB4//PRPS1L1//PRPS1//ADM//NPPB//TUBA3E//RAB3C//ARL8A//RHOB//SEPT5//RRAD//RRAS//TUBA1C//DIRAS3//RAB3D//AMPD3//ABCC9//KIF2C//KIF18B//ATP13A2//ABCA4//ABCB5//ABCB1//CARNS1//DNAH17//ABCC3//PICK1//CTPS1//FUT11//FUT1//FUT6//OAS2//MAN1C1//MPDU1//TRAK1//PIGV//GPLD1//PLA1A//SLC27A1//NEU3//ALDOA//GRM2//OPRM1//GALR3//PGLYRP2//RRM2//ACOT7//PIGQ//MUC17//UBE2G2//DERL3//TPI1//SLC26A1//BCAN//IL1B//…
GO:0042445	hormone metabolic process	Biological process	13	181	606	16119	1.91043	0.0193685	0.41248	1.7129	0.0214521	CMA1//TPO//ADM//CYP17A1//CORIN//NGF//CYP26B1//RBP4//DGAT2//STRA6//CYP1A1//PAX8//LEP
GO:0051480	cytosolic calcium ion homeostasis	Biological process	15	220	606	16119	1.81357	0.0193746	0.41248	1.71277	0.0247525	ADM//MCHR1//ITPR3//OPRM1//OXT//TRPV4//P2RX5//CASQ2//FGF2//UBASH3B//CEMIP//KISS1//RXFP3//TGM2//PVALB
GO:0009410	response to xenobiotic stimulus	Biological process	12	162	606	16119	1.9703	0.0194209	0.41248	1.71173	0.019802	SLC26A1//CYP1A1//CYP3A7//CYP2D6//CYP2F1//CYP17A1//CYP27B1//SULT4A1//GSTT1//CYP26B1//GGT2//CYP4F2
GO:0009615	response to virus	Biological process	19	301	606	16119	1.67901	0.0195295	0.41248	1.70931	0.0313531	AIM2//DHX58//TRAF3//MICB//CD247//USP17L2//MICA//ABCC9//IL6//IRF5//OAS2//OASL//HNRNPUL1//CYP1A1//HMGA1//ICAM1//IL12A//FOSL1//HMGA2
GO:0010955	negative regulation of protein processing	Biological process	7	73	606	16119	2.55059	0.0196267	0.41248	1.70715	0.0115512	SERPINE1//SERPINE2//PLAT//TIMP1//TIMP3//USP17L2//CHAC1
GO:1903318	negative regulation of protein maturation	Biological process	7	73	606	16119	2.55059	0.0196267	0.41248	1.70715	0.0115512	SERPINE1//SERPINE2//USP17L2//CHAC1//PLAT//TIMP1//TIMP3
GO:0032094	response to food	Biological process	4	28	606	16119	3.79986	0.019777	0.41248	1.70384	0.00660066	LEP//CYP1A1//HSD11B2//OXT
GO:0042036	negative regulation of cytokine biosynthetic process	Biological process	4	28	606	16119	3.79986	0.019777	0.41248	1.70384	0.00660066	IL6//SFTPD//MAP2K5//ASB1
GO:0055078	sodium ion homeostasis	Biological process	5	42	606	16119	3.16655	0.0199461	0.41248	1.70014	0.00825083	CORIN//NPPB//OXT//C7//CYP4F2
GO:0006091	generation of precursor metabolites and energy	Biological process	25	428	606	16119	1.55368	0.019955	0.41248	1.69995	0.0412541	AKT2//ENO3//ALDOA//ALDOB//GAPDH//GPI//ENO4//OGDH//PFKFB4//PFKL//PFKP//PGAM2//TPI1//RAPGEF3//GPR116//ITPR3//LEP//PRLH//PRKAR1B//SLC2A1//IER3//PHLDA2//COX7A1//MCHR1//PDX1
GO:0019216	regulation of lipid metabolic process	Biological process	16	241	606	16119	1.76591	0.0201492	0.41248	1.69574	0.0264026	LEP//GPLD1//CYP27B1//GFI1//FAM132B//AKT2//PIK3R6//FGF2//VAV2//FGF1//IL1B//CRTC3//SLC27A1//CYP17A1//CYR61//GPR116
GO:0030168	platelet activation	Biological process	16	241	606	16119	1.76591	0.0201492	0.41248	1.69574	0.0264026	SYK//SERPINE2//PDPN//UBASH3B//RAPGEF3//PIK3R6//ALDOA//IL6//ITPR3//RHOB//P2RX1//SERPINE1//GP6//THPO//TIMP1//VAV2
GO:0044772	mitotic cell cycle phase transition	Biological process	27	472	606	16119	1.52155	0.0203927	0.41248	1.69053	0.0445545	PLK3//E2F1//EIF4E//EIF4EBP1//PSMB3//PSMD5//RRM2//GFI1//KLF11//CEP131//CLASP1//MYBL2//ODF2//ABCB1//CDC25C//PSMB11//GTSE1//USP17L2//UBE2C//CDC20//HMGA2//IER3//TICRR//CYP1A1//PDPN//BID
GO:0042107	cytokine metabolic process	Biological process	9	108	606	16119	2.21658	0.0204892	0.41248	1.68848	0.0148515	ASB1//EBI3//IL6//IL1B//SFTPD//SYK//MAP2K5//CMA1//TREM1
GO:0036065	fucosylation	Biological process	3	16	606	16119	4.98731	0.0205447	0.41248	1.6873	0.0049505	FUT11//FUT1//FUT6
GO:0042832	defense response to protozoan	Biological process	3	16	606	16119	4.98731	0.0205447	0.41248	1.6873	0.0049505	BATF2//IL6//IL12A
GO:0043046	DNA methylation involved in gamete generation	Biological process	3	16	606	16119	4.98731	0.0205447	0.41248	1.6873	0.0049505	TDRD5//KDM1B//PICK1
GO:0046629	gamma-delta T cell activation	Biological process	3	16	606	16119	4.98731	0.0205447	0.41248	1.6873	0.0049505	SYK//MICA//MICB
GO:0051482	positive regulation of cytosolic calcium ion concentration involved in phospholipase C-activating G-protein coupled signaling pathway	Biological process	3	16	606	16119	4.98731	0.0205447	0.41248	1.6873	0.0049505	KISS1//RXFP3//TGM2
GO:1901575	organic substance catabolic process	Biological process	118	2634	606	16119	1.1916	0.0209679	0.416987	1.67844	0.194719	EIF4E//ERCC1//HMGA1//HMGA2//TREH//ALDOB//ENO3//ALDOA//GAPDH//GPI//ENO4//OGDH//PFKFB4//PFKL//PFKP//PGAM2//TPI1//TUBA3E//RAB3C//ARL8A//RHOB//SEPT5//RRAD//RRAS//TUBA1C//DIRAS3//RAB3D//AMPD3//ABCC9//KIF2C//KIF18B//ATP13A2//ABCA4//ABCB5//ABCB1//CARNS1//DNAH17//ABCC3//PICK1//ENDOG//OAS2//UBE2C//USP49//USP17L2//USP17L3//SIAH2//UBE2G2//USP9Y//GOT1//GLDC//CPT1C//LEP//NEU3//ACOT7//PGLYRP2//CYP2D6//ENC1//GP…
GO:0030003	cellular cation homeostasis	Biological process	25	430	606	16119	1.54645	0.0209916	0.416987	1.67795	0.0412541	CASQ2//TRPV4//CACNA1F//MT4//MT2A//ATOX1//FAM132B//ATP6V0C//ATP6V1G2//C7//ADM//MCHR1//ITPR3//OPRM1//OXT//P2RX5//PSEN2//TGM2//FGF2//UBASH3B//CEMIP//PVALB//KISS1//RXFP3//RAB39A
GO:0030324	lung development	Biological process	13	183	606	16119	1.88955	0.0209983	0.416987	1.67782	0.0214521	PDPN//LIF//PSEN2//STRA6//SFTPD//SPRY2//HHIP//KLF2//FSTL3//EIF4E//EIF4EBP1//CCDC40//RBP4
GO:1900542	regulation of purine nucleotide metabolic process	Biological process	36	673	606	16119	1.42283	0.0213523	0.422481	1.67056	0.0594059	GRM2//OPRM1//GALR3//RAMP1//ADM//PTGIR//RAPGEF3//SEMA4D//FGD2//ARHGAP26//MCF2L//ICAM1//USP17L2//PLEKHG2//VAV2//ALDOB//MYL3//TPM1//ASAP3//TBC1D16//SGSM3//TBC1D3C//TBC1D2//RALGPS1//RANGAP1//CCL26//ARHGAP33//NTRK3//AKT2//SPRY2//PROM2//PGAM5//PSD4//RACGAP1//GDPGP1//ARHGAP9
GO:0042129	regulation of T cell proliferation	Biological process	10	127	606	16119	2.09441	0.0215251	0.424364	1.66705	0.0165017	CORO1A//IL1B//IL6//IL12A//SASH3//HLA-DRB1//SFTPD//BTN2A2//EBI3//SYK
GO:1902531	regulation of intracellular signal transduction	Biological process	69	1442	606	16119	1.27277	0.0217265	0.426793	1.66301	0.113861	NGF//FGF2//IL1B//IRAK1//NTRK3//PAK3//PDE6G//MAPK10//MAP2K5//DUSP1//LAX1//SYK//MIF//SERPINE2//SEMA4D//CBL//PSD4//FGD2//ARHGAP26//MCF2L//ICAM1//USP17L2//PLEKHG2//VAV2//SGSM3//RALGPS1//ASAP3//TBC1D16//TBC1D3C//TBC1D2//RANGAP1//RAPGEF3//CCL26//ARHGAP33//AKT2//LIF//SPRY2//DHX58//EDAR//CNTF//IL6//LEP//IL12A//PROM2//C18ORF32//TGM2//PIK3R6//IL11//KISS1//HIC1//OPRM1//PTGIR//CRTC3//HMGA2//STRA6//TRIM67//TN…
GO:0032370	positive regulation of lipid transport	Biological process	5	43	606	16119	3.09291	0.0218945	0.428552	1.65966	0.00825083	CYP4F2//IL1B//OXT//MIF//FAM132B
GO:0007204	positive regulation of cytosolic calcium ion concentration	Biological process	14	204	606	16119	1.82542	0.0222341	0.432948	1.65298	0.0231023	P2RX5//CASQ2//FGF2//UBASH3B//CEMIP//KISS1//RXFP3//TGM2//ITPR3//ADM//MCHR1//OPRM1//OXT//TRPV4
GO:0045879	negative regulation of smoothened signaling pathway	Biological process	4	29	606	16119	3.66883	0.0222777	0.432948	1.65213	0.00660066	TULP3//SERPINE2//HHIP//GLIS2
GO:0060333	interferon-gamma-mediated signaling pathway	Biological process	7	75	606	16119	2.48257	0.0224385	0.43413	1.64901	0.0115512	HLA-DQB2//HLA-DRB1//ICAM1//IRF5//MT2A//OAS2//OASL
GO:0032269	negative regulation of cellular protein metabolic process	Biological process	29	520	606	16119	1.48341	0.0225635	0.43413	1.64659	0.0478548	DUSP1//LAX1//NTRK3//PSEN2//ZGPAT//IL6//UBASH3B//SPRY2//GAPDH//ENC1//USP17L2//VPS28//DKK1//IL1B//DUSP26//SERPINE2//PLAT//EIF4EBP1//EIF4EBP3//SEMA4D//TIMP1//TIMP3//UBE2C//PSMB3//PSMD5//CDC20//CRTAP//PRKAR1B//MIF
GO:0044711	single-organism biosynthetic process	Biological process	68	1421	606	16119	1.27286	0.0225889	0.43413	1.6461	0.112211	SPATA22//MIF//AKT2//ENO3//ALDOA//ALDOB//GAPDH//GOT1//GPI//PGAM2//RBP4//TPI1//LEP//OAS2//PRPS1//ADM//NPPB//CTPS1//PIGV//PYCR1//TYR//SLC27A1//ETNK2//PLA2G2E//PLA2G12A//PCYT1B//PIK3R6//FGF2//LPCAT2//CYP17A1//FDFT1//SDR42E1//LSS//HSD11B2//GGT2//GRM2//OPRM1//GALR3//PRPS1L1//RRM2//MPDU1//PDXK//GPLD1//CYP27B1//GFI1//ACOT7//PIGQ//PADI4//SYK//DGAT2//PPAP2C//BCAN//IL1B//RAMP1//PTGIR//AMPD3//IL6//CARNS1//CY…
GO:0006140	regulation of nucleotide metabolic process	Biological process	36	676	606	16119	1.41652	0.0226565	0.43413	1.64481	0.0594059	GRM2//OPRM1//GALR3//RAMP1//ADM//PTGIR//RAPGEF3//SEMA4D//FGD2//ARHGAP26//MCF2L//ICAM1//USP17L2//PLEKHG2//VAV2//ALDOB//MYL3//TPM1//ASAP3//TBC1D16//SGSM3//TBC1D3C//TBC1D2//RALGPS1//RANGAP1//CCL26//ARHGAP33//NTRK3//AKT2//SPRY2//PROM2//PGAM5//PSD4//RACGAP1//GDPGP1//ARHGAP9
GO:0046427	positive regulation of JAK-STAT cascade	Biological process	6	59	606	16119	2.70498	0.0229937	0.435818	1.63839	0.00990099	LIF//CNTF//IL6//LEP//IL12A//STRA6
GO:0048259	regulation of receptor-mediated endocytosis	Biological process	6	59	606	16119	2.70498	0.0229937	0.435818	1.63839	0.00990099	DKK1//SH3GL2//PICK1//SERPINE1//CBL//PROM2
GO:0006694	steroid biosynthetic process	Biological process	11	147	606	16119	1.9904	0.0230089	0.435818	1.6381	0.0181518	FDFT1//LSS//ADM//CYP17A1//HSD11B2//LEP//CYP27B1//GFI1//FGF1//IL1B//SDR42E1
GO:0050794	regulation of cellular process	Biological process	377	9385	606	16119	1.0685	0.0230638	0.435818	1.63707	0.622112	DIRAS3//CDC25C//GFI1//RRM2//KLF11//SEMA4D//PLK3//E2F1//DKK1//FOSB//FOXD3//HIC1//PDX1//LEP//MNT//NFX1//MAP2K5//PROP1//SMARCC2//TFAP2C//DUSP26//BHLHE41//HMGA2//GLIS2//IL1B//PAK3//NGF//FGF2//IRAK1//NTRK3//PDE6G//MAPK10//DUSP1//LAX1//CELF6//SRRM4//CYR61//SGK1//BID//ROPN1L//PSEN2//PROM2//AKT2//THPO//CCL26//ADM//SH3GL2//PICK1//PGLYRP2//TRAF3//MICB//GPLD1//IL6//ICAM1//MIF//CCDC40//MYBL2//MOK//TRIOBP//WN…
GO:0007264	small GTPase mediated signal transduction	Biological process	38	723	606	16119	1.39801	0.0234588	0.437327	1.62969	0.0627063	FGF2//NGF//RRAS//MCF2L//RHOB//PSD4//SGSM3//RALGPS1//RAPGEF3//SPRY2//TRIM67//TNK1//ARHGAP33//FGD2//ARHGAP26//RACGAP1//ARHGAP9//PLEKHG2//VAV2//RAB3C//ARL8A//RAB39A//RRAD//SIAH2//DIRAS3//RAB3D
GO:0043087	regulation of GTPase activity	Biological process	28	500	606	16119	1.48954	0.0235812	0.437327	1.62743	0.0462046	SEMA4D//FGD2//ARHGAP26//MCF2L//ICAM1//USP17L2//PLEKHG2//VAV2//ASAP3//TBC1D16//SGSM3//TBC1D3C//TBC1D2//RALGPS1//RANGAP1//RAPGEF3//CCL26//ARHGAP33//NTRK3//AKT2//SPRY2//PROM2//PGAM5//PSD4//RACGAP1//GDPGP1//PTGIR//ARHGAP9
GO:0045087	innate immune response	Biological process	44	861	606	16119	1.3593	0.0238391	0.437327	1.62271	0.0726073	AIM2//PGLYRP2//IRAK1//MAPK10//TRAF3//IL12A//C7//MICA//TRIL//CYP27B1//CXCL16//STX11//DHX58//HLA-DQB2//HLA-DRB1//ICAM1//IRF5//MT2A//OAS2//OASL//ZBP1//GAPDH//CRISP3//BAIAP2//CORO1A//WIPF2//HBEGF//FGF1//FGF2//PADI4//FGF22//GZMM//LILRA5//ITPR3//NRROS//MIF//TREM1//PRKAR1B//SFTPD//SYK//VAV2//CD247
GO:0019933	cAMP-mediated signaling	Biological process	5	44	606	16119	3.02261	0.0239625	0.437327	1.62047	0.00825083	OPRM1//PTGIR//CRTC3//RAPGEF3//ADM
GO:0048286	lung alveolus development	Biological process	5	44	606	16119	3.02261	0.0239625	0.437327	1.62047	0.00825083	STRA6//PDPN//LIF//PSEN2//SFTPD
GO:0007167	enzyme linked receptor protein signaling pathway	Biological process	49	977	606	16119	1.33403	0.0239648	0.437327	1.62043	0.0808581	NGF//NTRK3//IRAK1//ZGPAT//NPPB//SPRY2//HBEGF//FGF1//FGF2//FGF22//ITPR3//PRKAR1B//SH3GL2//VIL1//CBL//PSEN2//SERPINE1//USP9Y//GDF15//BAIAP2//SOGA1//EIF4E//EIF4EBP1//AKT2//GPLD1//ATP6V0C//ATP6V1G2//PTGIR//GDF7//CYR61//FSTL3//DKK1//IL1B//LRIT3//HHIP//PDE6G//VWA2//LEP//PLAT//GIGYF1//FGD2//MCF2L//MAP2K5//PLEKHG2//VAV2//LIF//GPR124//GP6//SYK
GO:0009743	response to carbohydrate	Biological process	12	167	606	16119	1.91131	0.0239854	0.437327	1.62005	0.019802	ERCC1//OXT//GPLD1//PRLH//PFKL//HLA-DRB1//PDX1//LEP//SLC2A5//CMA1//ICAM1//IL1B
GO:0046661	male sex differentiation	Biological process	11	148	606	16119	1.97695	0.0240483	0.437327	1.61892	0.0181518	FSTL3//ERCC1//FANCA//KLHL10//RBP4//TFAP2C//HMGA2//ASB1//TEX15//CYP17A1//FNDC3A
GO:0006082	organic acid metabolic process	Biological process	54	1094	606	16119	1.31293	0.0240506	0.437327	1.61887	0.0891089	CYP4F2//GOT1//MIF//SLC16A3//ENO3//ALDOA//ALDOB//GAPDH//GPI//ENO4//OGDH//PFKFB4//PFKL//PFKP//PGAM2//TPI1//GSTT1//GGT2//ACY1//PSMB11//PSMB3//PSMD5//CTPS1//GLDC//PYCR1//TYR//TPO//AZIN2//SLC27A1//CPT1C//LEP//PLA1A//PDPN//ABCC3//ACOT7//PADI4//CYP17A1//FAM132B//CYP1A1//SYK//SLC2A1//BCAN//AKT2//PRPS1//CYP26B1//CARNS1//PLA2G2E//PLA2G12A//STRA6//TYRP1//IER3//SLC26A1//SULT4A1//PAX8
GO:0031639	plasminogen activation	Biological process	3	17	606	16119	4.69394	0.0242648	0.437327	1.61502	0.0049505	SERPINE1//SERPINE2//PLAT
GO:0032891	negative regulation of organic acid transport	Biological process	3	17	606	16119	4.69394	0.0242648	0.437327	1.61502	0.0049505	AKT2//CYP4F2//LEP
GO:0042659	regulation of cell fate specification	Biological process	3	17	606	16119	4.69394	0.0242648	0.437327	1.61502	0.0049505	GFI1//FGF2//DKK1
GO:0050755	chemokine metabolic process	Biological process	3	17	606	16119	4.69394	0.0242648	0.437327	1.61502	0.0049505	IL6//IL1B//TREM1
GO:0090314	positive regulation of protein targeting to membrane	Biological process	3	17	606	16119	4.69394	0.0242648	0.437327	1.61502	0.0049505	AKT2//MIEF1//CEMIP
GO:0009966	regulation of signal transduction	Biological process	106	2352	606	16119	1.19876	0.0245429	0.440884	1.61007	0.174917	NGF//FGF2//IL1B//IRAK1//NTRK3//PAK3//PDE6G//MAPK10//MAP2K5//DUSP1//LAX1//ADM//ZGPAT//PSEN2//SYK//RAMP1//GRK1//GPSM3//TULP3//DTX1//HHIP//SERPINE1//PTGIR//MIF//GDF7//SERPINE2//SEMA4D//CBL//ATP6V0C//DKK1//HIC1//CYR61//FSTL3//PSD4//FGD2//ARHGAP26//MCF2L//ICAM1//USP17L2//PLEKHG2//VAV2//SGSM3//RALGPS1//ASAP3//TBC1D16//TBC1D3C//TBC1D2//RANGAP1//RAPGEF3//CCL26//ARHGAP33//AKT2//LIF//HMGA2//GFI1//SPRY2//DH…
GO:0033124	regulation of GTP catabolic process	Biological process	28	502	606	16119	1.48361	0.024676	0.441822	1.60773	0.0462046	SEMA4D//FGD2//ARHGAP26//MCF2L//ICAM1//USP17L2//PLEKHG2//VAV2//ASAP3//TBC1D16//SGSM3//TBC1D3C//TBC1D2//RALGPS1//RANGAP1//RAPGEF3//CCL26//ARHGAP33//NTRK3//AKT2//SPRY2//PROM2//PGAM5//PSD4//RACGAP1//GDPGP1//PTGIR//ARHGAP9
GO:0006184	GTP catabolic process	Biological process	38	726	606	16119	1.39223	0.0248165	0.441975	1.60526	0.0627063	SEMA4D//FGD2//ARHGAP26//MCF2L//ICAM1//USP17L2//PLEKHG2//VAV2//ASAP3//TBC1D16//SGSM3//TBC1D3C//TBC1D2//RALGPS1//RANGAP1//RAPGEF3//CCL26//ARHGAP33//NTRK3//AKT2//SPRY2//PROM2//PGAM5//PSD4//RACGAP1//GDPGP1//PTGIR//ARHGAP9//TUBA3E//RAB3C//ARL8A//RHOB//SEPT5//RRAD//RRAS//TUBA1C//DIRAS3//RAB3D
GO:0032535	regulation of cellular component size	Biological process	15	227	606	16119	1.75764	0.0248464	0.441975	1.60474	0.0247525	TRIOBP//CORO1A//PAK3//SHROOM2//CCL26//ICAM1//VASP//PICK1//NGF//TNFRSF12A//ISLR2//SEMA4D//NTRK3//TNR//VIL1
GO:0070371	ERK1 and ERK2 cascade	Biological process	12	168	606	16119	1.89993	0.0249856	0.443008	1.60231	0.019802	CYR61//SYK//SPRY2//LIF//VRK3//DUSP26//FGF2//ICAM1//IL6//MIF//OPRM1//THPO
GO:0046890	regulation of lipid biosynthetic process	Biological process	9	112	606	16119	2.13742	0.0252725	0.446645	1.59735	0.0148515	LEP//GPLD1//CYP27B1//GFI1//FGF1//IL1B//SLC27A1//CYP17A1//CYR61
GO:0051051	negative regulation of transport	Biological process	21	352	606	16119	1.58687	0.0254728	0.448732	1.59392	0.0346535	CASQ2//AKT2//SERPINE2//IL1B//CYP4F2//PACSIN3//FAM3D//BMP8A//PFKL//RANGAP1//IL6//IL11//LIF//PROM2//BTN2A2//TNFRSF4//ICAM1//OXT//OPRM1//LEP//USP17L2
GO:0009308	amine metabolic process	Biological process	14	208	606	16119	1.79032	0.0257389	0.450806	1.58941	0.0231023	PSMB11//PSMB3//PSMD5//AZIN2//GOT1//SRM//SLC27A1//PCYT1B//LPCAT2//PLA2G2E//PLA2G12A//GPLD1//PAX8//CYP1A1
GO:1901069	guanosine-containing compound catabolic process	Biological process	38	728	606	16119	1.38841	0.0257556	0.450806	1.58913	0.0627063	TUBA3E//RAB3C//ARL8A//RHOB//SEPT5//RRAD//RRAS//TUBA1C//DIRAS3//RAB3D//SEMA4D//FGD2//ARHGAP26//MCF2L//ICAM1//USP17L2//PLEKHG2//VAV2//ASAP3//TBC1D16//SGSM3//TBC1D3C//TBC1D2//RALGPS1//RANGAP1//RAPGEF3//CCL26//ARHGAP33//NTRK3//AKT2//SPRY2//PROM2//PGAM5//PSD4//RACGAP1//GDPGP1//PTGIR//ARHGAP9
GO:0010942	positive regulation of cell death	Biological process	24	417	606	16119	1.53088	0.0259774	0.453235	1.5854	0.039604	IL12A//ADM//DUSP1//ENDOG//FGD2//MCF2L//GPLD1//CYR61//IL6//IRF5//RHOB//NGF//TNFRSF12A//PSEN2//BID//PLEKHG2//TGM2//VAV2//FOSL1//HMGA2//KLF11//MMP3//HP//PDX1
GO:1900076	regulation of cellular response to insulin stimulus	Biological process	5	45	606	16119	2.95545	0.0261522	0.454404	1.58249	0.00825083	VWA2//IL1B//LEP//AKT2//GPLD1
GO:0044770	cell cycle phase transition	Biological process	27	483	606	16119	1.4869	0.026386	0.454404	1.57863	0.0445545	PLK3//E2F1//EIF4E//EIF4EBP1//PSMB3//PSMD5//RRM2//GFI1//KLF11//CEP131//CLASP1//MYBL2//ODF2//ABCB1//CDC25C//PSMB11//GTSE1//USP17L2//UBE2C//CDC20//HMGA2//IER3//TICRR//CYP1A1//PDPN//BID
GO:0006721	terpenoid metabolic process	Biological process	8	95	606	16119	2.23992	0.0265279	0.454404	1.5763	0.0132013	ABCA4//RBP4//RLBP1//STRA6//CYP2D6//CYP26B1//DGAT2//CYP1A1
GO:0022407	regulation of cell-cell adhesion	Biological process	8	95	606	16119	2.23992	0.0265279	0.454404	1.5763	0.0132013	TNR//FSTL3//DPP4//MAP2K5//IL1B//SYK//SERPINE2//UBASH3B
GO:0043436	oxoacid metabolic process	Biological process	53	1077	606	16119	1.30896	0.0265345	0.454404	1.57619	0.0874587	CYP4F2//GOT1//MIF//SLC16A3//ENO3//ALDOA//ALDOB//GAPDH//GPI//ENO4//OGDH//PFKFB4//PFKL//PFKP//PGAM2//TPI1//GSTT1//GGT2//ACY1//PSMB11//PSMB3//PSMD5//CTPS1//GLDC//PYCR1//TYR//TPO//AZIN2//SLC27A1//CPT1C//LEP//PLA1A//PDPN//ABCC3//ACOT7//PADI4//CYP17A1//FAM132B//CYP1A1//SYK//SLC2A1//BCAN//AKT2//CYP26B1//CARNS1//PLA2G2E//PLA2G12A//STRA6//TYRP1//IER3//SLC26A1//SULT4A1//PAX8
GO:0050671	positive regulation of lymphocyte proliferation	Biological process	9	113	606	16119	2.11851	0.0265824	0.454404	1.57541	0.0148515	MIF//SASH3//TNFRSF4//CORO1A//IL1B//IL6//IL12A//EBI3//SYK
GO:0046634	regulation of alpha-beta T cell activation	Biological process	6	61	606	16119	2.6163	0.0266269	0.454404	1.57468	0.00990099	SASH3//IL6//HLA-DQB2//SYK//EBI3//IL12A
GO:0071345	cellular response to cytokine stimulus	Biological process	28	506	606	16119	1.47188	0.026984	0.456334	1.56889	0.0462046	IRAK1//EBI3//EIF4E//HLA-DQB2//HLA-DRB1//ICAM1//IL1B//IL6//IRF5//MT2A//OAS2//AAAS//OASL//KRT18//TRAF3//TNFRSF4//AIM2//LEP//SLC27A1//THPO//ZBP1//RGR//GFI1//CNTF//GAPDH//KLF2//CORO1A//DDIAS
GO:0043623	cellular protein complex assembly	Biological process	23	397	606	16119	1.541	0.0270141	0.456334	1.56841	0.0379538	HLA-DRB1//TRIOBP//CLASP1//COX18//VIL1//UBE2C//CORO1A//PAK3//CCL26//ICAM1//VASP//PSRC1//TRPV4//RACGAP1//TUBA3E//CASQ2//TUBA1C//VMA21//ALDOB//CCDC40//PSMD5//NIN
GO:0006461	protein complex assembly	Biological process	52	1055	606	16119	1.31104	0.0271344	0.456334	1.56648	0.0858086	HLA-DRB1//PADI4//HIST1H1C//H2AFX//TSPY1//TRIOBP//ASF1B//CLASP1//COX18//VIL1//UBE2C//CORO1A//PAK3//CCL26//ICAM1//VASP//PSRC1//EIF4EBP1//DKK1//PSEN2//BID//AIM2//PANX3//KCTD21//VWA2//ITPR3//KCNA3//P2RX1//KCTD14//TGM2//TRPV4//RACGAP1//TUBA3E//CASQ2//TUBA1C//GJB1//IRAK1//PFKL//ALDOA//CRTC3//RRM2//VMA21//ALDOB//MIF//CCDC40//PSMD5//NIN//MYBL2//FANCA//HMGA1//SLC2A1
GO:0032273	positive regulation of protein polymerization	Biological process	7	78	606	16119	2.38709	0.0271597	0.456334	1.56608	0.0115512	CCL26//ICAM1//VASP//PSRC1//PICK1//VIL1//CORO1A
GO:0043270	positive regulation of ion transport	Biological process	11	151	606	16119	1.93768	0.0273712	0.456334	1.56271	0.0181518	P2RX5//CYP4F2//IL1B//OXT//CEMIP//MCHR1//AQP2//MIF//FAM132B//LEP//P2RX1
GO:0031329	regulation of cellular catabolic process	Biological process	42	823	606	16119	1.35742	0.0273781	0.456334	1.5626	0.0693069	SOGA1//GPLD1//RAPGEF3//AKT2//SEMA4D//FGD2//ARHGAP26//MCF2L//ICAM1//USP17L2//PLEKHG2//VAV2//HSPBP1//ALDOB//MYL3//TPM1//ASAP3//TBC1D16//SGSM3//TBC1D3C//TBC1D2//RALGPS1//RANGAP1//CCL26//ARHGAP33//NTRK3//SPRY2//PROM2//PGAM5//PSD4//RACGAP1//GDPGP1//PTGIR//ARHGAP9//IER3//PACSIN3//IL1B//TIMP1//TIMP3//TRIM67//HP//PLK3
GO:0019882	antigen processing and presentation	Biological process	15	230	606	16119	1.73472	0.0275159	0.456334	1.56042	0.0247525	ICAM1//PSMB11//PSMB3//PSMD5//ERAP2//ABCB5//MARCH1//HLA-DRB1//HLA-DQB2//KIF2C//RACGAP1//SH3GL2//MICA//RAB3C//MICB
GO:0032496	response to lipopolysaccharide	Biological process	15	230	606	16119	1.73472	0.0275159	0.456334	1.56042	0.0247525	IL1B//IRAK1//MIF//CYP17A1//GFI1//ICAM1//IL6//SERPINE1//ADM//CYP1A1//CYP27B1//AQP2//IL12A//NGF//PTGIR
GO:0071705	nitrogen compound transport	Biological process	35	664	606	16119	1.40206	0.0278106	0.456334	1.55579	0.0577558	P2RX1//SYK//PQLC2//SLC38A5//EIF4E//GLE1//NXF3//RAPGEF3//IL1B//ITPR3//LEP//PRKAR1B//SLC2A1//OXT//GRM2//RHAG//PICK1//AZIN2//GJB1//TCN1//PDX1//TRPV4//RBP4//GPLD1//HLA-DRB1//FAM3D//BMP8A//PFKL//HNRNPA1L2//RANBP17//AAAS//HMGA2//KISS1//IL6//PAX8
GO:0032946	positive regulation of mononuclear cell proliferation	Biological process	9	114	606	16119	2.09992	0.0279396	0.456334	1.55378	0.0148515	MIF//SASH3//TNFRSF4//CORO1A//IL1B//IL6//IL12A//EBI3//SYK
GO:0070271	protein complex biogenesis	Biological process	52	1057	606	16119	1.30856	0.0279703	0.456334	1.5533	0.0858086	HLA-DRB1//PADI4//HIST1H1C//H2AFX//TSPY1//TRIOBP//ASF1B//FANCA//HMGA1//SLC2A1//VIL1//CLASP1//COX18//UBE2C//CORO1A//PAK3//CCL26//ICAM1//VASP//PSRC1//EIF4EBP1//DKK1//PSEN2//BID//AIM2//PANX3//KCTD21//VWA2//ITPR3//KCNA3//P2RX1//KCTD14//TGM2//TRPV4//RACGAP1//TUBA3E//CASQ2//TUBA1C//GJB1//IRAK1//PFKL//ALDOA//CRTC3//RRM2//VMA21//ALDOB//MIF//CCDC40//PSMD5//NIN//MYBL2
GO:1903036	positive regulation of response to wounding	Biological process	8	96	606	16119	2.21658	0.0280259	0.456334	1.55244	0.0132013	IL6//IL1B//PTGER3//SERPINE1//NTRK3//TGM2//HBEGF//REG3A
GO:0050670	regulation of lymphocyte proliferation	Biological process	12	171	606	16119	1.8666	0.0281694	0.456334	1.55022	0.019802	MIF//SASH3//TNFRSF4//CORO1A//IL1B//IL6//IL12A//HLA-DRB1//SFTPD//BTN2A2//EBI3//SYK
GO:0002021	response to dietary excess	Biological process	3	18	606	16119	4.43317	0.028323	0.456334	1.54786	0.0049505	PRLH//BMP8A//LEP
GO:0035590	purinergic nucleotide receptor signaling pathway	Biological process	3	18	606	16119	4.43317	0.028323	0.456334	1.54786	0.0049505	P2RY8//P2RX1//P2RX5
GO:0044818	mitotic G2/M transition checkpoint	Biological process	3	18	606	16119	4.43317	0.028323	0.456334	1.54786	0.0049505	HMGA2//IER3//TICRR
GO:0006953	acute-phase response	Biological process	5	46	606	16119	2.8912	0.0284656	0.456334	1.54568	0.00825083	IL1B//PTGER3//HP//IL6//REG3A
GO:0042044	fluid transport	Biological process	5	46	606	16119	2.8912	0.0284656	0.456334	1.54568	0.00825083	AQP2//AQP5//MIP//MYO5B//PRKAR1B
GO:0042531	positive regulation of tyrosine phosphorylation of STAT protein	Biological process	5	46	606	16119	2.8912	0.0284656	0.456334	1.54568	0.00825083	LIF//CNTF//IL6//LEP//IL12A
GO:0048806	genitalia development	Biological process	5	46	606	16119	2.8912	0.0284656	0.456334	1.54568	0.00825083	ASB1//TEX15//STRA6//RBP4//KLHL10
GO:0090407	organophosphate biosynthetic process	Biological process	30	553	606	16119	1.44298	0.0285641	0.456334	1.54418	0.049505	PRPS1L1//PRPS1//OAS2//ADM//NPPB//CTPS1//PIGV//SLC27A1//ETNK2//PLA2G2E//PLA2G12A//PCYT1B//PIK3R6//FGF2//LPCAT2//ALDOA//MOCS1//GRM2//OPRM1//GALR3//RRM2//PDXK//ACOT7//PIGQ//RAMP1//PTGIR//AMPD3//UCK2//DGAT2//SLC26A1
GO:0061387	regulation of extent of cell growth	Biological process	6	62	606	16119	2.5741	0.0285783	0.456334	1.54396	0.00990099	NGF//TNFRSF12A//ISLR2//SEMA4D//NTRK3//TNR
GO:0071417	cellular response to organonitrogen compound	Biological process	25	443	606	16119	1.50107	0.0287915	0.458266	1.54074	0.0412541	BAIAP2//SOGA1//EIF4E//EIF4EBP1//AKT2//FGF1//FGF2//FGF22//GPLD1//ATP6V0C//ATP6V1G2//MMP3//GOT1//VWA2//IL1B//LEP//ICAM1//CASQ2//OPRM1//RAPGEF3//EGR2//EGR4//PRKAR1B//KLF2//KLF11
GO:0043547	positive regulation of GTPase activity	Biological process	26	465	606	16119	1.48726	0.0288671	0.458266	1.5396	0.0429043	SEMA4D//FGD2//ARHGAP26//MCF2L//ICAM1//USP17L2//PLEKHG2//VAV2//ASAP3//TBC1D16//SGSM3//TBC1D3C//TBC1D2//RALGPS1//RANGAP1//RAPGEF3//CCL26//ARHGAP33//NTRK3//AKT2//PGAM5//PSD4//RACGAP1//GDPGP1//PTGIR//ARHGAP9
GO:0032944	regulation of mononuclear cell proliferation	Biological process	12	172	606	16119	1.85574	0.0292933	0.463155	1.53323	0.019802	MIF//SASH3//TNFRSF4//IL12A//CORO1A//IL1B//IL6//HLA-DRB1//SFTPD//BTN2A2//EBI3//SYK
GO:0006720	isoprenoid metabolic process	Biological process	9	115	606	16119	2.08166	0.0293447	0.463155	1.53247	0.0148515	ABCA4//RBP4//RLBP1//STRA6//FDFT1//CYP2D6//CYP26B1//DGAT2//CYP1A1
GO:0019693	ribose phosphate metabolic process	Biological process	67	1417	606	16119	1.25768	0.0294404	0.463325	1.53106	0.110561	PRPS1L1//PRPS1//ADM//NPPB//TUBA3E//RAB3C//ARL8A//RHOB//SEPT5//RRAD//RRAS//TUBA1C//DIRAS3//RAB3D//AMPD3//ABCC9//KIF2C//KIF18B//ATP13A2//ABCA4//ABCB5//ABCB1//CARNS1//DNAH17//ABCC3//PICK1//CTPS1//ALDOA//GRM2//OPRM1//GALR3//ACOT7//RAMP1//PTGIR//RAPGEF3//SEMA4D//FGD2//ARHGAP26//MCF2L//ICAM1//USP17L2//PLEKHG2//VAV2//ALDOB//MYL3//TPM1//ASAP3//TBC1D16//SGSM3//TBC1D3C//TBC1D2//RALGPS1//RANGAP1//CCL26//ARH…
GO:0098542	defense response to other organism	Biological process	22	379	606	16119	1.54401	0.0295263	0.463343	1.52979	0.0363036	AIM2//MICA//HP//DEFB132//SFTPD//SYK//GALP//PGLYRP2//IL6//IL12A//SERPINE1//DHX58//BATF2//TRAF3//MICB//CD247//USP17L2//ABCC9//IRF5//OAS2//OASL//TREM1
GO:0071822	protein complex subunit organization	Biological process	67	1419	606	16119	1.25591	0.0302137	0.468162	1.5198	0.110561	HLA-DRB1//PADI4//HIST1H1C//H2AFX//TSPY1//BAIAP2//SHROOM1//LCP1//TRIOBP//AQP2//VIL1//ASF1B//HMGA1//SMARCC2//FANCA//SLC2A1//KPTN//CORO1A//ALDOA//PDLIM3//TRPV4//KIF2C//KIF18B//CLASP1//VASP//COX18//UBE2C//PAK3//SHROOM2//CCL26//ICAM1//PSRC1//PLK3//EIF4EBP1//DKK1//PSEN2//BID//AIM2//PANX3//PICK1//KCTD21//VWA2//ITPR3//KCNA3//P2RX1//KCTD14//TGM2//KRT14//RACGAP1//TUBA3E//CASQ2//TUBA1C//GJB1//IRAK1//PFKL//C…
GO:0007565	female pregnancy	Biological process	12	173	606	16119	1.84502	0.0304492	0.468162	1.51642	0.019802	IL1B//LIF//CYP27B1//TIMP1//CORIN//ADM//FOSB//HSD11B2//AQP2//LEP//OXT//FOSL1
GO:0001523	retinoid metabolic process	Biological process	7	80	606	16119	2.32741	0.0306572	0.468162	1.51347	0.0115512	RLBP1//CYP26B1//RBP4//DGAT2//STRA6//CYP1A1//ABCA4
GO:0046717	acid secretion	Biological process	7	80	606	16119	2.32741	0.0306572	0.468162	1.51347	0.0115512	GRM2//CYP4F2//IL1B//OXT//SGK1//MIF//SYK
GO:0009611	response to wounding	Biological process	47	946	606	16119	1.32152	0.0307278	0.468162	1.51247	0.0775578	IL6//RAPGEF3//KIF2C//PIK3R6//ALDOA//RACGAP1//ITPR3//RHOB//P2RX1//SERPINE1//GP6//SERPINE2//PLAT//TREM1//PRKAR1B//PTGIR//SYK//THPO//TIMP1//VAV2//MAFK//CYP4F2//SLC16A3//PDPN//C7//IL1B//PTGER3//HBEGF//FGF2//TPM1//WNT5B//ENO3//CYR61//NTRK3//UCK2//TNR//PGLYRP2//CMA1//IER3//TGM2//TNFRSF12A//VIL1//REG3A//UBASH3B//ADM//CYP1A1//PDX1
GO:0006152	purine nucleoside catabolic process	Biological process	53	1087	606	16119	1.29692	0.0307951	0.468162	1.51152	0.0874587	TUBA3E//RAB3C//ARL8A//RHOB//SEPT5//RRAD//RRAS//TUBA1C//DIRAS3//RAB3D//AMPD3//ABCC9//KIF2C//KIF18B//ATP13A2//ABCA4//ABCB5//ABCB1//CARNS1//DNAH17//ABCC3//PICK1//SEMA4D//FGD2//ARHGAP26//MCF2L//ICAM1//USP17L2//PLEKHG2//VAV2//ALDOB//MYL3//TPM1//ASAP3//TBC1D16//SGSM3//TBC1D3C//TBC1D2//RALGPS1//RANGAP1//RAPGEF3//CCL26//ARHGAP33//NTRK3//AKT2//SPRY2//PROM2//PGAM5//PSD4//RACGAP1//GDPGP1//PTGIR//ARHGAP9
GO:0046130	purine ribonucleoside catabolic process	Biological process	53	1087	606	16119	1.29692	0.0307951	0.468162	1.51152	0.0874587	TUBA3E//RAB3C//ARL8A//RHOB//SEPT5//RRAD//RRAS//TUBA1C//DIRAS3//RAB3D//AMPD3//ABCC9//KIF2C//KIF18B//ATP13A2//ABCA4//ABCB5//ABCB1//CARNS1//DNAH17//ABCC3//PICK1//SEMA4D//FGD2//ARHGAP26//MCF2L//ICAM1//USP17L2//PLEKHG2//VAV2//ALDOB//MYL3//TPM1//ASAP3//TBC1D16//SGSM3//TBC1D3C//TBC1D2//RALGPS1//RANGAP1//RAPGEF3//CCL26//ARHGAP33//NTRK3//AKT2//SPRY2//PROM2//PGAM5//PSD4//RACGAP1//GDPGP1//PTGIR//ARHGAP9
GO:0046039	GTP metabolic process	Biological process	38	738	606	16119	1.3696	0.0308777	0.468162	1.51036	0.0627063	TUBA3E//RAB3C//ARL8A//RHOB//SEPT5//RRAD//RRAS//TUBA1C//DIRAS3//RAB3D//SEMA4D//FGD2//ARHGAP26//MCF2L//ICAM1//USP17L2//PLEKHG2//VAV2//ASAP3//TBC1D16//SGSM3//TBC1D3C//TBC1D2//RALGPS1//RANGAP1//RAPGEF3//CCL26//ARHGAP33//NTRK3//AKT2//SPRY2//PROM2//PGAM5//PSD4//RACGAP1//GDPGP1//PTGIR//ARHGAP9
GO:0007019	microtubule depolymerization	Biological process	4	32	606	16119	3.32488	0.0308944	0.468162	1.51012	0.00660066	CLASP1//TRPV4//KIF2C//KIF18B
GO:0045429	positive regulation of nitric oxide biosynthetic process	Biological process	4	32	606	16119	3.32488	0.0308944	0.468162	1.51012	0.00660066	ICAM1//IL1B//IL6//OPRM1
GO:0046173	polyol biosynthetic process	Biological process	4	32	606	16119	3.32488	0.0308944	0.468162	1.51012	0.00660066	GOT1//LEP//FGF2//CYP27B1
GO:0070373	negative regulation of ERK1 and ERK2 cascade	Biological process	4	32	606	16119	3.32488	0.0308944	0.468162	1.51012	0.00660066	SPRY2//LIF//VRK3//DUSP26
GO:0007267	cell-cell signaling	Biological process	57	1182	606	16119	1.28269	0.0309479	0.468162	1.50937	0.0940594	HMGA2//SEPT5//ABCC9//CACNG4//GRM2//KCNA3//KCNJ9//PDYN//PCDHB6//RRAS//GALR3//PICK1//ETV5//RAPGEF3//IL1B//ITPR3//LEP//PRKAR1B//SLC2A1//PDX1//TRPV4//CDC20//RBP4//KISS1//P2RX1//PLAT//GPLD1//HLA-DRB1//FAM3D//BMP8A//PFKL//ADM//IL6//IL11//LIF//NGF//BAIAP2//PSEN2//EGR2//SYNGR1//SH3GL2//TNR//OXT//SERPINE2//OPRM1//CASQ2//DKK1//PAX8//CCL26//PANX3//BHLHA15//FGF11//GJB1//PTGIR//TFAP2C//GDF15
GO:0071346	cellular response to interferon-gamma	Biological process	8	98	606	16119	2.17135	0.0311952	0.4706	1.50591	0.0132013	HLA-DQB2//HLA-DRB1//ICAM1//IRF5//MT2A//OAS2//OASL//GAPDH
GO:0070613	regulation of protein processing	Biological process	13	194	606	16119	1.78241	0.0318467	0.477252	1.49694	0.0214521	SERPINE1//SERPINE2//USP17L2//CHAC1//C7//HSPBP1//PLAT//GPLD1//PACSIN3//IL1B//TIMP1//TIMP3//PLK3
GO:1903317	regulation of protein maturation	Biological process	13	194	606	16119	1.78241	0.0318467	0.477252	1.49694	0.0214521	SERPINE1//SERPINE2//USP17L2//CHAC1//C7//HSPBP1//PLAT//GPLD1//PACSIN3//IL1B//TIMP1//TIMP3//PLK3
GO:0008610	lipid biosynthetic process	Biological process	31	581	606	16119	1.41922	0.0320342	0.477252	1.49439	0.0511551	MIF//PIGV//SLC27A1//ETNK2//PLA2G2E//PLA2G12A//PCYT1B//PIK3R6//FGF2//LPCAT2//CYP17A1//FDFT1//SDR42E1//LSS//ADM//HSD11B2//LEP//GPLD1//CYP27B1//GFI1//PIGQ//SYK//GGT2//DGAT2//PPAP2C//CYP1A1//FGF1//P2RX1//ACOT7//IL1B//CYR61
GO:0032101	regulation of response to external stimulus	Biological process	31	581	606	16119	1.41922	0.0320342	0.477252	1.49439	0.0511551	AIM2//IL6//SYK//SERPINE2//PDPN//PDE6G//GRK1//VAV2//SERPINE1//CYP4F2//C7//IL1B//PTGER3//MIF//LEP//DHX58//PLAT//NTRK3//TNR//TRAF3//MICB//CD247//USP17L2//PGLYRP2//CMA1//IER3//TGM2//GPR124//FGF2//CYP27B1//UBASH3B
GO:0000302	response to reactive oxygen species	Biological process	11	155	606	16119	1.88767	0.0323001	0.477252	1.4908	0.0181518	NGF//TPM1//DUSP1//HP//FOSL1//TPO//KLF2//IL6//RHOB//PYCR1//PLK3
GO:0042098	T cell proliferation	Biological process	11	155	606	16119	1.88767	0.0323001	0.477252	1.4908	0.0181518	CORO1A//IL1B//IL6//IL12A//SASH3//HLA-DRB1//SFTPD//BTN2A2//EBI3//SYK//TNFRSF4
GO:0070665	positive regulation of leukocyte proliferation	Biological process	9	117	606	16119	2.04608	0.0323019	0.477252	1.49077	0.0148515	MIF//SASH3//TNFRSF4//IL12A//CORO1A//IL1B//IL6//EBI3//SYK
GO:0051270	regulation of cellular component movement	Biological process	32	604	606	16119	1.40922	0.0323353	0.477252	1.49032	0.0528053	IL6//ICAM1//CCDC40//GPR124//GPLD1//VIL1//FGF2//SERPINE1//AKT2//USP17L2//MMP3//SERPINE2//SGK1//PHLDA2//CCL26//SEMA4D//PDPN//CORO1A//HBEGF//FGF1//CYR61//NTRK3//CEMIP//CXCL16//WNT5B//KRT16//RRAS//TIE1//TPM1//MAP2K5//TIMP1//SEMA6A
GO:0097009	energy homeostasis	Biological process	3	19	606	16119	4.19984	0.0327176	0.481592	1.48522	0.0049505	BMP8A//AMPD3//CRTC3
GO:0098656	anion transmembrane transport	Biological process	12	175	606	16119	1.82393	0.032859	0.482374	1.48335	0.019802	PQLC2//SLC38A5//AKT2//SLC17A4//ANKH//EMB//RHAG//SLC26A1//CLCA4//GLRA2//ANO1//GABRQ
GO:0015711	organic anion transport	Biological process	21	362	606	16119	1.54304	0.0331121	0.484787	1.48001	0.0346535	SLC27A1//PQLC2//SLC38A5//ABCA4//AKT2//GRM2//RHAG//SLC16A3//ABCC3//MIP//SLCO2A1//SLC26A1//CYP4F2//IL1B//OXT//EMB//MIF//SLC2A1//SYK//FAM132B//LEP
GO:0048518	positive regulation of biological process	Biological process	179	4225	606	16119	1.12692	0.0332168	0.485018	1.47864	0.29538	NGF//FGF2//IL1B//IRAK1//NTRK3//PAK3//PDE6G//MAPK10//MAP2K5//LEP//IL12A//SEMA4D//PROM2//AKT2//CYR61//THPO//CCL26//BMP8A//PICK1//AIM2//PGLYRP2//TRAF3//MICB//GPLD1//HLA-DQB2//ABCB5//SASH3//IL6//ICAM1//TPM1//NPPB//OXT//C7//PSMB11//GTSE1//PSMB3//PSMD5//HYOU1//SYK//CNTF//ADM//DPP4//EGR4//FGF1//CEP131//IL11//PDX1//LIF//TIMP1//WDR77//FOSL1//CDC20//P2RX5//PDPN//GPR124//SPRY2//E2F1//CYP26B1//HMGA2//VIL1//M…
GO:1901990	regulation of mitotic cell cycle phase transition	Biological process	16	257	606	16119	1.65597	0.0338611	0.491992	1.4703	0.0264026	PSMB11//GTSE1//PSMB3//PSMD5//PLK3//USP17L2//UBE2C//CDC20//HMGA2//IER3//TICRR//DUSP1//CYP1A1//PDPN//E2F1//BID
GO:0010876	lipid localization	Biological process	17	278	606	16119	1.62656	0.0340147	0.491992	1.46833	0.0280528	SLC27A1//ABCA4//OSBP2//SLCO2A1//SPNS1//AKT2//IL6//DGAT2//LEP//IL1B//CYP4F2//OXT//RBP4//STRA6//MIF//SYK//FAM132B
GO:0007093	mitotic cell cycle checkpoint	Biological process	12	176	606	16119	1.81357	0.0341138	0.491992	1.46707	0.019802	PSMB11//GTSE1//PSMB3//PSMD5//UBE2C//CDC20//HMGA2//IER3//TICRR//PLK3//DUSP1//USP17L2
GO:0042516	regulation of tyrosine phosphorylation of Stat3 protein	Biological process	4	33	606	16119	3.22412	0.0341448	0.491992	1.46668	0.00660066	CNTF//IL6//LEP//LIF
GO:0043094	cellular metabolic compound salvage	Biological process	4	33	606	16119	3.22412	0.0341448	0.491992	1.46668	0.00660066	PDXK//GOT1//AMPD3//UCK2
GO:0042102	positive regulation of T cell proliferation	Biological process	7	82	606	16119	2.27065	0.0344453	0.495015	1.46287	0.0115512	EBI3//SYK//CORO1A//IL1B//IL6//IL12A//SASH3
GO:0046470	phosphatidylcholine metabolic process	Biological process	6	65	606	16119	2.45529	0.0349892	0.499142	1.45607	0.00990099	SLC27A1//PCYT1B//PLA2G2E//LPCAT2//PLA2G12A//GPLD1
GO:0048644	muscle organ morphogenesis	Biological process	6	65	606	16119	2.45529	0.0349892	0.499142	1.45607	0.00990099	XIRP2//MYL3//TNNI1//TPM1//CNTF//LIF
GO:0060429	epithelium development	Biological process	50	1025	606	16119	1.29751	0.0350221	0.499142	1.45566	0.0825083	FGF2//PAX8//DLL3//PSEN2//ADM//TULP3//VASP//EDAR//DKK1//TFAP2C//FOXN4//CCDC40//PDX1//CDSN//CRABP2//CST6//KRT14//KRT16//KRT34//GDF7//MNX1//TYRP1//VIL1//LCE1A//LCE2A//HBEGF//GFI1//CYR61//REG3A//CYP27B1//FNDC3A//HHIP//IL6//TGM2//SPRY2//KLF2//WDR77//ELF5//AKT2//FGF1//ETV5//RAPGEF3//ICAM1//SERPINE2//STRA6//CYP26B1//NTRK3//WNT5B//CYP1A1//LIF
GO:0008406	gonad development	Biological process	14	217	606	16119	1.71607	0.0350981	0.499142	1.45472	0.0231023	ICAM1//DMRTA1//PCYT1B//LEP//TSPY1//FSTL3//ERCC1//FANCA//KLHL10//RBP4//TFAP2C//HMGA2//CYP17A1//FNDC3A
GO:0070663	regulation of leukocyte proliferation	Biological process	12	177	606	16119	1.80332	0.0354023	0.500733	1.45097	0.019802	MIF//SASH3//TNFRSF4//IL12A//CORO1A//IL1B//IL6//HLA-DRB1//SFTPD//BTN2A2//EBI3//SYK
GO:0030073	insulin secretion	Biological process	13	197	606	16119	1.75526	0.035404	0.500733	1.45095	0.0214521	RAPGEF3//IL1B//ITPR3//LEP//PRKAR1B//SLC2A1//PDX1//RBP4//GPLD1//HLA-DRB1//FAM3D//BMP8A//PFKL
GO:0050731	positive regulation of peptidyl-tyrosine phosphorylation	Biological process	10	138	606	16119	1.92746	0.0354974	0.500733	1.4498	0.0165017	LIF//CNTF//IL6//LEP//IL12A//SEMA4D//ICAM1//IL11//MIF//SYK
GO:0042454	ribonucleoside catabolic process	Biological process	53	1097	606	16119	1.28509	0.0355767	0.500733	1.44883	0.0874587	TUBA3E//RAB3C//ARL8A//RHOB//SEPT5//RRAD//RRAS//TUBA1C//DIRAS3//RAB3D//AMPD3//ABCC9//KIF2C//KIF18B//ATP13A2//ABCA4//ABCB5//ABCB1//CARNS1//DNAH17//ABCC3//PICK1//SEMA4D//FGD2//ARHGAP26//MCF2L//ICAM1//USP17L2//PLEKHG2//VAV2//ALDOB//MYL3//TPM1//ASAP3//TBC1D16//SGSM3//TBC1D3C//TBC1D2//RALGPS1//RANGAP1//RAPGEF3//CCL26//ARHGAP33//NTRK3//AKT2//SPRY2//PROM2//PGAM5//PSD4//RACGAP1//GDPGP1//PTGIR//ARHGAP9
GO:0016042	lipid catabolic process	Biological process	16	259	606	16119	1.64318	0.0359641	0.504884	1.44413	0.0264026	CPT1C//LEP//NEU3//ACOT7//GPLD1//AKT2//CYP26B1//CYP4F2//CYP27B1//IL1B//CRTC3//PNPLA5//PLA2G2E//PLA1A//LIPN//PLA2G12A
GO:0055085	transmembrane transport	Biological process	58	1217	606	16119	1.26766	0.0361035	0.505118	1.44245	0.0957096	PQLC2//SLC38A5//ABCB1//ABCC9//AKT2//ATP6V0C//HTR3D//GLRA2//P2RX5//ANO1//TRPV6//TRPV4//SGK1//TPTE//CASQ2//KCNA3//KCNJ9//CACNA2D3//KCNK12//CACNA1F//SLC17A4//ANKH//SHROOM2//EMB//CACNG4//ITPR3//OPRM1//P2RX1//CACNG7//STRA6//RHAG//ATP13A2//AZIN2//SLC26A1//CLCA4//GABRQ//COX7A1//SLC2A6//PANX3//ABCA4//GJB1//ABCB5//AQP2//AQP5//SLC27A1//MIP//MYO5B//ATP6V1G2//MFSD6//PRKAR1B//SLC2A1//SLC2A5//SLCO2A1//AAAS//SP…
GO:0048708	astrocyte differentiation	Biological process	5	49	606	16119	2.71418	0.0361658	0.505118	1.4417	0.00825083	TSPAN2//LIF//SERPINE2//NTRK3//HMGA2
GO:0009203	ribonucleoside triphosphate catabolic process	Biological process	52	1075	606	16119	1.28665	0.0364432	0.505764	1.43838	0.0858086	TUBA3E//RAB3C//ARL8A//RHOB//SEPT5//RRAD//RRAS//TUBA1C//DIRAS3//RAB3D//ABCC9//KIF2C//KIF18B//ATP13A2//ABCA4//ABCB5//ABCB1//CARNS1//DNAH17//ABCC3//PICK1//SEMA4D//FGD2//ARHGAP26//MCF2L//ICAM1//USP17L2//PLEKHG2//VAV2//ALDOB//MYL3//TPM1//ASAP3//TBC1D16//SGSM3//TBC1D3C//TBC1D2//RALGPS1//RANGAP1//RAPGEF3//CCL26//ARHGAP33//NTRK3//AKT2//SPRY2//PROM2//PGAM5//PSD4//RACGAP1//GDPGP1//PTGIR//ARHGAP9
GO:0009207	purine ribonucleoside triphosphate catabolic process	Biological process	52	1075	606	16119	1.28665	0.0364432	0.505764	1.43838	0.0858086	TUBA3E//RAB3C//ARL8A//RHOB//SEPT5//RRAD//RRAS//TUBA1C//DIRAS3//RAB3D//ABCC9//KIF2C//KIF18B//ATP13A2//ABCA4//ABCB5//ABCB1//CARNS1//DNAH17//ABCC3//PICK1//SEMA4D//FGD2//ARHGAP26//MCF2L//ICAM1//USP17L2//PLEKHG2//VAV2//ALDOB//MYL3//TPM1//ASAP3//TBC1D16//SGSM3//TBC1D3C//TBC1D2//RALGPS1//RANGAP1//RAPGEF3//CCL26//ARHGAP33//NTRK3//AKT2//SPRY2//PROM2//PGAM5//PSD4//RACGAP1//GDPGP1//PTGIR//ARHGAP9
GO:1901068	guanosine-containing compound metabolic process	Biological process	38	748	606	16119	1.35129	0.0367577	0.505764	1.43465	0.0627063	TUBA3E//RAB3C//ARL8A//RHOB//SEPT5//RRAD//RRAS//TUBA1C//DIRAS3//RAB3D//SEMA4D//FGD2//ARHGAP26//MCF2L//ICAM1//USP17L2//PLEKHG2//VAV2//ASAP3//TBC1D16//SGSM3//TBC1D3C//TBC1D2//RALGPS1//RANGAP1//RAPGEF3//CCL26//ARHGAP33//NTRK3//AKT2//SPRY2//PROM2//PGAM5//PSD4//RACGAP1//GDPGP1//PTGIR//ARHGAP9
GO:0009266	response to temperature stimulus	Biological process	9	120	606	16119	1.99493	0.0371152	0.505764	1.43045	0.0148515	MICA//IL6//MICB//CRNN//ADM//SLC27A1//DRGX//FGF1//TRPV4
GO:0002456	T cell mediated immunity	Biological process	6	66	606	16119	2.41809	0.0373157	0.505764	1.42811	0.00990099	MICA//IL12A//ICAM1//IL1B//SASH3//STX11
GO:0014013	regulation of gliogenesis	Biological process	6	66	606	16119	2.41809	0.0373157	0.505764	1.42811	0.00990099	LIF//SERPINE2//NTRK3//HMGA2//ZNF488//ETV5
GO:0030838	positive regulation of actin filament polymerization	Biological process	6	66	606	16119	2.41809	0.0373157	0.505764	1.42811	0.00990099	PICK1//VIL1//CORO1A//CCL26//ICAM1//VASP
GO:0006595	polyamine metabolic process	Biological process	3	20	606	16119	3.98985	0.0374452	0.505764	1.4266	0.0049505	AZIN2//SRM//GOT1
GO:0034110	regulation of homotypic cell-cell adhesion	Biological process	3	20	606	16119	3.98985	0.0374452	0.505764	1.4266	0.0049505	SYK//SERPINE2//UBASH3B
GO:0042573	retinoic acid metabolic process	Biological process	3	20	606	16119	3.98985	0.0374452	0.505764	1.4266	0.0049505	CYP26B1//CYP1A1//STRA6
GO:0050995	negative regulation of lipid catabolic process	Biological process	3	20	606	16119	3.98985	0.0374452	0.505764	1.4266	0.0049505	GPLD1//IL1B//CRTC3
GO:0060602	branch elongation of an epithelium	Biological process	3	20	606	16119	3.98985	0.0374452	0.505764	1.4266	0.0049505	SPRY2//FGF1//TFAP2C
GO:0014015	positive regulation of gliogenesis	Biological process	4	34	606	16119	3.1293	0.0375865	0.505764	1.42497	0.00660066	LIF//SERPINE2//ZNF488//ETV5
GO:0052646	alditol phosphate metabolic process	Biological process	4	34	606	16119	3.1293	0.0375865	0.505764	1.42497	0.00660066	PLA1A//SLC27A1//PLA2G2E//PLA2G12A
GO:0044106	cellular amine metabolic process	Biological process	13	199	606	16119	1.73762	0.0379282	0.505764	1.42104	0.0214521	PSMB11//PSMB3//PSMD5//AZIN2//GOT1//SRM//SLC27A1//PCYT1B//LPCAT2//PLA2G2E//PLA2G12A//GPLD1//PAX8
GO:0009146	purine nucleoside triphosphate catabolic process	Biological process	52	1078	606	16119	1.28307	0.038031	0.505764	1.41986	0.0858086	TUBA3E//RAB3C//ARL8A//RHOB//SEPT5//RRAD//RRAS//TUBA1C//DIRAS3//RAB3D//ABCC9//KIF2C//KIF18B//ATP13A2//ABCA4//ABCB5//ABCB1//CARNS1//DNAH17//ABCC3//PICK1//SEMA4D//FGD2//ARHGAP26//MCF2L//ICAM1//USP17L2//PLEKHG2//VAV2//ALDOB//MYL3//TPM1//ASAP3//TBC1D16//SGSM3//TBC1D3C//TBC1D2//RALGPS1//RANGAP1//RAPGEF3//CCL26//ARHGAP33//NTRK3//AKT2//SPRY2//PROM2//PGAM5//PSD4//RACGAP1//GDPGP1//PTGIR//ARHGAP9
GO:0009894	regulation of catabolic process	Biological process	45	913	606	16119	1.31101	0.0380691	0.505764	1.41943	0.0742574	SOGA1//GPLD1//RAPGEF3//AKT2//SEMA4D//FGD2//ARHGAP26//MCF2L//ICAM1//USP17L2//PLEKHG2//VAV2//HSPBP1//ALDOB//MYL3//TPM1//ASAP3//TBC1D16//SGSM3//TBC1D3C//TBC1D2//RALGPS1//RANGAP1//CCL26//ARHGAP33//NTRK3//SPRY2//AZIN2//SERPINE2//PROM2//PGAM5//PSD4//RACGAP1//GDPGP1//PTGIR//ARHGAP9//IER3//IL1B//CRTC3//PACSIN3//TIMP1//TIMP3//TRIM67//HP//PLK3
GO:0038179	neurotrophin signaling pathway	Biological process	17	282	606	16119	1.60349	0.0381442	0.505764	1.41857	0.0280528	HBEGF//FGD2//FGF1//FGF2//MCF2L//FGF22//IRAK1//ITPR3//NGF//PRKAR1B//MAP2K5//PSEN2//SH3GL2//PLEKHG2//VAV2//SPRY2//NTRK3
GO:0009154	purine ribonucleotide catabolic process	Biological process	53	1102	606	16119	1.27926	0.0381747	0.505764	1.41822	0.0874587	TUBA3E//RAB3C//ARL8A//RHOB//SEPT5//RRAD//RRAS//TUBA1C//DIRAS3//RAB3D//AMPD3//ABCC9//KIF2C//KIF18B//ATP13A2//ABCA4//ABCB5//ABCB1//CARNS1//DNAH17//ABCC3//PICK1//RAPGEF3//SEMA4D//FGD2//ARHGAP26//MCF2L//ICAM1//USP17L2//PLEKHG2//VAV2//ALDOB//MYL3//TPM1//ASAP3//TBC1D16//SGSM3//TBC1D3C//TBC1D2//RALGPS1//RANGAP1//CCL26//ARHGAP33//NTRK3//AKT2//SPRY2//PROM2//PGAM5//PSD4//RACGAP1//GDPGP1//PTGIR//ARHGAP9
GO:0042542	response to hydrogen peroxide	Biological process	8	102	606	16119	2.0862	0.0382516	0.505764	1.41735	0.0132013	TPO//KLF2//IL6//RHOB//PYCR1//HP//DUSP1//FOSL1
GO:0002376	immune system process	Biological process	100	2247	606	16119	1.18376	0.0384433	0.505764	1.41518	0.165017	IL6//ICAM1//MICA//IL12A//AIM2//PGLYRP2//IRAK1//MAPK10//TRAF3//FSTL3//PSEN2//SYK//LCP1//HLA-DQB2//TREM1//HLA-DRB1//MICB//GPLD1//PSMB11//PSMB3//PSMD5//ERAP2//ABCB5//MARCH1//SASH3//IL1B//TRIL//MIF//C7//CCL26//SEMA4D//CXCL2//CXCL3//AIRE//NRROS//KIR3DL1//LIF//LAX1//TINAGL1//TNFRSF4//EBI3//GPI//MNX1//TSPAN2//RAB3C//KIF2C//RACGAP1//SH3GL2//VASP//CD247//DDIAS//THPO//IL11//CLEC1B//CORO1A//DPP4//GFI1//CYP2…
GO:0003014	renal system process	Biological process	7	84	606	16119	2.21658	0.0385318	0.505764	1.41418	0.0115512	HSD11B2//OXT//CORIN//NPPB//CYP4F2//AQP2//SGK1
GO:0050769	positive regulation of neurogenesis	Biological process	10	140	606	16119	1.89993	0.0385896	0.505764	1.41353	0.0165017	NGF//TNFRSF12A//ISLR2//SEMA4D//NTRK3//LIF//SERPINE2//ZNF488//ETV5//OPRM1
GO:0009888	tissue development	Biological process	76	1657	606	16119	1.21999	0.0386337	0.505764	1.41303	0.125413	FGF2//PAX8//DUSP1//DKK1//DLL3//PSEN2//HMGA2//ADM//TULP3//VASP//EDAR//TFAP2C//FOXN4//CCDC40//GPLD1//WNT5B//PDX1//ELF5//TIE1//TSPY1//SRPK3//ITGA7//MYL3//CDSN//CRABP2//CST6//KRT14//KRT16//KRT34//GDF7//MNX1//CYP27B1//BGLAP//TYRP1//ANKH//CREB3L1//VIL1//LCE1A//LCE2A//HBEGF//LEP//ZNF689//EGR2//GFI1//ENO3//CYR61//REG3A//LIF//RBP4//STRA6//EVC//BMP8A//XIRP2//TNNI1//TPM1//LRRC10//FNDC3A//CACNA1F//GRK1//HHIP…
GO:0009261	ribonucleotide catabolic process	Biological process	53	1103	606	16119	1.2781	0.0387114	0.505764	1.41216	0.0874587	TUBA3E//RAB3C//ARL8A//RHOB//SEPT5//RRAD//RRAS//TUBA1C//DIRAS3//RAB3D//AMPD3//ABCC9//KIF2C//KIF18B//ATP13A2//ABCA4//ABCB5//ABCB1//CARNS1//DNAH17//ABCC3//PICK1//RAPGEF3//SEMA4D//FGD2//ARHGAP26//MCF2L//ICAM1//USP17L2//PLEKHG2//VAV2//ALDOB//MYL3//TPM1//ASAP3//TBC1D16//SGSM3//TBC1D3C//TBC1D2//RALGPS1//RANGAP1//CCL26//ARHGAP33//NTRK3//AKT2//SPRY2//PROM2//PGAM5//PSD4//RACGAP1//GDPGP1//PTGIR//ARHGAP9
GO:0008584	male gonad development	Biological process	9	121	606	16119	1.97844	0.038823	0.505764	1.41091	0.0148515	CYP17A1//FNDC3A//FSTL3//ERCC1//FANCA//KLHL10//RBP4//TFAP2C//HMGA2
GO:0009895	negative regulation of catabolic process	Biological process	9	121	606	16119	1.97844	0.038823	0.505764	1.41091	0.0148515	GPLD1//AZIN2//SERPINE2//IER3//IL1B//CRTC3//TIMP1//TIMP3//HP
GO:0046546	development of primary male sexual characteristics	Biological process	9	121	606	16119	1.97844	0.038823	0.505764	1.41091	0.0148515	FSTL3//ERCC1//FANCA//KLHL10//RBP4//TFAP2C//HMGA2//CYP17A1//FNDC3A
GO:0040012	regulation of locomotion	Biological process	31	591	606	16119	1.39521	0.0389316	0.505764	1.4097	0.0511551	IL6//ICAM1//GPR124//GPLD1//VIL1//FGF2//SERPINE1//AKT2//USP17L2//MMP3//SERPINE2//SGK1//PHLDA2//CCL26//SEMA4D//PDPN//CORO1A//HBEGF//FGF1//CYR61//NTRK3//CEMIP//CXCL16//WNT5B//KRT16//RRAS//TIE1//TPM1//MAP2K5//TIMP1//SEMA6A
GO:0045685	regulation of glial cell differentiation	Biological process	5	50	606	16119	2.6599	0.0389904	0.505764	1.40904	0.00825083	LIF//SERPINE2//NTRK3//HMGA2//ZNF488
GO:0045137	development of primary sexual characteristics	Biological process	14	221	606	16119	1.68501	0.0399623	0.515726	1.39835	0.0231023	ICAM1//DMRTA1//PCYT1B//LEP//TSPY1//FSTL3//ERCC1//FANCA//KLHL10//RBP4//TFAP2C//HMGA2//CYP17A1//FNDC3A
GO:0007286	spermatid development	Biological process	8	103	606	16119	2.06594	0.0401698	0.515726	1.3961	0.0132013	DMRTC2//ROPN1L//TDRD5//DDIAS//FNDC3A//KLHL10//ODF2//HOOK1
GO:0045834	positive regulation of lipid metabolic process	Biological process	8	103	606	16119	2.06594	0.0401698	0.515726	1.3961	0.0132013	GPLD1//AKT2//FGF2//VAV2//FGF1//IL1B//CYP17A1//CYR61
GO:0030595	leukocyte chemotaxis	Biological process	10	141	606	16119	1.88645	0.0402033	0.515726	1.39574	0.0165017	IL6//CXCL3//IL1B//TREM1//SYK//SFTPD//CXCL16//EMR2//SERPINE1//CORO1A
GO:0009143	nucleoside triphosphate catabolic process	Biological process	52	1082	606	16119	1.27833	0.0402306	0.515726	1.39544	0.0858086	TUBA3E//RAB3C//ARL8A//RHOB//SEPT5//RRAD//RRAS//TUBA1C//DIRAS3//RAB3D//ABCC9//KIF2C//KIF18B//ATP13A2//ABCA4//ABCB5//ABCB1//CARNS1//DNAH17//ABCC3//PICK1//SEMA4D//FGD2//ARHGAP26//MCF2L//ICAM1//USP17L2//PLEKHG2//VAV2//ALDOB//MYL3//TPM1//ASAP3//TBC1D16//SGSM3//TBC1D3C//TBC1D2//RALGPS1//RANGAP1//RAPGEF3//CCL26//ARHGAP33//NTRK3//AKT2//SPRY2//PROM2//PGAM5//PSD4//RACGAP1//GDPGP1//PTGIR//ARHGAP9
GO:0019320	hexose catabolic process	Biological process	4	35	606	16119	3.03989	0.0412201	0.525093	1.38489	0.00660066	ALDOB//TPI1//FUT1//FUT6
GO:0090278	negative regulation of peptide hormone secretion	Biological process	4	35	606	16119	3.03989	0.0412201	0.525093	1.38489	0.00660066	FAM3D//BMP8A//PFKL//LEP
GO:0050890	cognition	Biological process	14	222	606	16119	1.67742	0.0412498	0.525093	1.38458	0.0231023	EGR2//GPI//PRKAR1B//GALR3//SORCS3//STRA6//FOSL1//AAAS//ITPR3//NGF//OXT//PSEN2//SGK1//TNR
GO:0046390	ribose phosphate biosynthetic process	Biological process	15	243	606	16119	1.64191	0.0415789	0.526179	1.38113	0.0247525	PRPS1L1//PRPS1//ADM//NPPB//CTPS1//ALDOA//GRM2//OPRM1//GALR3//ACOT7//RAMP1//PTGIR//AMPD3//UCK2//SLC26A1
GO:0007159	leukocyte cell-cell adhesion	Biological process	5	51	606	16119	2.60775	0.0419458	0.526179	1.37731	0.00825083	LEP//SEMA4D//IL1B//ICAM1//SYK
GO:0030516	regulation of axon extension	Biological process	5	51	606	16119	2.60775	0.0419458	0.526179	1.37731	0.00825083	NGF//TNFRSF12A//ISLR2//NTRK3//TNR
GO:0035690	cellular response to drug	Biological process	5	51	606	16119	2.60775	0.0419458	0.526179	1.37731	0.00825083	HMGA2//GPLD1//IL1B//MT2A//AIM2
GO:0050772	positive regulation of axonogenesis	Biological process	5	51	606	16119	2.60775	0.0419458	0.526179	1.37731	0.00825083	NGF//TNFRSF12A//ISLR2//SEMA4D//NTRK3
GO:0009164	nucleoside catabolic process	Biological process	53	1109	606	16119	1.27119	0.0420554	0.526179	1.37618	0.0874587	TUBA3E//RAB3C//ARL8A//RHOB//SEPT5//RRAD//RRAS//TUBA1C//DIRAS3//RAB3D//AMPD3//ABCC9//KIF2C//KIF18B//ATP13A2//ABCA4//ABCB5//ABCB1//CARNS1//DNAH17//ABCC3//PICK1//SEMA4D//FGD2//ARHGAP26//MCF2L//ICAM1//USP17L2//PLEKHG2//VAV2//ALDOB//MYL3//TPM1//ASAP3//TBC1D16//SGSM3//TBC1D3C//TBC1D2//RALGPS1//RANGAP1//RAPGEF3//CCL26//ARHGAP33//NTRK3//AKT2//SPRY2//PROM2//PGAM5//PSD4//RACGAP1//GDPGP1//PTGIR//ARHGAP9
GO:0042089	cytokine biosynthetic process	Biological process	8	104	606	16119	2.04608	0.0421509	0.526179	1.37519	0.0132013	ASB1//EBI3//IL6//IL1B//SFTPD//SYK//MAP2K5//CMA1
GO:0022402	cell cycle process	Biological process	55	1157	606	16119	1.26443	0.0422164	0.526179	1.37452	0.0907591	KIF18B//USP17L2//TICRR//E2F1//H2AFX//ATRIP//PLK3//EIF4E//EIF4EBP1//PSMB3//PSMD5//RRM2//GFI1//KLF11//CEP131//CLASP1//MYBL2//ODF2//ABCB1//CDC25C//SPRY2//RACGAP1//SPATA22//RHOB//SEPT5//PSMB11//GTSE1//HEPACAM//SGSM3//IL12A//KIF2C//TRIOBP//ARL8A//FAM64A//HMGA2//FAM83D//CDCA3//CDC20//AAAS//PSRC1//UBE2C//IER3//TEX15//DMRTC2//RXFP3//LIF//IL1B//CYP27B1//AKT2//MIF//DUSP1//DDIAS//CYP1A1//PDPN//BID
GO:0006071	glycerol metabolic process	Biological process	3	21	606	16119	3.79986	0.0425013	0.526179	1.3716	0.0049505	GOT1//LEP//DGAT2
GO:0030728	ovulation	Biological process	3	21	606	16119	3.79986	0.0425013	0.526179	1.3716	0.0049505	LEP//PLAT//CYP17A1
GO:0035812	renal sodium excretion	Biological process	3	21	606	16119	3.79986	0.0425013	0.526179	1.3716	0.0049505	CORIN//NPPB//OXT
GO:0035813	regulation of renal sodium excretion	Biological process	3	21	606	16119	3.79986	0.0425013	0.526179	1.3716	0.0049505	NPPB//OXT//CORIN
GO:1903047	mitotic cell cycle process	Biological process	39	780	606	16119	1.32995	0.0425876	0.526179	1.37072	0.0643564	KIF18B//PLK3//E2F1//EIF4E//EIF4EBP1//PSMB3//PSMD5//RRM2//GFI1//KLF11//CEP131//CLASP1//MYBL2//ODF2//ABCB1//CDC25C//SPRY2//RACGAP1//PSMB11//GTSE1//KIF2C//TRIOBP//ARL8A//FAM64A//HMGA2//FAM83D//CDCA3//CDC20//AAAS//PSRC1//USP17L2//UBE2C//IER3//TICRR//IL1B//DUSP1//CYP1A1//PDPN//BID
GO:0016101	diterpenoid metabolic process	Biological process	7	86	606	16119	2.16504	0.0429236	0.529133	1.3673	0.0115512	ABCA4//RBP4//RLBP1//STRA6//CYP26B1//DGAT2//CYP1A1
GO:0009887	organ morphogenesis	Biological process	42	851	606	16119	1.31276	0.0432589	0.532066	1.36392	0.0693069	FOXN4//CCDC40//SHROOM2//CYR61//PAX8//EVC//SPRY2//GFI1//MYO15A//EDAR//ADM//AQP5//BGLAP//TNFRSF11B//DKK1//STRA6//CYP26B1//CDSN//CNTF//RBP4//LIF//TULP3//HHIP//KLHL10//PROP1//GDF7//PSEN2//XIRP2//MYL3//TNNI1//TPM1//GRK1//ETV5//TREH//FGF2//PDX1//SEMA6A//RFNG//SFTPB//SYK//PHLDA2//BHLHE41
GO:0042110	T cell activation	Biological process	22	395	606	16119	1.48146	0.0434392	0.533082	1.36212	0.0363036	LCP1//PSEN2//ICAM1//DPP4//HLA-DQB2//HLA-DRB1//CD247//TNFRSF4//CORO1A//IL1B//IL6//IL12A//SASH3//SFTPD//STX11//SYK//DTX1//BTN2A2//MICA//MICB//EBI3//LAX1
GO:1901987	regulation of cell cycle phase transition	Biological process	16	266	606	16119	1.59994	0.0440733	0.539651	1.35582	0.0264026	PSMB11//GTSE1//PSMB3//PSMD5//PLK3//USP17L2//UBE2C//CDC20//HMGA2//IER3//TICRR//DUSP1//CYP1A1//PDPN//E2F1//BID
GO:0002757	immune response-activating signal transduction	Biological process	21	374	606	16119	1.49353	0.0444014	0.542452	1.3526	0.0346535	PGLYRP2//IRAK1//MAPK10//TRAF3//MICB//GPLD1//HLA-DQB2//HLA-DRB1//PSEN2//VASP//CD247//GFI1//TRIL//BAIAP2//WIPF2//ITPR3//SYK//VAV2//DHX58//LAX1//USP17L2
GO:1901653	cellular response to peptide	Biological process	18	309	606	16119	1.54946	0.0445112	0.54258	1.35153	0.029703	BAIAP2//SOGA1//EIF4E//EIF4EBP1//AKT2//FGF1//FGF2//FGF22//GPLD1//ATP6V0C//ATP6V1G2//GOT1//VWA2//IL1B//LEP//PRKAR1B//KLF2//KLF11
GO:1901564	organonitrogen compound metabolic process	Biological process	108	2462	606	16119	1.16681	0.0447927	0.544795	1.34879	0.178218	GOT1//PGLYRP2//TPI1//ALDOB//GSTT1//GGT2//AMPD3//PRPS1//OAS2//ADM//NPPB//TUBA3E//RAB3C//ARL8A//RHOB//SEPT5//RRAD//RRAS//TUBA1C//DIRAS3//RAB3D//ABCC9//KIF2C//KIF18B//ATP13A2//ABCA4//ABCB5//ABCB1//CARNS1//DNAH17//ABCC3//PICK1//UCK2//CTPS1//CMA1//ACY1//PSMB11//PSMB3//PSMD5//GLDC//OGDH//PYCR1//TYR//TPO//AZIN2//SRM//SLC27A1//PCYT1B//PLA1A//LPCAT2//NEU3//SFTPB//PPAP2C//ALDOA//TCN1//MOCS1//CYP1A1//GRM2//…
GO:0002792	negative regulation of peptide secretion	Biological process	4	36	606	16119	2.95545	0.0450455	0.544835	1.34635	0.00660066	FAM3D//BMP8A//PFKL//LEP
GO:0042503	tyrosine phosphorylation of Stat3 protein	Biological process	4	36	606	16119	2.95545	0.0450455	0.544835	1.34635	0.00660066	CNTF//IL6//LEP//LIF
GO:0009056	catabolic process	Biological process	124	2865	606	16119	1.15123	0.0454101	0.544835	1.34285	0.20462	EIF4E//ERCC1//HMGA1//HMGA2//TREH//ALDOB//ENO3//ALDOA//GAPDH//GPI//ENO4//OGDH//PFKFB4//PFKL//PFKP//PGAM2//TPI1//TUBA3E//RAB3C//ARL8A//RHOB//SEPT5//RRAD//RRAS//TUBA1C//DIRAS3//RAB3D//AMPD3//ABCC9//KIF2C//KIF18B//ATP13A2//ABCA4//ABCB5//ABCB1//CARNS1//DNAH17//ABCC3//PICK1//ENDOG//OAS2//UBE2C//USP49//USP17L2//USP17L3//SIAH2//UBE2G2//USP9Y//GOT1//GLDC//CPT1C//LEP//NEU3//MAP1LC3B//ACOT7//PGLYRP2//CYP2D6…
GO:0006869	lipid transport	Biological process	15	246	606	16119	1.62189	0.0454434	0.544835	1.34253	0.0247525	SLC27A1//ABCA4//AKT2//SLCO2A1//LEP//CYP4F2//IL1B//OXT//RBP4//STRA6//MIF//SYK//FAM132B//OSBP2//SPNS1
GO:0080134	regulation of response to stress	Biological process	46	949	606	16119	1.28931	0.0458501	0.544835	1.33866	0.0759076	AIM2//PGLYRP2//IRAK1//MAPK10//TRAF3//IL6//IL12A//IER3//SYK//SERPINE2//TEX15//PDPN//VAV2//SERPINE1//CYP4F2//C7//IL1B//PTGER3//GFI1//TRIL//DHX58//PLAT//HIC1//MIF//H2AFX//TRPV4//NTRK3//TNR//MICB//CD247//USP17L2//CMA1//TGM2//ZBP1//TNFRSF12A//VIL1//FGF2//HBEGF//REG3A//UBASH3B//PDX1//PYCR1//MMP3//HP//HMGA1//HMGA2
GO:0042060	wound healing	Biological process	34	669	606	16119	1.35182	0.0461468	0.544835	1.33586	0.0561056	RAPGEF3//KIF2C//PIK3R6//ALDOA//RACGAP1//ITPR3//RHOB//P2RX1//SERPINE1//GP6//SERPINE2//PLAT//TREM1//PRKAR1B//PTGIR//SYK//THPO//TIMP1//VAV2//MAFK//CYP4F2//SLC16A3//PDPN//IL6//HBEGF//ENO3//CYR61//TNFRSF12A//VIL1//FGF2//REG3A//UBASH3B//TPM1//WNT5B
GO:0010212	response to ionizing radiation	Biological process	9	125	606	16119	1.91513	0.0461861	0.544835	1.33549	0.0148515	ERCC1//RHOB//DDIAS//HMGA2//CYP17A1//H2AFX//ICAM1//KRT14//TICRR
GO:0006195	purine nucleotide catabolic process	Biological process	53	1116	606	16119	1.26321	0.0462316	0.544835	1.33506	0.0874587	TUBA3E//RAB3C//ARL8A//RHOB//SEPT5//RRAD//RRAS//TUBA1C//DIRAS3//RAB3D//AMPD3//ABCC9//KIF2C//KIF18B//ATP13A2//ABCA4//ABCB5//ABCB1//CARNS1//DNAH17//ABCC3//PICK1//RAPGEF3//SEMA4D//FGD2//ARHGAP26//MCF2L//ICAM1//USP17L2//PLEKHG2//VAV2//ALDOB//MYL3//TPM1//ASAP3//TBC1D16//SGSM3//TBC1D3C//TBC1D2//RALGPS1//RANGAP1//CCL26//ARHGAP33//NTRK3//AKT2//SPRY2//PROM2//PGAM5//PSD4//RACGAP1//GDPGP1//PTGIR//ARHGAP9
GO:1901658	glycosyl compound catabolic process	Biological process	53	1116	606	16119	1.26321	0.0462316	0.544835	1.33506	0.0874587	TUBA3E//RAB3C//ARL8A//RHOB//SEPT5//RRAD//RRAS//TUBA1C//DIRAS3//RAB3D//AMPD3//ABCC9//KIF2C//KIF18B//ATP13A2//ABCA4//ABCB5//ABCB1//CARNS1//DNAH17//ABCC3//PICK1//SEMA4D//FGD2//ARHGAP26//MCF2L//ICAM1//USP17L2//PLEKHG2//VAV2//ALDOB//MYL3//TPM1//ASAP3//TBC1D16//SGSM3//TBC1D3C//TBC1D2//RALGPS1//RANGAP1//RAPGEF3//CCL26//ARHGAP33//NTRK3//AKT2//SPRY2//PROM2//PGAM5//PSD4//RACGAP1//GDPGP1//PTGIR//ARHGAP9
GO:0030307	positive regulation of cell growth	Biological process	8	106	606	16119	2.00747	0.0463048	0.544835	1.33437	0.0132013	NGF//TNFRSF12A//ISLR2//SEMA4D//NTRK3//HBEGF//MAP2K5//CXCL16
GO:0051345	positive regulation of hydrolase activity	Biological process	40	809	606	16119	1.31516	0.0466219	0.544835	1.33141	0.0660066	P2RX1//BID//HYOU1//ITPR3//NGF//PRKAR1B//CYR61//GPLD1//FGF2//SEMA4D//FGD2//ARHGAP26//MCF2L//ICAM1//USP17L2//PLEKHG2//VAV2//VRK3//ALDOB//MYL3//TPM1//ASAP3//TBC1D16//SGSM3//TBC1D3C//TBC1D2//RALGPS1//RANGAP1//RAPGEF3//CCL26//ARHGAP33//NTRK3//AKT2//PGAM5//PSD4//RACGAP1//GDPGP1//PTGIR//ARHGAP9//AIM2
GO:0040007	growth	Biological process	42	856	606	16119	1.30509	0.0467109	0.544835	1.33058	0.0693069	ENOX2//EMP3//IL6//CYR61//SGK1//EVC//HBEGF//MAP2K5//CXCL16//CYP27B1//NPPB//SERPINE2//PSRC1//TNK1//KLF2//ERCC1//ETNK2//HEPACAM//RAI1//HMGA2//ENO3//PGLYRP2//NGF//TNFRSF12A//ISLR2//MT2A//SASH3//ADM//STRA6//LEP//SEMA4D//NTRK3//TNR//RBP4//FGF2//SPRY2//FGF1//TFAP2C//CNTF//GDF7//BMP8A
GO:0000075	cell cycle checkpoint	Biological process	15	247	606	16119	1.61532	0.0467862	0.544835	1.32988	0.0247525	E2F1//H2AFX//ATRIP//PSMB11//GTSE1//PSMB3//PSMD5//PLK3//USP17L2//UBE2C//CDC20//HMGA2//IER3//TICRR//DUSP1
GO:0048514	blood vessel morphogenesis	Biological process	25	465	606	16119	1.43005	0.0467922	0.544835	1.32983	0.0412541	RAMP1//RAPGEF3//PIK3R6//FGF1//GPI//RHOB//SERPINE1//TNFRSF12A//SYK//TIE1//VAV2//ADM//GPR124//CYR61//FGF2//GPLD1//OPTC//NPPB//IL6//CMA1//IL1B//RRAS//STRA6//MAP2K5//ITGA7
GO:1902533	positive regulation of intracellular signal transduction	Biological process	35	693	606	16119	1.34338	0.046867	0.544835	1.32913	0.0577558	FGF2//IL1B//IRAK1//NTRK3//PAK3//PDE6G//MAPK10//MAP2K5//SYK//MIF//SEMA4D//CBL//LIF//CNTF//IL6//LEP//IL12A//C18ORF32//TGM2//PIK3R6//IL11//KISS1//HIC1//OPRM1//PTGIR//STRA6//P2RX5//SPRY2//HBEGF//THPO//ICAM1//USP17L2//DHX58//BID//FGF1
GO:0006979	response to oxidative stress	Biological process	18	311	606	16119	1.53949	0.0468697	0.544835	1.32911	0.029703	PLK3//NGF//ETV5//PYCR1//TPM1//DUSP1//HP//FOSL1//TPO//KLF2//IL6//RHOB//DDIAS//MMP3//ERCC1//MICB//ATOX1//PDLIM1
GO:0055074	calcium ion homeostasis	Biological process	18	311	606	16119	1.53949	0.0468697	0.544835	1.32911	0.029703	CASQ2//TRPV4//CACNA1F//ADM//MCHR1//ITPR3//OPRM1//OXT//P2RX5//PSEN2//TGM2//FGF2//UBASH3B//CEMIP//PVALB//KISS1//RXFP3//CYP27B1
GO:0051246	regulation of protein metabolic process	Biological process	88	1970	606	16119	1.18818	0.0471108	0.544835	1.32688	0.145215	DIRAS3//CDC25C//NGF//FGF2//IL1B//IRAK1//NTRK3//PAK3//PDE6G//MAPK10//MAP2K5//DUSP1//LAX1//ROPN1L//PSEN2//SEMA4D//PROM2//AKT2//CYR61//THPO//CMA1//ZGPAT//EIF4E//AIRE//IL6//UBASH3B//P2RX1//BID//HYOU1//SYK//SERPINE1//SERPINE2//CEMIP//SPRY2//GDF7//CST6//TIMP1//TIMP3//USP17L2//CHAC1//GAPDH//ENC1//TRAF3//C7//SIAH2//VPS28//HSPBP1//MIF//DKK1//IL11//LIF//PRKAR1B//ASB1//AZIN2//CNTF//LEP//IL12A//GPI//VIL1//PI…
GO:0070301	cellular response to hydrogen peroxide	Biological process	6	70	606	16119	2.27992	0.0475969	0.544835	1.32242	0.00990099	TPO//PYCR1//HP//KLF2//IL6//RHOB
GO:0006972	hyperosmotic response	Biological process	3	22	606	16119	3.62714	0.0478803	0.544835	1.31984	0.0049505	OXT//TRPV4//AQP2
GO:0030539	male genitalia development	Biological process	3	22	606	16119	3.62714	0.0478803	0.544835	1.31984	0.0049505	KLHL10//ASB1//TEX15
GO:0051412	response to corticosterone	Biological process	3	22	606	16119	3.62714	0.0478803	0.544835	1.31984	0.0049505	FOSB//NTRK3//FOSL1
GO:0019935	cyclic-nucleotide-mediated signaling	Biological process	5	53	606	16119	2.50934	0.048252	0.544835	1.31648	0.00825083	RAPGEF3//ADM//OPRM1//PTGIR//CRTC3
GO:0042509	regulation of tyrosine phosphorylation of STAT protein	Biological process	5	53	606	16119	2.50934	0.048252	0.544835	1.31648	0.00825083	LIF//CNTF//IL6//LEP//IL12A
GO:0002831	regulation of response to biotic stimulus	Biological process	8	107	606	16119	1.98871	0.0484787	0.544835	1.31445	0.0132013	AIM2//IL12A//MIF//DHX58//TRAF3//MICB//CD247//USP17L2
GO:0001894	tissue homeostasis	Biological process	12	186	606	16119	1.71607	0.0485835	0.544835	1.31351	0.019802	RBP4//GPR116//SFTPD//BGLAP//ABCA4//TNFRSF11B//SYK//CORO1A//KLHL10//SASH3//TEX15//PRLH
GO:0048519	negative regulation of biological process	Biological process	156	3685	606	16119	1.12604	0.0485941	0.544835	1.31342	0.257426	SEMA4D//PLK3//E2F1//DKK1//FOSB//GFI1//FOXD3//HIC1//PDX1//LEP//MNT//NFX1//MAP2K5//PROP1//SMARCC2//TFAP2C//DUSP26//BHLHE41//HMGA2//KLF11//GLIS2//DUSP1//LAX1//NTRK3//PSEN2//ADM//MIF//TRIOBP//ZGPAT//CASQ2//IL6//UBASH3B//PSMB11//GTSE1//PSMB3//PSMD5//CLASP1//HEPACAM//SGSM3//IL12A//USP17L2//UBE2C//CDC20//IER3//GRM2//OPRM1//GALR3//SPRY2//EGR2//EGR4//AMIGO2//CYR61//IRAK1//KRT18//NGF//GRK1//SIAH2//TIMP1//C…
GO:0043410	positive regulation of MAPK cascade	Biological process	20	356	606	16119	1.49433	0.0486749	0.544835	1.3127	0.0330033	FGF2//IL1B//IRAK1//NTRK3//PAK3//PDE6G//MAPK10//MAP2K5//SYK//PIK3R6//MIF//SPRY2//ICAM1//IL6//OPRM1//THPO//IL11//KISS1//LEP//LIF
GO:0010941	regulation of cell death	Biological process	62	1337	606	16119	1.23346	0.048952	0.544835	1.31023	0.10231	MIF//P2RX1//BID//SPRY2//SEMA4D//PSMB11//PLK3//DUSP1//EGR2//EGR4//AMIGO2//CYR61//IL6//IRAK1//KRT18//LEP//NGF//PROP1//PSEN2//PSMB3//PSMD5//GRK1//SIAH2//TIMP1//HMGA2//CBL//IER3//HP//PDX1//USP17L2//SGK1//TRAF3//TNFRSF4//PAX8//IL12A//ADM//ENDOG//FGD2//MCF2L//GPLD1//IRF5//RHOB//TNFRSF12A//PLEKHG2//TGM2//VAV2//FOSL1//KLF11//GPI//MAP2K5//VIL1//CNTF//FGF2//NTRK3//E2F1//ICAM1//SERPINE1//PYCR1//MMP3//DDIAS/…
GO:0002637	regulation of immunoglobulin production	Biological process	4	37	606	16119	2.87557	0.0490624	0.544835	1.30925	0.00660066	SASH3//IL6//RBP4//TNFRSF4
GO:1901615	organic hydroxy compound metabolic process	Biological process	26	490	606	16119	1.41138	0.0492653	0.544835	1.30746	0.0429043	DGAT2//GOT1//LEP//TYR//TPO//SLC27A1//PCYT1B//LPCAT2//FDFT1//LSS//CPT1C//PDXK//CYP27B1//GFI1//CYP17A1//FGF2//CYP4F2//PLA2G2E//PLA2G12A//CYP1A1//TYRP1//RBP4//FGF1//GPLD1//IL1B//PAX8
GO:1901136	carbohydrate derivative catabolic process	Biological process	58	1241	606	16119	1.24314	0.0493198	0.544835	1.30698	0.0957096	TUBA3E//RAB3C//ARL8A//RHOB//SEPT5//RRAD//RRAS//TUBA1C//DIRAS3//RAB3D//AMPD3//ABCC9//KIF2C//KIF18B//ATP13A2//ABCA4//ABCB5//ABCB1//CARNS1//DNAH17//ABCC3//PICK1//NEU3//PGLYRP2//BCAN//FGF2//CEMIP//RAPGEF3//SEMA4D//FGD2//ARHGAP26//MCF2L//ICAM1//USP17L2//PLEKHG2//VAV2//ALDOB//MYL3//TPM1//ASAP3//TBC1D16//SGSM3//TBC1D3C//TBC1D2//RALGPS1//RANGAP1//CCL26//ARHGAP33//NTRK3//AKT2//SPRY2//PROM2//PGAM5//PSD4//R…
GO:0009199	ribonucleoside triphosphate metabolic process	Biological process	56	1193	606	16119	1.24857	0.0494088	0.544835	1.3062	0.0924092	TUBA3E//RAB3C//ARL8A//RHOB//SEPT5//RRAD//RRAS//TUBA1C//DIRAS3//RAB3D//ABCC9//KIF2C//KIF18B//ATP13A2//ABCA4//ABCB5//ABCB1//CARNS1//DNAH17//ABCC3//PICK1//CTPS1//ALDOA//SEMA4D//FGD2//ARHGAP26//MCF2L//ICAM1//USP17L2//PLEKHG2//VAV2//ALDOB//MYL3//TPM1//ASAP3//TBC1D16//SGSM3//TBC1D3C//TBC1D2//RALGPS1//RANGAP1//RAPGEF3//CCL26//ARHGAP33//NTRK3//AKT2//SPRY2//PROM2//PGAM5//PSD4//RACGAP1//GDPGP1//PTGIR//ARHG…
GO:0051222	positive regulation of protein transport	Biological process	14	228	606	16119	1.63327	0.0495965	0.544835	1.30455	0.0231023	IL6//EDAR//IL1B//MIF//SYK//AIM2//RBP4//TNFRSF4//AKT2//MIEF1//CEMIP//PLK3//CEP131//LEP

## Sheet: Down-regulated BP_result
LncRNA expression profiling of BMSCs in osteonecrosis of the femoral head associated with increased adipogenic and decreased osteogenic differentiation Qingyu Wanga,b,c, Qiwei Yangb,c, Gaoyang Chenb,c, Zhenwu Dua,b,c, Ming Rena,c, Ao Wanga, Haiyue Zhaob,c, Zhaoyan Li a,c, Guizhen Zhang*,a,b,c, Yang Song*,a,c a Department of Orthopedics of the Second Hospital of Jilin University, Ziqiang Street 21…
GO.ID	Term	Ontology	Count	Pop.Hits	List.Total	Pop.Total	Fold.Enrichment	Pvalue	FDR	Enrichment.Score	Gene.Ratio	GENES
GO:0019219	regulation of nucleobase-containing compound metabolic process	Biological process	573	4180	1530	16119	1.44419	1.12289e-25	6.13211e-22	24.9497	0.37451	SMARCAD1//RAD50//MRE11A//NPAT//POLA1//N4BP2L2//NCOA2//HEXIM1//TXNIP//LEFTY1//ZMYND11//ZNF268//ZHX1//OSR2//CREBBP//TCP10L//CTNNB1//CREBRF//BPTF//BEND6//JAZF1//MTF2//CPEB3//ZBTB1//FOXO1//SIRT1//RYBP//HEY2//SUZ12//GABPA//NIPBL//ZNF345//ZBTB20//GLI3//MKX//HCFC2//HMGB1//HOXA2//IRF8//ID4//IFI16//RBPJ//MDM2//NRARP//RLIM//TRIM33//TAF9B//MED1//OTUD7B//TENM2//RARB//RBL1//REST//BMI1//SMARCA2//SP3//TPR//NR2C…
GO:2000112	regulation of cellular macromolecule biosynthetic process	Biological process	505	3584	1530	16119	1.48447	1.16275e-24	2.18563e-21	23.9345	0.330065	NPAT//POLA1//N4BP2L2//NCOA2//HEXIM1//TXNIP//LEFTY1//ZMYND11//ZNF268//ZHX1//OSR2//CREBBP//TCP10L//CTNNB1//CREBRF//BPTF//BEND6//JAZF1//MTF2//CPEB3//ZBTB1//FOXO1//SIRT1//RYBP//HEY2//SUZ12//GABPA//NIPBL//ZNF345//ZBTB20//GLI3//MKX//HCFC2//HMGB1//HOXA2//IRF8//ID4//IFI16//RBPJ//MDM2//NRARP//RLIM//TRIM33//TAF9B//MED1//OTUD7B//TENM2//RARB//RBL1//REST//BMI1//SMARCA2//SP3//TPR//NR2C1//TRPS1//ZNF136//ZNF148/…
GO:0051171	regulation of nitrogen compound metabolic process	Biological process	579	4274	1530	16119	1.42722	1.20067e-24	2.18563e-21	23.9206	0.378431	SMARCAD1//RAD50//MRE11A//NPAT//POLA1//N4BP2L2//NCOA2//HEXIM1//TXNIP//LEFTY1//ZMYND11//ZNF268//ZHX1//OSR2//CREBBP//TCP10L//CTNNB1//CREBRF//BPTF//BEND6//JAZF1//MTF2//CPEB3//ZBTB1//FOXO1//SIRT1//RYBP//HEY2//SUZ12//GABPA//NIPBL//ZNF345//ZBTB20//GLI3//MKX//HCFC2//HMGB1//HOXA2//IRF8//ID4//IFI16//RBPJ//MDM2//NRARP//RLIM//TRIM33//TAF9B//MED1//OTUD7B//TENM2//RARB//RBL1//REST//BMI1//SMARCA2//SP3//TPR//NR2C…
GO:0051252	regulation of RNA metabolic process	Biological process	484	3411	1530	16119	1.49489	4.1882e-24	5.45331e-21	23.378	0.31634	NPAT//POLA1//N4BP2L2//NCOA2//HEXIM1//TXNIP//LEFTY1//ZMYND11//ZNF268//ZHX1//OSR2//CREBBP//TCP10L//CTNNB1//CREBRF//BPTF//BEND6//JAZF1//MTF2//CPEB3//ZBTB1//FOXO1//SIRT1//RYBP//HEY2//SUZ12//GABPA//NIPBL//ZNF345//ZBTB20//GLI3//MKX//HCFC2//HMGB1//HOXA2//IRF8//ID4//IFI16//RBPJ//MDM2//NRARP//RLIM//TRIM33//TAF9B//MED1//OTUD7B//TENM2//RARB//RBL1//REST//BMI1//SMARCA2//SP3//TPR//NR2C1//TRPS1//ZNF136//ZNF148/…
GO:0090304	nucleic acid metabolic process	Biological process	624	4727	1530	16119	1.39074	4.99296e-24	5.45331e-21	23.3016	0.407843	APLF//SIRT1//LIG4//SMARCAD1//RAD50//MRE11A//POLG2//RAD9B//DNA2//KIN//MCM9//DNAJC2//IGF1//NFIA//REV1//POLA1//ATR//NOL8//CCDC88A//RECQL//WRN//RMI1//MCM8//NPAT//N4BP2L2//NCOA2//HEXIM1//TXNIP//LEFTY1//ZMYND11//ZNF268//ZHX1//OSR2//CREBBP//TCP10L//CTNNB1//CREBRF//BPTF//BEND6//JAZF1//MTF2//CPEB3//ZBTB1//FOXO1//RYBP//HEY2//SUZ12//GABPA//NIPBL//ZNF345//ZBTB20//GLI3//MKX//HCFC2//HMGB1//HOXA2//IRF8//ID4//IF…
GO:0006139	nucleobase-containing compound metabolic process	Biological process	762	6109	1530	16119	1.31411	1.54766e-23	1.40863e-20	22.8103	0.498039	APLF//SIRT1//LIG4//SMARCAD1//RAD50//MRE11A//POLG2//RAD9B//DNA2//KIN//MCM9//DNAJC2//IGF1//NFIA//REV1//POLA1//ATR//NOL8//CCDC88A//RECQL//WRN//RMI1//MCM8//NPAT//N4BP2L2//NCOA2//HEXIM1//TXNIP//LEFTY1//ZMYND11//ZNF268//ZHX1//OSR2//CREBBP//TCP10L//CTNNB1//CREBRF//BPTF//BEND6//JAZF1//MTF2//CPEB3//ZBTB1//FOXO1//RYBP//HEY2//SUZ12//GABPA//NIPBL//ZNF345//ZBTB20//GLI3//MKX//HCFC2//HMGB1//HOXA2//IRF8//ID4//IF…
GO:0031326	regulation of cellular biosynthetic process	Biological process	528	3844	1530	16119	1.4471	2.52531e-23	1.78478e-20	22.5977	0.345098	NPAT//POLA1//N4BP2L2//NCOA2//HEXIM1//TXNIP//LEFTY1//ZMYND11//ZNF268//ZHX1//OSR2//CREBBP//TCP10L//CTNNB1//CREBRF//BPTF//BEND6//JAZF1//MTF2//CPEB3//ZBTB1//FOXO1//SIRT1//RYBP//HEY2//SUZ12//GABPA//NIPBL//ZNF345//ZBTB20//GLI3//MKX//HCFC2//HMGB1//HOXA2//IRF8//ID4//IFI16//RBPJ//MDM2//NRARP//RLIM//TRIM33//TAF9B//MED1//OTUD7B//TENM2//RARB//RBL1//REST//BMI1//SMARCA2//SP3//TPR//NR2C1//TRPS1//ZNF136//ZNF148/…
GO:0010556	regulation of macromolecule biosynthetic process	Biological process	512	3696	1530	16119	1.45943	2.61459e-23	1.78478e-20	22.5826	0.334641	NPAT//POLA1//N4BP2L2//NCOA2//HEXIM1//TXNIP//LEFTY1//ZMYND11//ZNF268//ZHX1//OSR2//CREBBP//TCP10L//CTNNB1//CREBRF//BPTF//BEND6//JAZF1//MTF2//CPEB3//ZBTB1//FOXO1//SIRT1//RYBP//HEY2//SUZ12//GABPA//NIPBL//ZNF345//ZBTB20//GLI3//MKX//HCFC2//HMGB1//HOXA2//IRF8//ID4//IFI16//RBPJ//MDM2//NRARP//RLIM//TRIM33//TAF9B//MED1//OTUD7B//TENM2//RARB//RBL1//REST//BMI1//SMARCA2//SP3//TPR//NR2C1//TRPS1//ZNF136//ZNF148/…
GO:0006355	regulation of transcription, DNA-templated	Biological process	467	3287	1530	16119	1.4968	3.30938e-23	2.00806e-20	22.4803	0.305229	NPAT//POLA1//N4BP2L2//NCOA2//HEXIM1//TXNIP//LEFTY1//ZMYND11//ZNF268//ZHX1//OSR2//CREBBP//TCP10L//CTNNB1//CREBRF//BPTF//BEND6//JAZF1//MTF2//CPEB3//ZBTB1//FOXO1//SIRT1//RYBP//HEY2//SUZ12//GABPA//NIPBL//ZNF345//ZBTB20//GLI3//MKX//HCFC2//HMGB1//HOXA2//IRF8//ID4//IFI16//RBPJ//MDM2//NRARP//RLIM//TRIM33//TAF9B//MED1//OTUD7B//TENM2//RARB//RBL1//REST//BMI1//SMARCA2//SP3//TPR//NR2C1//TRPS1//ZNF136//ZNF148/…
GO:0009889	regulation of biosynthetic process	Biological process	531	3889	1530	16119	1.43848	7.32233e-23	3.84029e-20	22.1354	0.347059	NPAT//POLA1//N4BP2L2//NCOA2//HEXIM1//TXNIP//LEFTY1//ZMYND11//ZNF268//ZHX1//OSR2//CREBBP//TCP10L//CTNNB1//CREBRF//BPTF//BEND6//JAZF1//MTF2//CPEB3//ZBTB1//FOXO1//SIRT1//RYBP//HEY2//SUZ12//GABPA//NIPBL//ZNF345//ZBTB20//GLI3//MKX//HCFC2//HMGB1//HOXA2//IRF8//ID4//IFI16//RBPJ//MDM2//NRARP//RLIM//TRIM33//TAF9B//MED1//OTUD7B//TENM2//RARB//RBL1//REST//BMI1//SMARCA2//SP3//TPR//NR2C1//TRPS1//ZNF136//ZNF148/…
GO:2001141	regulation of RNA biosynthetic process	Biological process	470	3327	1530	16119	1.4883	7.73543e-23	3.84029e-20	22.1115	0.30719	NPAT//POLA1//N4BP2L2//NCOA2//HEXIM1//TXNIP//LEFTY1//ZMYND11//ZNF268//ZHX1//OSR2//CREBBP//TCP10L//CTNNB1//CREBRF//BPTF//BEND6//JAZF1//MTF2//CPEB3//ZBTB1//FOXO1//SIRT1//RYBP//HEY2//SUZ12//GABPA//NIPBL//ZNF345//ZBTB20//GLI3//MKX//HCFC2//HMGB1//HOXA2//IRF8//ID4//IFI16//RBPJ//MDM2//NRARP//RLIM//TRIM33//TAF9B//MED1//OTUD7B//TENM2//RARB//RBL1//REST//BMI1//SMARCA2//SP3//TPR//NR2C1//TRPS1//ZNF136//ZNF148/…
GO:0080090	regulation of primary metabolic process	Biological process	689	5434	1530	16119	1.33581	2.95163e-22	1.34324e-19	21.5299	0.450327	SMARCAD1//RAD50//MRE11A//CDKN1B//PTEN//CCNG1//CCNT1//NPAT//POLA1//N4BP2L2//NCOA2//HEXIM1//TXNIP//LEFTY1//ZMYND11//ZNF268//ZHX1//OSR2//CREBBP//TCP10L//CTNNB1//CREBRF//BPTF//BEND6//JAZF1//MTF2//CPEB3//ZBTB1//FOXO1//SIRT1//RYBP//HEY2//SUZ12//GABPA//NIPBL//ZNF345//ZBTB20//GLI3//MKX//HCFC2//HMGB1//HOXA2//IRF8//ID4//IFI16//RBPJ//MDM2//NRARP//RLIM//TRIM33//TAF9B//MED1//OTUD7B//TENM2//RARB//RBL1//REST//B…
GO:0046483	heterocycle metabolic process	Biological process	772	6273	1530	16119	1.29655	4.21715e-22	1.77153e-19	21.375	0.504575	APLF//SIRT1//LIG4//SMARCAD1//RAD50//MRE11A//POLG2//RAD9B//DNA2//KIN//MCM9//DNAJC2//IGF1//NFIA//REV1//POLA1//ATR//NOL8//CCDC88A//RECQL//WRN//RMI1//MCM8//NPAT//N4BP2L2//NCOA2//HEXIM1//TXNIP//LEFTY1//ZMYND11//ZNF268//ZHX1//OSR2//CREBBP//TCP10L//CTNNB1//CREBRF//BPTF//BEND6//JAZF1//MTF2//CPEB3//ZBTB1//FOXO1//RYBP//HEY2//SUZ12//GABPA//NIPBL//ZNF345//ZBTB20//GLI3//MKX//HCFC2//HMGB1//HOXA2//IRF8//ID4//IF…
GO:0006725	cellular aromatic compound metabolic process	Biological process	773	6288	1530	16119	1.29513	5.41167e-22	2.11094e-19	21.2667	0.505229	APLF//SIRT1//LIG4//SMARCAD1//RAD50//MRE11A//POLG2//RAD9B//DNA2//KIN//MCM9//DNAJC2//IGF1//NFIA//REV1//POLA1//ATR//NOL8//CCDC88A//RECQL//WRN//RMI1//MCM8//NPAT//N4BP2L2//NCOA2//HEXIM1//TXNIP//LEFTY1//ZMYND11//ZNF268//ZHX1//OSR2//CREBBP//TCP10L//CTNNB1//CREBRF//BPTF//BEND6//JAZF1//MTF2//CPEB3//ZBTB1//FOXO1//RYBP//HEY2//SUZ12//GABPA//NIPBL//ZNF345//ZBTB20//GLI3//MKX//HCFC2//HMGB1//HOXA2//IRF8//ID4//IF…
GO:0044260	cellular macromolecule metabolic process	Biological process	872	7312	1530	16119	1.2564	6.11248e-22	2.14713e-19	21.2138	0.569935	APLF//SIRT1//LIG4//SMARCAD1//RAD50//MRE11A//POLG2//RAD9B//DNA2//KIN//MCM9//DNAJC2//IGF1//NFIA//REV1//POLA1//ATR//NOL8//CCDC88A//RECQL//WRN//RMI1//MCM8//CDKN1B//PTEN//CCNG1//CCNT1//NPAT//N4BP2L2//NCOA2//HEXIM1//TXNIP//LEFTY1//ZMYND11//ZNF268//ZHX1//OSR2//CREBBP//TCP10L//CTNNB1//CREBRF//BPTF//BEND6//JAZF1//MTF2//CPEB3//ZBTB1//FOXO1//RYBP//HEY2//SUZ12//GABPA//NIPBL//ZNF345//ZBTB20//GLI3//MKX//HCFC2/…
GO:0006351	transcription, DNA-templated	Biological process	476	3414	1530	16119	1.46889	6.2908e-22	2.14713e-19	21.2013	0.311111	NPAT//POLA1//N4BP2L2//NCOA2//HEXIM1//TXNIP//LEFTY1//ZMYND11//ZNF268//ZHX1//OSR2//CREBBP//TCP10L//CTNNB1//CREBRF//BPTF//BEND6//JAZF1//MTF2//CPEB3//ZBTB1//FOXO1//SIRT1//RYBP//HEY2//SUZ12//GABPA//NIPBL//ZNF345//ZBTB20//GLI3//MKX//HCFC2//HMGB1//HOXA2//IRF8//ID4//IFI16//RBPJ//MDM2//NRARP//RLIM//TRIM33//TAF9B//MED1//OTUD7B//TENM2//RARB//RBL1//REST//BMI1//SMARCA2//SP3//TPR//NR2C1//TRPS1//ZNF136//ZNF148/…
GO:0010468	regulation of gene expression	Biological process	534	3966	1530	16119	1.41852	1.43188e-21	4.59972e-19	20.8441	0.34902	NPAT//POLA1//N4BP2L2//NCOA2//HEXIM1//TXNIP//LEFTY1//ZMYND11//ZNF268//ZHX1//OSR2//CREBBP//TCP10L//CTNNB1//CREBRF//BPTF//BEND6//JAZF1//MTF2//CPEB3//ZBTB1//FOXO1//SIRT1//RYBP//HEY2//SUZ12//GABPA//NIPBL//ZNF345//ZBTB20//GLI3//MKX//HCFC2//HMGB1//HOXA2//IRF8//ID4//IFI16//RBPJ//MDM2//NRARP//RLIM//TRIM33//TAF9B//MED1//OTUD7B//TENM2//RARB//RBL1//REST//BMI1//SMARCA2//SP3//TPR//NR2C1//TRPS1//ZNF136//ZNF148/…
GO:0031323	regulation of cellular metabolic process	Biological process	679	5404	1530	16119	1.32374	1.14291e-20	3.46745e-18	19.942	0.443791	SMARCAD1//RAD50//MRE11A//CDKN1B//PTEN//CCNG1//CCNT1//NPAT//POLA1//N4BP2L2//NCOA2//HEXIM1//TXNIP//LEFTY1//ZMYND11//ZNF268//ZHX1//OSR2//CREBBP//TCP10L//CTNNB1//CREBRF//BPTF//BEND6//JAZF1//MTF2//CPEB3//ZBTB1//FOXO1//SIRT1//RYBP//HEY2//SUZ12//GABPA//NIPBL//ZNF345//ZBTB20//GLI3//MKX//HCFC2//HMGB1//HOXA2//IRF8//ID4//IFI16//RBPJ//MDM2//NRARP//RLIM//TRIM33//TAF9B//MED1//OTUD7B//TENM2//RARB//RBL1//REST//B…
GO:0016070	RNA metabolic process	Biological process	552	4192	1530	16119	1.38728	3.60154e-20	1.02075e-17	19.4435	0.360784	NPAT//POLA1//N4BP2L2//NCOA2//HEXIM1//TXNIP//LEFTY1//ZMYND11//ZNF268//ZHX1//OSR2//CREBBP//TCP10L//CTNNB1//CREBRF//BPTF//BEND6//JAZF1//MTF2//CPEB3//ZBTB1//FOXO1//SIRT1//RYBP//HEY2//SUZ12//GABPA//NIPBL//ZNF345//ZBTB20//GLI3//MKX//HCFC2//HMGB1//HOXA2//IRF8//ID4//IFI16//RBPJ//MDM2//NRARP//RLIM//TRIM33//TAF9B//MED1//OTUD7B//TENM2//RARB//RBL1//REST//BMI1//SMARCA2//SP3//TPR//NR2C1//TRPS1//ZNF136//ZNF148/…
GO:0034641	cellular nitrogen compound metabolic process	Biological process	785	6495	1530	16119	1.27332	3.73832e-20	1.02075e-17	19.4273	0.513072	APLF//SIRT1//LIG4//SMARCAD1//RAD50//MRE11A//POLG2//RAD9B//DNA2//KIN//MCM9//DNAJC2//IGF1//NFIA//REV1//POLA1//ATR//NOL8//CCDC88A//RECQL//WRN//RMI1//MCM8//NPAT//N4BP2L2//NCOA2//HEXIM1//TXNIP//LEFTY1//ZMYND11//ZNF268//ZHX1//OSR2//CREBBP//TCP10L//CTNNB1//CREBRF//BPTF//BEND6//JAZF1//MTF2//CPEB3//ZBTB1//FOXO1//RYBP//HEY2//SUZ12//GABPA//NIPBL//ZNF345//ZBTB20//GLI3//MKX//HCFC2//HMGB1//HOXA2//IRF8//ID4//IF…
GO:0060255	regulation of macromolecule metabolic process	Biological process	641	5062	1530	16119	1.33408	6.18867e-20	1.60935e-17	19.2084	0.418954	SMARCAD1//RAD50//MRE11A//CDKN1B//PTEN//CCNG1//CCNT1//NPAT//POLA1//N4BP2L2//NCOA2//HEXIM1//TXNIP//LEFTY1//ZMYND11//ZNF268//ZHX1//OSR2//CREBBP//TCP10L//CTNNB1//CREBRF//BPTF//BEND6//JAZF1//MTF2//CPEB3//ZBTB1//FOXO1//SIRT1//RYBP//HEY2//SUZ12//GABPA//NIPBL//ZNF345//ZBTB20//GLI3//MKX//HCFC2//HMGB1//HOXA2//IRF8//ID4//IFI16//RBPJ//MDM2//NRARP//RLIM//TRIM33//TAF9B//MED1//OTUD7B//TENM2//RARB//RBL1//REST//B…
GO:1901360	organic cyclic compound metabolic process	Biological process	783	6492	1530	16119	1.27066	8.71208e-20	2.16258e-17	19.0599	0.511765	APLF//SIRT1//LIG4//SMARCAD1//RAD50//MRE11A//POLG2//RAD9B//DNA2//KIN//MCM9//DNAJC2//IGF1//NFIA//REV1//POLA1//ATR//NOL8//CCDC88A//RECQL//WRN//RMI1//MCM8//NPAT//N4BP2L2//NCOA2//HEXIM1//TXNIP//LEFTY1//ZMYND11//ZNF268//ZHX1//OSR2//CREBBP//TCP10L//CTNNB1//CREBRF//BPTF//BEND6//JAZF1//MTF2//CPEB3//ZBTB1//FOXO1//RYBP//HEY2//SUZ12//GABPA//NIPBL//ZNF345//ZBTB20//GLI3//MKX//HCFC2//HMGB1//HOXA2//IRF8//ID4//IF…
GO:0032774	RNA biosynthetic process	Biological process	479	3528	1530	16119	1.43039	1.28826e-19	3.05879e-17	18.89	0.313072	NPAT//POLA1//N4BP2L2//NCOA2//HEXIM1//TXNIP//LEFTY1//ZMYND11//ZNF268//ZHX1//OSR2//CREBBP//TCP10L//CTNNB1//CREBRF//BPTF//BEND6//JAZF1//MTF2//CPEB3//ZBTB1//FOXO1//SIRT1//RYBP//HEY2//SUZ12//GABPA//NIPBL//ZNF345//ZBTB20//GLI3//MKX//HCFC2//HMGB1//HOXA2//IRF8//ID4//IFI16//RBPJ//MDM2//NRARP//RLIM//TRIM33//TAF9B//MED1//OTUD7B//TENM2//RARB//RBL1//REST//BMI1//SMARCA2//SP3//TPR//NR2C1//TRPS1//ZNF136//ZNF148/…
GO:0019222	regulation of metabolic process	Biological process	735	6025	1530	16119	1.28522	2.41265e-19	5.48979e-17	18.6175	0.480392	SMARCAD1//RAD50//MRE11A//CDKN1B//PTEN//CCNG1//CCNT1//NPAT//POLA1//N4BP2L2//NCOA2//HEXIM1//TXNIP//LEFTY1//ZMYND11//ZNF268//ZHX1//OSR2//CREBBP//TCP10L//CTNNB1//CREBRF//BPTF//BEND6//JAZF1//MTF2//CPEB3//ZBTB1//FOXO1//SIRT1//RYBP//HEY2//SUZ12//GABPA//NIPBL//ZNF345//ZBTB20//GLI3//MKX//HCFC2//HMGB1//HOXA2//IRF8//ID4//IFI16//RBPJ//MDM2//NRARP//RLIM//TRIM33//TAF9B//MED1//OTUD7B//TENM2//RARB//RBL1//REST//B…
GO:0006807	nitrogen compound metabolic process	Biological process	811	6870	1530	16119	1.24369	5.76519e-18	1.25935e-15	17.2392	0.530065	APLF//SIRT1//LIG4//SMARCAD1//RAD50//MRE11A//POLG2//RAD9B//DNA2//KIN//MCM9//DNAJC2//IGF1//NFIA//REV1//POLA1//ATR//NOL8//CCDC88A//RECQL//WRN//RMI1//MCM8//NPAT//CDO1//N4BP2L2//NCOA2//HEXIM1//TXNIP//LEFTY1//ZMYND11//ZNF268//ZHX1//OSR2//CREBBP//TCP10L//CTNNB1//CREBRF//BPTF//BEND6//JAZF1//MTF2//CPEB3//ZBTB1//FOXO1//RYBP//HEY2//SUZ12//GABPA//NIPBL//ZNF345//ZBTB20//GLI3//MKX//HCFC2//HMGB1//HOXA2//IRF8//I…
GO:0010467	gene expression	Biological process	613	4894	1530	16119	1.3196	1.346e-17	2.82712e-15	16.871	0.400654	NPAT//POLA1//N4BP2L2//NCOA2//HEXIM1//TXNIP//LEFTY1//ZMYND11//ZNF268//ZHX1//OSR2//CREBBP//TCP10L//CTNNB1//CREBRF//BPTF//BEND6//JAZF1//MTF2//CPEB3//ZBTB1//FOXO1//SIRT1//RYBP//HEY2//SUZ12//GABPA//NIPBL//ZNF345//ZBTB20//GLI3//MKX//HCFC2//HMGB1//HOXA2//IRF8//ID4//IFI16//RBPJ//MDM2//NRARP//RLIM//TRIM33//TAF9B//MED1//OTUD7B//TENM2//RARB//RBL1//REST//BMI1//SMARCA2//SP3//TPR//NR2C1//TRPS1//ZNF136//ZNF148/…
GO:0043170	macromolecule metabolic process	Biological process	937	8217	1530	16119	1.20136	1.42846e-17	2.88918e-15	16.8451	0.612418	APLF//SIRT1//LIG4//SMARCAD1//RAD50//MRE11A//POLG2//RAD9B//DNA2//KIN//MCM9//DNAJC2//IGF1//NFIA//REV1//POLA1//ATR//NOL8//CCDC88A//RECQL//WRN//RMI1//MCM8//CDKN1B//PTEN//CCNG1//CCNT1//NPAT//N4BP2L2//NCOA2//HEXIM1//TXNIP//LEFTY1//ZMYND11//ZNF268//ZHX1//OSR2//CREBBP//TCP10L//CTNNB1//CREBRF//BPTF//BEND6//JAZF1//MTF2//CPEB3//ZBTB1//FOXO1//RYBP//HEY2//SUZ12//GABPA//NIPBL//ZNF345//ZBTB20//GLI3//MKX//HCFC2/…
GO:0034645	cellular macromolecule biosynthetic process	Biological process	567	4459	1530	16119	1.33965	2.51701e-17	4.90907e-15	16.5991	0.370588	POLG2//RAD9B//DNA2//KIN//SIRT1//MCM9//DNAJC2//IGF1//NFIA//REV1//POLA1//ATR//NOL8//CCDC88A//RECQL//WRN//RMI1//MCM8//NPAT//N4BP2L2//NCOA2//HEXIM1//TXNIP//LEFTY1//ZMYND11//ZNF268//ZHX1//OSR2//CREBBP//TCP10L//CTNNB1//CREBRF//BPTF//BEND6//JAZF1//MTF2//CPEB3//ZBTB1//FOXO1//RYBP//HEY2//SUZ12//GABPA//NIPBL//ZNF345//ZBTB20//GLI3//MKX//HCFC2//HMGB1//HOXA2//IRF8//ID4//IFI16//RBPJ//MDM2//NRARP//RLIM//TRIM33/…
GO:0034654	nucleobase-containing compound biosynthetic process	Biological process	503	3857	1530	16119	1.37393	4.33036e-17	8.15452e-15	16.3635	0.328758	NPAT//POLA1//N4BP2L2//NCOA2//HEXIM1//TXNIP//LEFTY1//ZMYND11//ZNF268//ZHX1//OSR2//CREBBP//TCP10L//CTNNB1//CREBRF//BPTF//BEND6//JAZF1//MTF2//CPEB3//ZBTB1//FOXO1//SIRT1//RYBP//HEY2//SUZ12//GABPA//NIPBL//ZNF345//ZBTB20//GLI3//MKX//HCFC2//HMGB1//HOXA2//IRF8//ID4//IFI16//RBPJ//MDM2//NRARP//RLIM//TRIM33//TAF9B//MED1//OTUD7B//TENM2//RARB//RBL1//REST//BMI1//SMARCA2//SP3//TPR//NR2C1//TRPS1//ZNF136//ZNF148/…
GO:0009059	macromolecule biosynthetic process	Biological process	578	4597	1530	16119	1.32465	1.1885e-16	2.16346e-14	15.925	0.377778	POLG2//RAD9B//DNA2//KIN//SIRT1//MCM9//DNAJC2//IGF1//NFIA//REV1//POLA1//ATR//NOL8//CCDC88A//RECQL//WRN//RMI1//MCM8//NPAT//N4BP2L2//NCOA2//HEXIM1//TXNIP//LEFTY1//ZMYND11//ZNF268//ZHX1//OSR2//CREBBP//TCP10L//CTNNB1//CREBRF//BPTF//BEND6//JAZF1//MTF2//CPEB3//ZBTB1//FOXO1//RYBP//HEY2//SUZ12//GABPA//NIPBL//ZNF345//ZBTB20//GLI3//MKX//HCFC2//HMGB1//HOXA2//IRF8//ID4//IFI16//RBPJ//MDM2//NRARP//RLIM//TRIM33/…
GO:0019438	aromatic compound biosynthetic process	Biological process	505	3929	1530	16119	1.35412	6.6628e-16	1.17373e-13	15.1763	0.330065	NPAT//POLA1//N4BP2L2//NCOA2//HEXIM1//TXNIP//LEFTY1//ZMYND11//ZNF268//ZHX1//OSR2//CREBBP//TCP10L//CTNNB1//CREBRF//BPTF//BEND6//JAZF1//MTF2//CPEB3//ZBTB1//FOXO1//SIRT1//RYBP//HEY2//SUZ12//GABPA//NIPBL//ZNF345//ZBTB20//GLI3//MKX//HCFC2//HMGB1//HOXA2//IRF8//ID4//IFI16//RBPJ//MDM2//NRARP//RLIM//TRIM33//TAF9B//MED1//OTUD7B//TENM2//RARB//RBL1//REST//BMI1//SMARCA2//SP3//TPR//NR2C1//TRPS1//ZNF136//ZNF148/…
GO:0018130	heterocycle biosynthetic process	Biological process	504	3924	1530	16119	1.35316	8.3673e-16	1.42793e-13	15.0774	0.329412	NPAT//POLA1//N4BP2L2//NCOA2//HEXIM1//TXNIP//LEFTY1//ZMYND11//ZNF268//ZHX1//OSR2//CREBBP//TCP10L//CTNNB1//CREBRF//BPTF//BEND6//JAZF1//MTF2//CPEB3//ZBTB1//FOXO1//SIRT1//RYBP//HEY2//SUZ12//GABPA//NIPBL//ZNF345//ZBTB20//GLI3//MKX//HCFC2//HMGB1//HOXA2//IRF8//ID4//IFI16//RBPJ//MDM2//NRARP//RLIM//TRIM33//TAF9B//MED1//OTUD7B//TENM2//RARB//RBL1//REST//BMI1//SMARCA2//SP3//TPR//NR2C1//TRPS1//ZNF136//ZNF148/…
GO:0044271	cellular nitrogen compound biosynthetic process	Biological process	509	3985	1530	16119	1.34566	1.61923e-15	2.67958e-13	14.7907	0.33268	NPAT//POLA1//N4BP2L2//NCOA2//HEXIM1//TXNIP//LEFTY1//ZMYND11//ZNF268//ZHX1//OSR2//CREBBP//TCP10L//CTNNB1//CREBRF//BPTF//BEND6//JAZF1//MTF2//CPEB3//ZBTB1//FOXO1//SIRT1//RYBP//HEY2//SUZ12//GABPA//NIPBL//ZNF345//ZBTB20//GLI3//MKX//HCFC2//HMGB1//HOXA2//IRF8//ID4//IFI16//RBPJ//MDM2//NRARP//RLIM//TRIM33//TAF9B//MED1//OTUD7B//TENM2//RARB//RBL1//REST//BMI1//SMARCA2//SP3//TPR//NR2C1//TRPS1//ZNF136//ZNF148/…
GO:1901362	organic cyclic compound biosynthetic process	Biological process	511	4045	1530	16119	1.33091	1.16972e-14	1.87878e-12	13.9319	0.333987	NPAT//POLA1//N4BP2L2//NCOA2//HEXIM1//TXNIP//LEFTY1//ZMYND11//ZNF268//ZHX1//OSR2//CREBBP//TCP10L//CTNNB1//CREBRF//BPTF//BEND6//JAZF1//MTF2//CPEB3//ZBTB1//FOXO1//SIRT1//RYBP//HEY2//SUZ12//GABPA//NIPBL//ZNF345//ZBTB20//GLI3//MKX//HCFC2//HMGB1//HOXA2//IRF8//ID4//IFI16//RBPJ//MDM2//NRARP//RLIM//TRIM33//TAF9B//MED1//OTUD7B//TENM2//RARB//RBL1//REST//BMI1//SMARCA2//SP3//TPR//NR2C1//TRPS1//ZNF136//ZNF148/…
GO:0044237	cellular metabolic process	Biological process	1059	9829	1530	16119	1.1351	1.18321e-12	1.84615e-10	11.9269	0.692157	APLF//SIRT1//LIG4//SMARCAD1//RAD50//MRE11A//RAB23//ATG2B//ATG4C//RB1CC1//POLG2//RAD9B//DNA2//KIN//MCM9//DNAJC2//IGF1//NFIA//REV1//POLA1//ATR//NOL8//CCDC88A//RECQL//WRN//RMI1//MCM8//CDKN1B//PTEN//CCNG1//CCNT1//NPAT//CDO1//PAPSS1//N4BP2L2//NCOA2//HEXIM1//TXNIP//LEFTY1//ZMYND11//ZNF268//ZHX1//OSR2//CREBBP//TCP10L//CTNNB1//CREBRF//BPTF//BEND6//JAZF1//MTF2//CPEB3//ZBTB1//FOXO1//RYBP//HEY2//SUZ12//GABP…
GO:0044238	primary metabolic process	Biological process	1070	10052	1530	16119	1.12144	4.32917e-11	6.56712e-09	10.3636	0.699346	APLF//SIRT1//LIG4//SMARCAD1//RAD50//MRE11A//POLG2//RAD9B//DNA2//KIN//MCM9//DNAJC2//IGF1//NFIA//REV1//POLA1//ATR//NOL8//CCDC88A//RECQL//WRN//RMI1//MCM8//CDKN1B//PTEN//CCNG1//CCNT1//NPAT//CDO1//N4BP2L2//NCOA2//HEXIM1//TXNIP//LEFTY1//ZMYND11//ZNF268//ZHX1//OSR2//CREBBP//TCP10L//CTNNB1//CREBRF//BPTF//BEND6//JAZF1//MTF2//CPEB3//ZBTB1//FOXO1//RYBP//HEY2//SUZ12//GABPA//NIPBL//ZNF345//ZBTB20//GLI3//MKX//…
GO:0044249	cellular biosynthetic process	Biological process	630	5425	1530	16119	1.22345	6.51835e-11	9.62074e-09	10.1859	0.411765	POLG2//RAD9B//DNA2//KIN//SIRT1//MCM9//DNAJC2//IGF1//NFIA//REV1//POLA1//ATR//NOL8//CCDC88A//RECQL//WRN//RMI1//MCM8//NPAT//CDO1//N4BP2L2//NCOA2//HEXIM1//TXNIP//LEFTY1//ZMYND11//ZNF268//ZHX1//OSR2//CREBBP//TCP10L//CTNNB1//CREBRF//BPTF//BEND6//JAZF1//MTF2//CPEB3//ZBTB1//FOXO1//RYBP//HEY2//SUZ12//GABPA//NIPBL//ZNF345//ZBTB20//GLI3//MKX//HCFC2//HMGB1//HOXA2//IRF8//ID4//IFI16//RBPJ//MDM2//NRARP//RLIM//T…
GO:0071704	organic substance metabolic process	Biological process	1095	10348	1530	16119	1.11482	8.1869e-11	1.17654e-08	10.0869	0.715686	APLF//SIRT1//LIG4//SMARCAD1//RAD50//MRE11A//POLG2//RAD9B//DNA2//KIN//MCM9//DNAJC2//IGF1//NFIA//REV1//POLA1//ATR//NOL8//CCDC88A//RECQL//WRN//RMI1//MCM8//CDKN1B//PTEN//CCNG1//CCNT1//NPAT//CDO1//N4BP2L2//NCOA2//HEXIM1//TXNIP//LEFTY1//ZMYND11//ZNF268//ZHX1//OSR2//CREBBP//TCP10L//CTNNB1//CREBRF//BPTF//BEND6//JAZF1//MTF2//CPEB3//ZBTB1//FOXO1//RYBP//HEY2//SUZ12//GABPA//NIPBL//ZNF345//ZBTB20//GLI3//MKX//…
GO:1901576	organic substance biosynthetic process	Biological process	636	5526	1530	16119	1.21253	2.74794e-10	3.84782e-08	9.56099	0.415686	POLG2//RAD9B//DNA2//KIN//SIRT1//MCM9//DNAJC2//IGF1//NFIA//REV1//POLA1//ATR//NOL8//CCDC88A//RECQL//WRN//RMI1//MCM8//NPAT//CDO1//N4BP2L2//NCOA2//HEXIM1//TXNIP//LEFTY1//ZMYND11//ZNF268//ZHX1//OSR2//CREBBP//TCP10L//CTNNB1//CREBRF//BPTF//BEND6//JAZF1//MTF2//CPEB3//ZBTB1//FOXO1//RYBP//HEY2//SUZ12//GABPA//NIPBL//ZNF345//ZBTB20//GLI3//MKX//HCFC2//HMGB1//HOXA2//IRF8//ID4//IFI16//RBPJ//MDM2//NRARP//RLIM//T…
GO:0009058	biosynthetic process	Biological process	642	5605	1530	16119	1.20672	5.17233e-10	7.06153e-08	9.28631	0.419608	POLG2//RAD9B//DNA2//KIN//SIRT1//MCM9//DNAJC2//IGF1//NFIA//REV1//POLA1//ATR//NOL8//CCDC88A//RECQL//WRN//RMI1//MCM8//NPAT//CDO1//N4BP2L2//NCOA2//HEXIM1//TXNIP//LEFTY1//ZMYND11//ZNF268//ZHX1//OSR2//CREBBP//TCP10L//CTNNB1//CREBRF//BPTF//BEND6//JAZF1//MTF2//CPEB3//ZBTB1//FOXO1//RYBP//HEY2//SUZ12//GABPA//NIPBL//ZNF345//ZBTB20//GLI3//MKX//HCFC2//HMGB1//HOXA2//IRF8//ID4//IFI16//RBPJ//MDM2//NRARP//RLIM//T…
GO:0008152	metabolic process	Biological process	1160	11218	1530	16119	1.0894	8.65597e-09	1.15293e-06	8.06268	0.75817	APLF//SIRT1//LIG4//SMARCAD1//RAD50//MRE11A//RAB23//ATG2B//ATG4C//RB1CC1//POLG2//RAD9B//DNA2//KIN//MCM9//DNAJC2//IGF1//NFIA//REV1//POLA1//ATR//NOL8//CCDC88A//RECQL//WRN//RMI1//MCM8//CDKN1B//PTEN//CCNG1//CCNT1//NPAT//CDO1//PAPSS1//N4BP2L2//NCOA2//HEXIM1//TXNIP//LEFTY1//ZMYND11//ZNF268//ZHX1//OSR2//CREBBP//TCP10L//CTNNB1//CREBRF//BPTF//BEND6//JAZF1//MTF2//CPEB3//ZBTB1//FOXO1//RYBP//HEY2//SUZ12//GABP…
GO:0044782	cilium organization	Biological process	37	148	1530	16119	2.63382	2.82632e-08	3.67489e-06	7.54878	0.024183	IFT88//KIF3A//SCLT1//CEP162//RPGRIP1L//INTU//IFT81//NEK1//PCM1//CEP83//DYNC2LI1//RAB23//AHI1//KIF27//WDR35//CC2D2A//IFT80//WDR19//RFX3//DYNC2H1//IFT74//CEP290//FAM161A//TMEM67//BBS7//BBS10//RSPH4A//C11ORF63//SPEF2//OFD1//RSPH1//TTC21B//LCA5//LRRC6//CCDC176//HAP1//MNS1
GO:0042384	cilium assembly	Biological process	34	134	1530	16119	2.67313	6.91525e-08	8.78236e-06	7.16019	0.0222222	IFT88//BBS7//BBS10//RSPH4A//C11ORF63//SPEF2//OFD1//RSPH1//LRRC6//CCDC176//HAP1//KIF3A//SCLT1//CEP162//RPGRIP1L//INTU//IFT81//NEK1//PCM1//CEP83//DYNC2LI1//RAB23//AHI1//KIF27//WDR35//CC2D2A//IFT80//WDR19//RFX3//DYNC2H1//IFT74//CEP290//FAM161A//TMEM67
GO:0006302	double-strand break repair	Biological process	34	135	1530	16119	2.65333	8.41222e-08	1.04407e-05	7.07509	0.0222222	RAD50//HELQ//SFR1//SMC5//MMS22L//MCM9//RAD54B//MRE11A//WDR48//NABP1//SMC6//PALB2//MCM8//DNA2//SMARCAD1//LIG4//POLA1//PRKDC//PARPBP//UBR5//TRIP12//DTX3L//DDX1//APLF//EYA1//SETX//MSH2//DCLRE1C//WRN//BRCC3//PARP9//FAM175A//SMARCA5//BAZ1B
GO:0006281	DNA repair	Biological process	73	416	1530	16119	1.84874	1.64887e-07	2.00099e-05	6.78281	0.0477124	APLF//SIRT1//LIG4//MSH2//MSH3//GTF2H2//XPA//RAD50//HELQ//SFR1//SMC5//MMS22L//MCM9//RAD54B//MRE11A//WDR48//NABP1//SMC6//PALB2//MCM8//DNA2//SMARCAD1//WRN//USP1//USP47//HMGB1//RPA4//ATXN3//POLK//MLH3//PMS1//DTX3L//DDX1//EYA1//SETX//PRKDC//DCLRE1C//BRCC3//PARP9//FAM175A//SMARCA5//BAZ1B//POLA1//REV3L//REV1//PARPBP//UBR5//TRIP12//POLQ//TOPBP1//POLI//POLG2//JMY//RAD9B//EYA4//FANCF//KIN//SMG1//SHPRH//ERC…
GO:0060271	cilium morphogenesis	Biological process	38	166	1530	16119	2.41169	2.22615e-07	2.64282e-05	6.65245	0.0248366	IFT88//KIF3A//SCLT1//CEP162//RPGRIP1L//INTU//IFT81//NEK1//PCM1//CEP83//DYNC2LI1//RAB23//AHI1//KIF27//WDR35//CC2D2A//IFT80//WDR19//RFX3//DYNC2H1//IFT74//CEP290//FAM161A//TMEM67//BBS7//BBS10//RSPH4A//C11ORF63//SPEF2//OFD1//RSPH1//TTC21B//LRRC6//CCDC176//HAP1//AVIL//TBC1D32//TROVE2
GO:0050794	regulation of cellular process	Biological process	981	9385	1530	16119	1.10124	4.32498e-07	5.02526e-05	6.36402	0.641176	SMARCAD1//RAD50//MRE11A//CDKN1B//PTEN//CCNG1//CCNT1//NPAT//POLA1//N4BP2L2//NCOA2//HEXIM1//TXNIP//LEFTY1//ZMYND11//ZNF268//ZHX1//OSR2//CREBBP//TCP10L//CTNNB1//CREBRF//BPTF//BEND6//JAZF1//MTF2//CPEB3//ZBTB1//FOXO1//SIRT1//RYBP//HEY2//SUZ12//GABPA//NIPBL//ZNF345//ZBTB20//GLI3//MKX//HCFC2//HMGB1//HOXA2//IRF8//ID4//IFI16//RBPJ//MDM2//NRARP//RLIM//TRIM33//TAF9B//MED1//OTUD7B//TENM2//RARB//RBL1//REST//B…
GO:0006974	cellular response to DNA damage stimulus	Biological process	105	696	1530	16119	1.58938	9.84467e-07	0.000112004	6.0068	0.0686275	APLF//SIRT1//LIG4//RAD9B//INTS7//RPA4//ATR//CLOCK//MSH2//MSH3//GTF2H2//XPA//RAD50//HELQ//SFR1//SMC5//MMS22L//MCM9//RAD54B//MRE11A//WDR48//NABP1//SMC6//PALB2//MCM8//DNA2//SMARCAD1//WRN//POLQ//TOPBP1//POLI//POLG2//JMY//EYA4//FANCF//KIN//SMG1//SHPRH//ERCC6L2//EID3//RRM2B//TAOK3//UBR5//POLK//REV1//ATRX//INO80D//PARPBP//FANCL//PRKDC//FANCM//BARD1//RECQL//USP1//ZRANB3//CDC14B//SMC3//TRIP12//USP47//HMGB…
GO:0070647	protein modification by small protein conjugation or removal	Biological process	112	763	1530	16119	1.54647	1.66112e-06	0.00018513	5.7796	0.0732026	SHPRH//RNF180//BIRC2//UBR5//ASB2//RC3H2//G2E3//BCL2//TNKS2//WWP1//HECTD2//HECTD1//MYLIP//MDM2//HACE1//KLHL8//RBBP6//SIAH1//UBE3A//TRIP12//TRIM22//KLHL2//CISH//TRIM69//UBR1//FANCF//MYCBP2//TRIM2//SIRT1//RNF19A//LTN1//FBXL3//FBXO3//RAB40AL//PDZRN4//TRIM23//RLIM//TRIM33//UBA6//FBXW7//TRIM36//PRKCQ//KLHL7//FEM1C//TULP4//BIRC6//MIB1//BARD1//MARCH7//HLTF//RNF103//RNF128//DCAF17//VCPIP1//KLHL15//CUL5//R…
GO:0048736	appendage development	Biological process	35	162	1530	16119	2.27614	2.74876e-06	0.000294333	5.56086	0.0228758	CTNNB1//DLX5//LRP6//MYH3//WDR19//DYNC2H1//FRAS1//ALX1//GLI3//ASPH//ZNF141//BMPR1A//OSR2//RPGRIP1L//NIPBL//HOXA13//RSPO2//ALX4//MED1//RARB//CREBBP//TBC1D32//GJA1//LRP4//RAB23//IMPAD1//IFT88//INTU//RC3H2//BBS7//SMOC1//BMPR2//PLXNA2//SOX4//BCL2L11
GO:0060173	limb development	Biological process	35	162	1530	16119	2.27614	2.74876e-06	0.000294333	5.56086	0.0228758	CTNNB1//DLX5//LRP6//MYH3//WDR19//DYNC2H1//FRAS1//ALX1//GLI3//ASPH//ZNF141//BMPR1A//OSR2//RPGRIP1L//NIPBL//HOXA13//RSPO2//ALX4//MED1//RARB//CREBBP//TBC1D32//GJA1//LRP4//RAB23//IMPAD1//IFT88//PLXNA2//SOX4//BCL2L11//INTU//RC3H2//BBS7//SMOC1//BMPR2
GO:0007049	cell cycle	Biological process	196	1555	1530	16119	1.32792	1.31188e-05	0.00137773	4.8821	0.128105	SMC4//CCNG2//DNA2//RAD9B//INTS7//RPA4//ATR//CLOCK//CDKN1B//PTEN//CCNG1//CCNT1//ID4//POLA1//PPAT//PPP3CA//USP37//CUL5//MCM8//CUL2//NPAT//AKAP9//CNTRL//NEDD1//LIN54//NINL//CEP152//HSP90AA1//PPP1R12A//PPP1R12B//PCM1//CDK14//PPP1CB//CEP192//PRKAR2B//TAF2//CEP290//CEP70//OFD1//LATS1//CEP57//CCP110//EYA1//INSC//STAG1//SMC2//CENPC//CENPE//STAG2//SGOL2//DYRK1A//PDS5B//PDS5A//NUP160//NIPBL//AHCTF1//ANAPC4…
GO:0022402	cell cycle process	Biological process	152	1157	1530	16119	1.38407	1.62634e-05	0.00167574	4.78879	0.0993464	SMC4//CCNG2//DNA2//RAD9B//INTS7//RPA4//ATR//CLOCK//CDKN1B//ID4//POLA1//PPAT//PPP3CA//USP37//CUL5//MCM8//CUL2//NPAT//AKAP9//CNTRL//NEDD1//LIN54//NINL//CEP152//HSP90AA1//PPP1R12A//PPP1R12B//PCM1//CDK14//PPP1CB//CEP192//PRKAR2B//TAF2//CEP290//CEP70//OFD1//LATS1//CEP57//CCP110//EYA1//INSC//CKAP2//APC//MYH10//USP8//MSH2//MSH3//FANCM//TOP2B//DIAPH2//SEPT6//AHCTF1//CHMP1B//MAP9//KLHL13//ROCK2//MDM2//SOX…
GO:0035107	appendage morphogenesis	Biological process	30	142	1530	16119	2.22577	2.18666e-05	0.00217115	4.66022	0.0196078	CTNNB1//DLX5//LRP6//MYH3//WDR19//DYNC2H1//FRAS1//ALX1//GLI3//ASPH//ZNF141//BMPR1A//OSR2//RPGRIP1L//NIPBL//HOXA13//RSPO2//ALX4//MED1//RARB//CREBBP//TBC1D32//GJA1//LRP4//RAB23//IMPAD1//IFT88//PLXNA2//SOX4//BCL2L11
GO:0035108	limb morphogenesis	Biological process	30	142	1530	16119	2.22577	2.18666e-05	0.00217115	4.66022	0.0196078	CTNNB1//DLX5//LRP6//MYH3//WDR19//DYNC2H1//FRAS1//ALX1//BMPR1A//OSR2//RPGRIP1L//NIPBL//HOXA13//RSPO2//ALX4//MED1//RARB//CREBBP//TBC1D32//GJA1//GLI3//LRP4//RAB23//IMPAD1//IFT88//PLXNA2//SOX4//BCL2L11//ASPH//ZNF141
GO:0030031	cell projection assembly	Biological process	49	284	1530	16119	1.81771	2.74431e-05	0.00267619	4.56157	0.0320261	CD2AP//MYH10//IFT88//KIF3A//SCLT1//CEP162//RPGRIP1L//INTU//IFT81//NEK1//PCM1//CEP83//DYNC2LI1//RAB23//AHI1//KIF27//WDR35//CC2D2A//IFT80//WDR19//RFX3//DYNC2H1//IFT74//CEP290//FAM161A//TMEM67//S1PR1//NCK1//CCDC88A//RDX//APC//ROCK1//BBS7//BBS10//RSPH4A//C11ORF63//SPEF2//OFD1//RSPH1//LRRC6//CCDC176//FGD6//RHOQ//FNBP1L//TENM2//WASL//ARHGEF26//HAP1//TSGA10
GO:0050789	regulation of biological process	Biological process	1011	9882	1530	16119	1.07784	2.79673e-05	0.00267947	4.55335	0.660784	SMARCAD1//RAD50//MRE11A//CDKN1B//PTEN//CCNG1//CCNT1//NPAT//POLA1//N4BP2L2//NCOA2//HEXIM1//TXNIP//LEFTY1//ZMYND11//ZNF268//ZHX1//OSR2//CREBBP//TCP10L//CTNNB1//CREBRF//BPTF//BEND6//JAZF1//MTF2//CPEB3//ZBTB1//FOXO1//SIRT1//RYBP//HEY2//SUZ12//GABPA//NIPBL//ZNF345//ZBTB20//GLI3//MKX//HCFC2//HMGB1//HOXA2//IRF8//ID4//IFI16//RBPJ//MDM2//NRARP//RLIM//TRIM33//TAF9B//MED1//OTUD7B//TENM2//RARB//RBL1//REST//B…
GO:0010927	cellular component assembly involved in morphogenesis	Biological process	39	210	1530	16119	1.95655	3.34823e-05	0.00315254	4.47518	0.0254902	TMF1//IFT88//KIF3A//SCLT1//CEP162//RPGRIP1L//INTU//IFT81//NEK1//PCM1//CEP83//DYNC2LI1//RAB23//AHI1//KIF27//WDR35//CC2D2A//IFT80//WDR19//RFX3//DYNC2H1//IFT74//CEP290//FAM161A//TMEM67//PIKFYVE//BBS7//BBS10//RSPH4A//C11ORF63//SPEF2//OFD1//RSPH1//LRRC6//CCDC176//MYH3//MYH10//PDGFRA//HAP1
GO:0032446	protein modification by small protein conjugation	Biological process	96	682	1530	16119	1.48297	5.01719e-05	0.00460728	4.29954	0.0627451	SHPRH//RNF180//BIRC2//UBR5//ASB2//RC3H2//G2E3//BCL2//TNKS2//WWP1//HECTD2//HECTD1//MYLIP//MDM2//HACE1//KLHL8//RBBP6//SIAH1//UBE3A//TRIP12//TRIM22//KLHL2//CISH//TRIM69//UBR1//FANCF//MYCBP2//TRIM2//SIRT1//RNF19A//LTN1//FBXL3//FBXO3//RAB40AL//PDZRN4//TRIM23//RLIM//TRIM33//UBA6//FBXW7//TRIM36//PRKCQ//KLHL7//FEM1C//TULP4//BIRC6//MIB1//BARD1//MARCH7//HLTF//RNF103//RNF128//DCAF17//VCPIP1//KLHL15//CUL5//R…
GO:0007017	microtubule-based process	Biological process	76	511	1530	16119	1.56689	5.06202e-05	0.00460728	4.29568	0.0496732	EYA1//INSC//CAMSAP2//RNF19A//GAS2L3//MID1//ATXN3//PARD3//DST//DOCK7//CLIP1//SPAST//DYX1C1//LRRC6//RSPH4A//ARMC4//DNAH7//KIF27//CENPE//KIF3A//KIFAP3//KTN1//KIF21A//KIF20B//STMN2//SPECC1L//CKAP2//EML4//APC//KIZ//SMC3//SASS6//CEP152//CCP110//IFT88//APP//BLOC1S6//HAP1//KATNAL2//KATNAL1//CNTLN//ROCK2//TMEM67//CEP120//CTNNB1//GCC2//CDKN1B//RGS2//PCM1//C11ORF63//CEP57//CEP350//SPEF2//OFD1//RSPH1//WDR35/…
GO:0009214	cyclic nucleotide catabolic process	Biological process	9	21	1530	16119	4.51513	6.23499e-05	0.00558185	4.20516	0.00588235	PDE10A//PDE7B//PDE1A//PDE4B//PDE4D//PDE7A//PDE8A//PDE8B//PDE5A
GO:0030326	embryonic limb morphogenesis	Biological process	26	123	1530	16119	2.22697	7.46133e-05	0.00646767	4.12718	0.0169935	OSR2//CTNNB1//RPGRIP1L//NIPBL//HOXA13//RSPO2//LRP6//ALX4//MED1//RARB//CREBBP//TBC1D32//GJA1//GLI3//LRP4//RAB23//IMPAD1//BMPR1A//IFT88//BCL2L11//DLX5//MYH3//WDR19//DYNC2H1//FRAS1//ALX1
GO:0035113	embryonic appendage morphogenesis	Biological process	26	123	1530	16119	2.22697	7.46133e-05	0.00646767	4.12718	0.0169935	CTNNB1//DLX5//LRP6//MYH3//WDR19//DYNC2H1//FRAS1//ALX1//OSR2//RPGRIP1L//NIPBL//HOXA13//RSPO2//ALX4//MED1//RARB//CREBBP//TBC1D32//GJA1//GLI3//LRP4//RAB23//IMPAD1//BMPR1A//IFT88//BCL2L11
GO:0009154	purine ribonucleotide catabolic process	Biological process	142	1102	1530	16119	1.35754	8.03532e-05	0.00685639	4.095	0.0928105	GNA13//RAB31//LRRK2//EEF1A1//RHOQ//GBP2//GNL1//TUBB2B//TRIM23//ARHGAP5//MTIF2//TUBD1//RASD1//RAB23//SEPT4//RAB27A//RAB27B//RAP2A//RAP2B//RIT1//GUF1//EIF5B//PDE10A//PDE7B//PDE1A//PDE4B//PDE4D//PDE7A//PDE8A//PDE8B//ABCC4//ABCA7//ABCA10//ABCA8//CENPE//POLQ//KIF3A//DMC1//DDX1//DDX6//DHX36//DNA2//ABCA1//BPTF//ABCB7//ABCA5//RAD54B//ABCA12//MLH3//ATAD2//GTF2H2//HSP90AA1//ERCC6L2//MSH2//MSH3//MYH3//MYH10…
GO:0009261	ribonucleotide catabolic process	Biological process	142	1103	1530	16119	1.35631	8.38855e-05	0.00704767	4.07631	0.0928105	GNA13//RAB31//LRRK2//EEF1A1//RHOQ//GBP2//GNL1//TUBB2B//TRIM23//ARHGAP5//MTIF2//TUBD1//RASD1//RAB23//SEPT4//RAB27A//RAB27B//RAP2A//RAP2B//RIT1//GUF1//EIF5B//PDE10A//PDE7B//PDE1A//PDE4B//PDE4D//PDE7A//PDE8A//PDE8B//ABCC4//ABCA7//ABCA10//ABCA8//CENPE//POLQ//KIF3A//DMC1//DDX1//DDX6//DHX36//DNA2//ABCA1//BPTF//ABCB7//ABCA5//RAD54B//ABCA12//MLH3//ATAD2//GTF2H2//HSP90AA1//ERCC6L2//MSH2//MSH3//MYH3//MYH10…
GO:0072523	purine-containing compound catabolic process	Biological process	144	1122	1530	16119	1.35212	8.65566e-05	0.0071619	4.0627	0.0941176	DPYD//GNA13//RAB31//LRRK2//EEF1A1//RHOQ//GBP2//GNL1//TUBB2B//TRIM23//ARHGAP5//MTIF2//TUBD1//RASD1//RAB23//SEPT4//RAB27A//RAB27B//RAP2A//RAP2B//RIT1//GUF1//EIF5B//PDE10A//PDE7B//PDE1A//PDE4B//PDE4D//PDE7A//PDE8A//PDE8B//ABCC4//ABCA7//ABCA10//ABCA8//CENPE//POLQ//KIF3A//DMC1//DDX1//DDX6//DHX36//DNA2//ABCA1//BPTF//ABCB7//ABCA5//RAD54B//ABCA12//MLH3//ATAD2//GTF2H2//HSP90AA1//ERCC6L2//MSH2//MSH3//MYH3/…
GO:0006195	purine nucleotide catabolic process	Biological process	142	1116	1530	16119	1.34051	0.000144958	0.0118152	3.83876	0.0928105	GNA13//RAB31//LRRK2//EEF1A1//RHOQ//GBP2//GNL1//TUBB2B//TRIM23//ARHGAP5//MTIF2//TUBD1//RASD1//RAB23//SEPT4//RAB27A//RAB27B//RAP2A//RAP2B//RIT1//GUF1//EIF5B//PDE10A//PDE7B//PDE1A//PDE4B//PDE4D//PDE7A//PDE8A//PDE8B//ABCC4//ABCA7//ABCA10//ABCA8//CENPE//POLQ//KIF3A//DMC1//DDX1//DDX6//DHX36//DNA2//ABCA1//BPTF//ABCB7//ABCA5//RAD54B//ABCA12//MLH3//ATAD2//GTF2H2//HSP90AA1//ERCC6L2//MSH2//MSH3//MYH3//MYH10…
GO:0006198	cAMP catabolic process	Biological process	8	19	1530	16119	4.43591	0.000187729	0.0148578	3.72647	0.00522876	PDE10A//PDE7B//PDE1A//PDE4B//PDE4D//PDE7A//PDE8A//PDE8B
GO:0071108	protein K48-linked deubiquitination	Biological process	8	19	1530	16119	4.43591	0.000187729	0.0148578	3.72647	0.00522876	USP33//ATXN3//YOD1//OTUD7B//USP37//VCPIP1//USP8//USP34
GO:0009166	nucleotide catabolic process	Biological process	143	1134	1530	16119	1.32852	0.000207111	0.0159996	3.6838	0.0934641	GNA13//RAB31//LRRK2//EEF1A1//RHOQ//GBP2//GNL1//TUBB2B//TRIM23//ARHGAP5//MTIF2//TUBD1//RASD1//RAB23//SEPT4//RAB27A//RAB27B//RAP2A//RAP2B//RIT1//GUF1//EIF5B//PDE10A//PDE7B//PDE1A//PDE4B//PDE4D//PDE7A//PDE8A//PDE8B//ABCC4//ABCA7//ABCA10//ABCA8//CENPE//POLQ//KIF3A//DMC1//DDX1//DDX6//DHX36//DNA2//ABCA1//BPTF//ABCB7//ABCA5//RAD54B//ABCA12//MLH3//ATAD2//GTF2H2//HSP90AA1//ERCC6L2//MSH2//MSH3//MYH3//MYH10…
GO:0016567	protein ubiquitination	Biological process	88	638	1530	16119	1.45314	0.000208015	0.0159996	3.6819	0.0575163	SHPRH//RNF180//BIRC2//UBR5//ASB2//RC3H2//G2E3//BCL2//TNKS2//WWP1//HECTD2//HECTD1//MYLIP//MDM2//HACE1//KLHL8//RBBP6//SIAH1//UBE3A//TRIP12//TOPORS//FBXL2//FANCL//PTEN//LEO1//DTX3L//CTR9//SUZ12//GLMN//SOX4//PER2//LRRK2//TICAM1//ANGPT1//SEPT4//FBXW7//RASSF5//RYBP//RNF6//ANAPC4//ARRDC3//BMI1//CDC14B//CNOT4//TTC3//BARD1//WDR48//TRIM22//KLHL2//CISH//TRIM69//UBR1//FANCF//MYCBP2//TRIM2//SIRT1//RNF19A//LTN…
GO:0000042	protein targeting to Golgi	Biological process	7	15	1530	16119	4.91647	0.000221937	0.0168333	3.65377	0.00457516	RGPD4//RGPD1//RGPD3//RGPD8//RGPD2//TRIP11//GCC2
GO:0006310	DNA recombination	Biological process	39	229	1530	16119	1.79422	0.000229662	0.0170599	3.63891	0.0254902	SMARCAD1//RAD50//MRE11A//FANCM//TOP2B//DNA2//SMC5//POLA1//SMC6//HELQ//SFR1//MMS22L//MCM9//RAD54B//WDR48//NABP1//PALB2//MCM8//MSH2//DMC1//MLH3//MSH3//HMGB1//LIG4//PRKDC//APLF//ZRANB3//PARPBP//KIN//RPA4//HMGB3//RBPJ//EID3//ATRX//INO80D//RECQL//DCLRE1C//WRN//MND1
GO:0046434	organophosphate catabolic process	Biological process	148	1183	1530	16119	1.31802	0.000231172	0.0170599	3.63606	0.096732	GNA13//RAB31//LRRK2//EEF1A1//RHOQ//GBP2//GNL1//TUBB2B//TRIM23//ARHGAP5//MTIF2//TUBD1//RASD1//RAB23//SEPT4//RAB27A//RAB27B//RAP2A//RAP2B//RIT1//GUF1//EIF5B//PDE10A//PDE7B//PDE1A//PDE4B//PDE4D//PDE7A//PDE8A//PDE8B//ABCC4//ABCA7//ABCA10//ABCA8//CENPE//POLQ//KIF3A//DMC1//DDX1//DDX6//DHX36//DNA2//ABCA1//BPTF//ABCB7//ABCA5//RAD54B//ABCA12//MLH3//ATAD2//GTF2H2//HSP90AA1//ERCC6L2//MSH2//MSH3//MYH3//MYH10…
GO:0070925	organelle assembly	Biological process	53	342	1530	16119	1.63266	0.00024214	0.017631	3.61593	0.0346405	RAB23//ATG2B//ATG4C//RB1CC1//TMF1//IFT88//KIF3A//SCLT1//CEP162//RPGRIP1L//INTU//IFT81//NEK1//PCM1//CEP83//DYNC2LI1//AHI1//KIF27//WDR35//CC2D2A//IFT80//WDR19//RFX3//DYNC2H1//IFT74//CEP290//FAM161A//TMEM67//CNOT6L//PAN3//PATL2//DDX6//PUM2//BBS7//BBS10//RSPH4A//C11ORF63//SPEF2//OFD1//RSPH1//LRRC6//CCDC176//MYH3//CEP192//HAUS3//CENPC//CENPE//MYH10//PDGFRA//SENP6//MAP9//TPR//HAP1
GO:1901136	carbohydrate derivative catabolic process	Biological process	154	1241	1530	16119	1.30736	0.000252483	0.0181422	3.59777	0.100654	GPC6//GPC2//GNA13//RAB31//LRRK2//EEF1A1//RHOQ//GBP2//GNL1//TUBB2B//TRIM23//ARHGAP5//MTIF2//TUBD1//RASD1//RAB23//SEPT4//RAB27A//RAB27B//RAP2A//RAP2B//RIT1//GUF1//EIF5B//PDE10A//PDE7B//PDE1A//PDE4B//PDE4D//PDE7A//PDE8A//PDE8B//ABCC4//ABCA7//ABCA10//ABCA8//CENPE//POLQ//KIF3A//DMC1//DDX1//DDX6//DHX36//DNA2//ABCA1//BPTF//ABCB7//ABCA5//RAD54B//ABCA12//MLH3//ATAD2//GTF2H2//HSP90AA1//ERCC6L2//MSH2//MSH3/…
GO:1901292	nucleoside phosphate catabolic process	Biological process	143	1140	1530	16119	1.32153	0.00026251	0.0186177	3.58085	0.0934641	GNA13//RAB31//LRRK2//EEF1A1//RHOQ//GBP2//GNL1//TUBB2B//TRIM23//ARHGAP5//MTIF2//TUBD1//RASD1//RAB23//SEPT4//RAB27A//RAB27B//RAP2A//RAP2B//RIT1//GUF1//EIF5B//PDE10A//PDE7B//PDE1A//PDE4B//PDE4D//PDE7A//PDE8A//PDE8B//ABCC4//ABCA7//ABCA10//ABCA8//CENPE//POLQ//KIF3A//DMC1//DDX1//DDX6//DHX36//DNA2//ABCA1//BPTF//ABCB7//ABCA5//RAD54B//ABCA12//MLH3//ATAD2//GTF2H2//HSP90AA1//ERCC6L2//MSH2//MSH3//MYH3//MYH10…
GO:0065007	biological regulation	Biological process	1045	10364	1530	16119	1.06227	0.000298452	0.0208955	3.52512	0.683007	SMARCAD1//RAD50//MRE11A//CDKN1B//PTEN//CCNG1//CCNT1//NPAT//POLA1//N4BP2L2//NCOA2//HEXIM1//TXNIP//LEFTY1//ZMYND11//ZNF268//ZHX1//OSR2//CREBBP//TCP10L//CTNNB1//CREBRF//BPTF//BEND6//JAZF1//MTF2//CPEB3//ZBTB1//FOXO1//SIRT1//RYBP//HEY2//SUZ12//GABPA//NIPBL//ZNF345//ZBTB20//GLI3//MKX//HCFC2//HMGB1//HOXA2//IRF8//ID4//IFI16//RBPJ//MDM2//NRARP//RLIM//TRIM33//TAF9B//MED1//OTUD7B//TENM2//RARB//RBL1//REST//B…
GO:0000301	retrograde transport, vesicle recycling within Golgi	Biological process	7	16	1530	16119	4.60919	0.000362302	0.0247316	3.44093	0.00457516	RGPD4//RGPD1//RGPD3//RGPD8//RGPD2//TRIP11//GCC2
GO:0072600	establishment of protein localization to Golgi	Biological process	7	16	1530	16119	4.60919	0.000362302	0.0247316	3.44093	0.00457516	RGPD4//RGPD1//RGPD3//RGPD8//RGPD2//TRIP11//GCC2
GO:0051276	chromosome organization	Biological process	106	811	1530	16119	1.37699	0.000387878	0.0261506	3.4113	0.069281	SMC4//DNA2//SMC5//POLA1//SMC6//RAD50//MRE11A//PRKDC//DCLRE1C//WRN//TOP2B//LATS1//TLK1//BAZ1B//SHPRH//HIST1H1A//NAP1L2//RSF1//ATRX//MIS18BP1//KAT6A//SMARCA5//CREBBP//SIRT1//ZZZ3//ZNF462//KAT2B//CLOCK//ARID2//NFE2//BAZ1A//MYSM1//BPTF//SMARCAD1//SMARCA2//HELLS//STAG2//FBXW7//SMC3//PDS5B//PDS5A//NIPBL//SMC2//CENPE//DMC1//SYCP2//MLH3//LEO1//DTX3L//CTR9//TPR//ZMYND11//CHD1//CHD2//EYA4//JMJD1C//MTF2//DN…
GO:0009987	cellular process	Biological process	1385	14171	1530	16119	1.02966	0.000421417	0.0280654	3.37529	0.905229	APLF//SIRT1//LIG4//SMARCAD1//RAD50//MRE11A//RAB23//ATG2B//ATG4C//RB1CC1//POLG2//RAD9B//DNA2//KIN//MCM9//DNAJC2//IGF1//NFIA//REV1//POLA1//ATR//NOL8//CCDC88A//RECQL//WRN//RMI1//MCM8//STAG1//CENPC//SETDB2//SMCHD1//APC//RLF//SMC4//LYST//KIFAP3//EML4//TUBB2B//TUBD1//CCNG2//INTS7//RPA4//CLOCK//CDKN1B//PTEN//CCNG1//CCNT1//ID4//PPAT//PPP3CA//USP37//CUL5//CUL2//NPAT//AKAP9//CNTRL//NEDD1//LIN54//NINL//CEP1…
GO:0032392	DNA geometric change	Biological process	14	55	1530	16119	2.68171	0.000474286	0.0312057	3.32396	0.00915033	ZRANB3//TOP2B//RAD50//CHD1//CHD2//DDX1//DNA2//SETX//RAD54B//MRE11A//ATRX//RECQL//WRN//MTERF1
GO:0048858	cell projection morphogenesis	Biological process	102	784	1530	16119	1.37066	0.000584375	0.0379913	3.23331	0.0666667	IFT88//APC//APP//PARD3//BCL2//S100B//DST//SPAST//TOP2B//FZD1//SLITRK6//DOCK7//PLXNC1//DLX5//EFNB2//EPHB3//ALCAM//USP33//FLRT3//FLRT2//CNTN6//RPS6KA6//GLI3//HSP90AA1//ITGA1//LAMA2//MYH10//NCK1//PLXNA2//PLXNB1//TREM2//PRKCQ//TENM2//ROBO1//ROCK1//SIAH1//SLIT3//SOS1//TRPC1//SEMA6D//WASL//PLXNA4//LGI1//ROCK2//CHN1//EPHA4//HOXA2//KIF3A//SCLT1//CEP162//RPGRIP1L//INTU//IFT81//NEK1//PCM1//CEP83//DYNC2LI1/…
GO:0032990	cell part morphogenesis	Biological process	104	803	1530	16119	1.36447	0.000607554	0.0390336	3.21642	0.0679739	IFT88//APC//APP//PARD3//BCL2//S100B//DST//SPAST//TOP2B//FZD1//SLITRK6//DOCK7//PLXNC1//DLX5//EFNB2//EPHB3//ALCAM//USP33//FLRT3//FLRT2//CNTN6//RPS6KA6//GLI3//HSP90AA1//ITGA1//LAMA2//MYH10//NCK1//PLXNA2//PLXNB1//TREM2//PRKCQ//TENM2//ROBO1//ROCK1//SIAH1//SLIT3//SOS1//TRPC1//SEMA6D//WASL//PLXNA4//LGI1//ROCK2//CHN1//EPHA4//HOXA2//KIF3A//SCLT1//CEP162//RPGRIP1L//INTU//IFT81//NEK1//PCM1//CEP83//DYNC2LI1/…
GO:0009203	ribonucleoside triphosphate catabolic process	Biological process	133	1075	1530	16119	1.30344	0.000755434	0.0474187	3.1218	0.0869281	GNA13//RAB31//LRRK2//EEF1A1//RHOQ//GBP2//GNL1//TUBB2B//TRIM23//ARHGAP5//MTIF2//TUBD1//RASD1//RAB23//SEPT4//RAB27A//RAB27B//RAP2A//RAP2B//RIT1//GUF1//EIF5B//ABCC4//ABCA7//ABCA10//ABCA8//CENPE//POLQ//KIF3A//DMC1//DDX1//DDX6//DHX36//DNA2//ABCA1//BPTF//ABCB7//ABCA5//RAD54B//ABCA12//MLH3//ATAD2//GTF2H2//HSP90AA1//ERCC6L2//MSH2//MSH3//MYH3//MYH10//PEX1//PMS1//DHX29//ATRX//KIF27//KIF21A//DNAH7//RECQL//A…
GO:0009207	purine ribonucleoside triphosphate catabolic process	Biological process	133	1075	1530	16119	1.30344	0.000755434	0.0474187	3.1218	0.0869281	GNA13//RAB31//LRRK2//EEF1A1//RHOQ//GBP2//GNL1//TUBB2B//TRIM23//ARHGAP5//MTIF2//TUBD1//RASD1//RAB23//SEPT4//RAB27A//RAB27B//RAP2A//RAP2B//RIT1//GUF1//EIF5B//ABCC4//ABCA7//ABCA10//ABCA8//CENPE//POLQ//KIF3A//DMC1//DDX1//DDX6//DHX36//DNA2//ABCA1//BPTF//ABCB7//ABCA5//RAD54B//ABCA12//MLH3//ATAD2//GTF2H2//HSP90AA1//ERCC6L2//MSH2//MSH3//MYH3//MYH10//PEX1//PMS1//DHX29//ATRX//KIF27//KIF21A//DNAH7//RECQL//A…
GO:0001503	ossification	Biological process	52	351	1530	16119	1.56078	0.000811337	0.050349	3.0908	0.0339869	VCAN//DLX5//DNAJC13//ALPL//GJA1//RSPO2//IGF2//IGFBP5//NF1//IFT80//SFRP1//MN1//MMP16//IMPAD1//CSGALNACT1//SMAD5//HOXA2//LRP6//PTGER4//RBPJ//LRP4//BCL2//ASPN//PTN//ZBTB40//S1PR1//MGP//TXLNG//OSR2//GPM6B//BMPR1A//BMPR2//ACVR2B//NFE2//IGF1//PLXNB1//FAT4//FZD1//APC//SMOC1//RORB//CTNNB1//GLI3//ID4//IL6ST//SUCO//NIPBL//DHX36//SLC26A2//CHRDL2//SP3//CHRDL1
GO:0006152	purine nucleoside catabolic process	Biological process	134	1087	1530	16119	1.29874	0.00083416	0.050615	3.07875	0.0875817	GNA13//RAB31//LRRK2//EEF1A1//RHOQ//GBP2//GNL1//TUBB2B//TRIM23//ARHGAP5//MTIF2//TUBD1//RASD1//RAB23//SEPT4//RAB27A//RAB27B//RAP2A//RAP2B//RIT1//GUF1//EIF5B//ABCC4//ABCA7//ABCA10//ABCA8//CENPE//POLQ//KIF3A//DMC1//DDX1//DDX6//DHX36//DNA2//ABCA1//BPTF//ABCB7//ABCA5//RAD54B//ABCA12//MLH3//ATAD2//GTF2H2//HSP90AA1//ERCC6L2//MSH2//MSH3//MYH3//MYH10//PEX1//PMS1//DHX29//ATRX//KIF27//KIF21A//DNAH7//RECQL//A…
GO:0046130	purine ribonucleoside catabolic process	Biological process	134	1087	1530	16119	1.29874	0.00083416	0.050615	3.07875	0.0875817	GNA13//RAB31//LRRK2//EEF1A1//RHOQ//GBP2//GNL1//TUBB2B//TRIM23//ARHGAP5//MTIF2//TUBD1//RASD1//RAB23//SEPT4//RAB27A//RAB27B//RAP2A//RAP2B//RIT1//GUF1//EIF5B//ABCC4//ABCA7//ABCA10//ABCA8//CENPE//POLQ//KIF3A//DMC1//DDX1//DDX6//DHX36//DNA2//ABCA1//BPTF//ABCB7//ABCA5//RAD54B//ABCA12//MLH3//ATAD2//GTF2H2//HSP90AA1//ERCC6L2//MSH2//MSH3//MYH3//MYH10//PEX1//PMS1//DHX29//ATRX//KIF27//KIF21A//DNAH7//RECQL//A…
GO:0009146	purine nucleoside triphosphate catabolic process	Biological process	133	1078	1530	16119	1.29981	0.000843892	0.0506428	3.07371	0.0869281	GNA13//RAB31//LRRK2//EEF1A1//RHOQ//GBP2//GNL1//TUBB2B//TRIM23//ARHGAP5//MTIF2//TUBD1//RASD1//RAB23//SEPT4//RAB27A//RAB27B//RAP2A//RAP2B//RIT1//GUF1//EIF5B//ABCC4//ABCA7//ABCA10//ABCA8//CENPE//POLQ//KIF3A//DMC1//DDX1//DDX6//DHX36//DNA2//ABCA1//BPTF//ABCB7//ABCA5//RAD54B//ABCA12//MLH3//ATAD2//GTF2H2//HSP90AA1//ERCC6L2//MSH2//MSH3//MYH3//MYH10//PEX1//PMS1//DHX29//ATRX//KIF27//KIF21A//DNAH7//RECQL//A…
GO:0009164	nucleoside catabolic process	Biological process	136	1109	1530	16119	1.29197	0.000941364	0.0553776	3.02624	0.0888889	GNA13//RAB31//LRRK2//EEF1A1//RHOQ//GBP2//GNL1//TUBB2B//TRIM23//ARHGAP5//MTIF2//TUBD1//RASD1//RAB23//SEPT4//RAB27A//RAB27B//RAP2A//RAP2B//RIT1//GUF1//EIF5B//ABCC4//ABCA7//ABCA10//ABCA8//CENPE//POLQ//KIF3A//DMC1//DDX1//DDX6//DHX36//DNA2//ABCA1//BPTF//ABCB7//ABCA5//RAD54B//ABCA12//MLH3//ATAD2//GTF2H2//HSP90AA1//ERCC6L2//MSH2//MSH3//MYH3//MYH10//PEX1//PMS1//DHX29//ATRX//KIF27//KIF21A//DNAH7//RECQL//A…
GO:0001655	urogenital system development	Biological process	46	303	1530	16119	1.59942	0.000943072	0.0553776	3.02546	0.0300654	OSR2//EYA1//NIPBL//GLI3//NF1//BCL2//SMAD5//SMAD6//RARB//SFRP1//CTNNB1//AGT//FAT4//BCL2L11//KIF3A//AGTR1//RPGRIP1L//APC//KCNJ8//LRP4//RRM2B//PPAT//SULF2//IFT88//ACVR2B//FRAS1//ENPEP//PLCE1//NID1//LRRK2//AHI1//CEP290//HOXA13//FRS2//IGF1//PTEN//UBE3A//CYP7B1//CDKN1B//SOX4//SEC63//ANGPT1//ANGPT2//PDGFRA//EPHB3//HELLS
GO:0009143	nucleoside triphosphate catabolic process	Biological process	133	1082	1530	16119	1.295	0.00097636	0.0567158	3.01039	0.0869281	GNA13//RAB31//LRRK2//EEF1A1//RHOQ//GBP2//GNL1//TUBB2B//TRIM23//ARHGAP5//MTIF2//TUBD1//RASD1//RAB23//SEPT4//RAB27A//RAB27B//RAP2A//RAP2B//RIT1//GUF1//EIF5B//ABCC4//ABCA7//ABCA10//ABCA8//CENPE//POLQ//KIF3A//DMC1//DDX1//DDX6//DHX36//DNA2//ABCA1//BPTF//ABCB7//ABCA5//RAD54B//ABCA12//MLH3//ATAD2//GTF2H2//HSP90AA1//ERCC6L2//MSH2//MSH3//MYH3//MYH10//PEX1//PMS1//DHX29//ATRX//KIF27//KIF21A//DNAH7//RECQL//A…
GO:0006996	organelle organization	Biological process	299	2685	1530	16119	1.1732	0.000986632	0.0567158	3.00584	0.195425	RAB23//ATG2B//ATG4C//RB1CC1//SMCHD1//APC//LIG4//RLF//SMC4//EYA1//INSC//CAMSAP2//RNF19A//GAS2L3//MID1//ATXN3//PARD3//DST//DOCK7//MSH2//MSH3//FANCM//TOP2B//DNA2//SMC5//POLA1//SMC6//RAD50//MRE11A//PRKDC//DCLRE1C//WRN//LATS1//PNPT1//CLIP1//SPAST//TLK1//TMF1//BCL2//BAZ1B//SHPRH//HIST1H1A//NAP1L2//RSF1//ATRX//MIS18BP1//KAT6A//SMARCA5//TWF1//TMSB15B//AMOT//SPECC1L//NF1//NPHP1//SDAD1//FGD6//ROCK1//ROCK2/…
GO:0007062	sister chromatid cohesion	Biological process	10	35	1530	16119	3.01008	0.00115335	0.0639564	2.93804	0.00653595	PDS5B//PDS5A//NIPBL//SMC3//SMC5//SGOL2//CTNNB1//STAG2//MRE11A//FBXW7
GO:0010906	regulation of glucose metabolic process	Biological process	19	94	1530	16119	2.12947	0.00117525	0.0639564	2.92987	0.0124183	PPP1CB//NR3C1//ACADM//PPARGC1A//FOXO1//SMEK2//PTPN2//KAT2B//RANBP2//GFPT1//LEPR//IGF1//IGF2//EPM2AIP1//NCOA2//SIRT1//IGFBP5//PDK4//RORA
GO:0034067	protein localization to Golgi apparatus	Biological process	8	24	1530	16119	3.51176	0.00118665	0.0639564	2.92568	0.00522876	RGPD4//RGPD1//RGPD3//RGPD8//RGPD2//TRIP11//GCC2//PAQR3
GO:0042073	intraciliary transport	Biological process	8	24	1530	16119	3.51176	0.00118665	0.0639564	2.92568	0.00522876	WDR35//WDR19//DYNC2H1//TTC21B//IFT81//PCM1//IFT74//LCA5
GO:0042454	ribonucleoside catabolic process	Biological process	134	1097	1530	16119	1.2869	0.00119506	0.0639564	2.92261	0.0875817	GNA13//RAB31//LRRK2//EEF1A1//RHOQ//GBP2//GNL1//TUBB2B//TRIM23//ARHGAP5//MTIF2//TUBD1//RASD1//RAB23//SEPT4//RAB27A//RAB27B//RAP2A//RAP2B//RIT1//GUF1//EIF5B//ABCC4//ABCA7//ABCA10//ABCA8//CENPE//POLQ//KIF3A//DMC1//DDX1//DDX6//DHX36//DNA2//ABCA1//BPTF//ABCB7//ABCA5//RAD54B//ABCA12//MLH3//ATAD2//GTF2H2//HSP90AA1//ERCC6L2//MSH2//MSH3//MYH3//MYH10//PEX1//PMS1//DHX29//ATRX//KIF27//KIF21A//DNAH7//RECQL//A…
GO:0051301	cell division	Biological process	96	746	1530	16119	1.35575	0.00119697	0.0639564	2.92192	0.0627451	SMC4//CKAP2//APC//MYH10//USP8//MSH2//MSH3//FANCM//TOP2B//DIAPH2//SEPT6//AHCTF1//CHMP1B//MAP9//KLHL13//ROCK2//PDS5B//PDS5A//NIPBL//SMC3//STAG1//CENPC//USP16//STAG2//NEDD1//SMC5//TTC28//CD2AP//EML4//ANAPC4//HELLS//PPP1R12A//NEK1//NEK3//MIS18BP1//BIRC6//USP37//CLIP1//TPR//HAUS3//VCPIP1//SETDB2//LRRCC1//WASL//CCNG1//CCNG2//LATS1//ZNF830//KIF20B//KNTC1//SMC2//CENPE//PTEN//SPAST//DMC1//PIWIL4//MNS1//MN…
GO:0042733	embryonic digit morphogenesis	Biological process	14	60	1530	16119	2.45824	0.00120536	0.0639564	2.91888	0.00915033	BCL2L11//OSR2//CREBBP//CTNNB1//TBC1D32//GJA1//GLI3//LRP4//LRP6//RAB23//IMPAD1//ALX4//BMPR1A//IFT88
GO:1901658	glycosyl compound catabolic process	Biological process	136	1116	1530	16119	1.28387	0.00120628	0.0639564	2.91855	0.0888889	GNA13//RAB31//LRRK2//EEF1A1//RHOQ//GBP2//GNL1//TUBB2B//TRIM23//ARHGAP5//MTIF2//TUBD1//RASD1//RAB23//SEPT4//RAB27A//RAB27B//RAP2A//RAP2B//RIT1//GUF1//EIF5B//ABCC4//ABCA7//ABCA10//ABCA8//CENPE//POLQ//KIF3A//DMC1//DDX1//DDX6//DHX36//DNA2//ABCA1//BPTF//ABCB7//ABCA5//RAD54B//ABCA12//MLH3//ATAD2//GTF2H2//HSP90AA1//ERCC6L2//MSH2//MSH3//MYH3//MYH10//PEX1//PMS1//DHX29//ATRX//KIF27//KIF21A//DNAH7//RECQL//A…
GO:0010212	response to ionizing radiation	Biological process	23	125	1530	16119	1.93849	0.00146564	0.0769601	2.83397	0.0150327	LIG4//MSH2//THBD//BRCC3//PRKAA1//PRKDC//BCL2//NET1//SIRT1//INTS7//IFI16//CLOCK//ATR//WRN//NIPBL//SFRP1//TOPBP1//EYA1//NEK1//DCLRE1C//NABP1//VCAM1//FAM175A
GO:0006200	ATP catabolic process	Biological process	51	352	1530	16119	1.52642	0.00148883	0.0774332	2.82716	0.0333333	ABCA7//AHSA2//DNAJC1//TMEM64//TNNT3//ABCC4//ABCA10//ABCA8//CENPE//POLQ//KIF3A//DMC1//DDX1//DDX6//DHX36//DNA2//ABCA1//BPTF//ABCB7//ABCA5//RAD54B//ABCA12//MLH3//ATAD2//GTF2H2//HSP90AA1//ERCC6L2//MSH2//MSH3//MYH3//MYH10//PEX1//PMS1//DHX29//ATRX//KIF27//KIF21A//DNAH7//RECQL//ABCE1//SMARCA2//HLTF//SPAST//TOP2B//WRN//DYNC2H1//KATNAL2//KATNAL1//SMARCA5//ENTPD1//KIF20B
GO:0030278	regulation of ossification	Biological process	29	172	1530	16119	1.7763	0.00161403	0.0831531	2.79209	0.0189542	RBPJ//LRP4//BCL2//SFRP1//S1PR1//GJA1//MGP//TXLNG//OSR2//GPM6B//BMPR1A//BMPR2//ACVR2B//NFE2//APC//SMOC1//IGFBP5//RORB//CTNNB1//DLX5//GLI3//ID4//IGF1//IL6ST//SMAD5//SUCO//NIPBL//LRP6//PTGER4
GO:0031112	positive regulation of microtubule polymerization or depolymerization	Biological process	6	15	1530	16119	4.21412	0.00170516	0.086804	2.76824	0.00392157	CDKN1B//APC//RGS2//CLIP1//STMN2//SPAST
GO:1901565	organonitrogen compound catabolic process	Biological process	164	1392	1530	16119	1.24123	0.00172647	0.086804	2.76284	0.10719	CDO1//GPC6//GPC2//DPYD//GNA13//RAB31//LRRK2//EEF1A1//RHOQ//GBP2//GNL1//TUBB2B//TRIM23//ARHGAP5//MTIF2//TUBD1//RASD1//RAB23//SEPT4//RAB27A//RAB27B//RAP2A//RAP2B//RIT1//GUF1//EIF5B//PDE10A//PDE7B//PDE1A//PDE4B//PDE4D//PDE7A//PDE8A//PDE8B//ABCC4//ABCA7//ABCA10//ABCA8//CENPE//POLQ//KIF3A//DMC1//DDX1//DDX6//DHX36//DNA2//ABCA1//BPTF//ABCB7//ABCA5//RAD54B//ABCA12//MLH3//ATAD2//GTF2H2//HSP90AA1//ERCC6L2/…
GO:0070646	protein modification by small protein removal	Biological process	19	97	1530	16119	2.06361	0.00173258	0.086804	2.76131	0.0124183	USP16//USP51//USP33//WDR48//USP37//USP1//USP45//USP8//USP34//USP15//USPL1//SENP6//ATXN3//USP47//MYSM1//YOD1//OTUD7B//VCPIP1//BRCC3
GO:0006261	DNA-dependent DNA replication	Biological process	23	127	1530	16119	1.90797	0.00182182	0.0904452	2.73949	0.0150327	DNA2//RRM2B//TOP2B//POLA1//RPA4//MCM8//LIG4//ATRX//MMS22L//FANCM//WRN//ZRANB3//STAG2//MRE11A//FBXW7//SMC3//POLQ//BAZ1A//POLI//POLG2//POLK//REV1//REV3L
GO:0009158	ribonucleoside monophosphate catabolic process	Biological process	51	356	1530	16119	1.50927	0.00190266	0.0927716	2.72064	0.0333333	ABCC4//ABCA7//ABCA10//ABCA8//CENPE//POLQ//KIF3A//DMC1//DDX1//DDX6//DHX36//DNA2//ABCA1//BPTF//ABCB7//ABCA5//RAD54B//ABCA12//MLH3//ATAD2//GTF2H2//HSP90AA1//ERCC6L2//MSH2//MSH3//MYH3//MYH10//PEX1//PMS1//DHX29//ATRX//KIF27//KIF21A//DNAH7//RECQL//ABCE1//SMARCA2//HLTF//SPAST//TNNT3//TOP2B//WRN//DYNC2H1//KATNAL2//KATNAL1//SMARCA5//ENTPD1//KIF20B//AHSA2//DNAJC1//TMEM64
GO:0009169	purine ribonucleoside monophosphate catabolic process	Biological process	51	356	1530	16119	1.50927	0.00190266	0.0927716	2.72064	0.0333333	ABCC4//ABCA7//ABCA10//ABCA8//CENPE//POLQ//KIF3A//DMC1//DDX1//DDX6//DHX36//DNA2//ABCA1//BPTF//ABCB7//ABCA5//RAD54B//ABCA12//MLH3//ATAD2//GTF2H2//HSP90AA1//ERCC6L2//MSH2//MSH3//MYH3//MYH10//PEX1//PMS1//DHX29//ATRX//KIF27//KIF21A//DNAH7//RECQL//ABCE1//SMARCA2//HLTF//SPAST//TNNT3//TOP2B//WRN//DYNC2H1//KATNAL2//KATNAL1//SMARCA5//ENTPD1//KIF20B//AHSA2//DNAJC1//TMEM64
GO:0009128	purine nucleoside monophosphate catabolic process	Biological process	51	357	1530	16119	1.50504	0.00202065	0.0976526	2.69451	0.0333333	ABCC4//ABCA7//ABCA10//ABCA8//CENPE//POLQ//KIF3A//DMC1//DDX1//DDX6//DHX36//DNA2//ABCA1//BPTF//ABCB7//ABCA5//RAD54B//ABCA12//MLH3//ATAD2//GTF2H2//HSP90AA1//ERCC6L2//MSH2//MSH3//MYH3//MYH10//PEX1//PMS1//DHX29//ATRX//KIF27//KIF21A//DNAH7//RECQL//ABCE1//SMARCA2//HLTF//SPAST//TNNT3//TOP2B//WRN//DYNC2H1//KATNAL2//KATNAL1//SMARCA5//ENTPD1//KIF20B//AHSA2//DNAJC1//TMEM64
GO:0016579	protein deubiquitination	Biological process	17	84	1530	16119	2.13214	0.00205612	0.0984955	2.68695	0.0111111	USP16//ATXN3//USP47//USP1//USP15//MYSM1//YOD1//OTUD7B//USP37//VCPIP1//USP33//BRCC3//USP8//USP34//USP51//WDR48//USP45
GO:0006474	N-terminal protein amino acid acetylation	Biological process	5	11	1530	16119	4.78877	0.00216841	0.102084	2.66386	0.00326797	CREBBP//KAT2B//SOX4//NAA16//NAA15
GO:2000104	negative regulation of DNA-dependent DNA replication	Biological process	5	11	1530	16119	4.78877	0.00216841	0.102084	2.66386	0.00326797	STAG2//MRE11A//FBXW7//SMC3//ZRANB3
GO:0006259	DNA metabolic process	Biological process	114	928	1530	16119	1.29421	0.0022592	0.104722	2.64605	0.0745098	APLF//SIRT1//LIG4//SMARCAD1//RAD50//MRE11A//POLG2//RAD9B//DNA2//KIN//MCM9//DNAJC2//IGF1//NFIA//REV1//POLA1//ATR//NOL8//CCDC88A//RECQL//WRN//RMI1//MCM8//MSH2//MSH3//FANCM//TOP2B//GTF2H2//XPA//SMC5//SMC6//PRKDC//DCLRE1C//HELQ//SFR1//MMS22L//RAD54B//WDR48//NABP1//PALB2//ZRANB3//TATDN1//SHPRH//HIST1H1A//NAP1L2//RSF1//ATRX//MIS18BP1//KAT6A//SMARCA5//POLQ//BAZ1A//POLI//POLK//REV3L//RRM2B//HMGB1//RPA4//…
GO:0009125	nucleoside monophosphate catabolic process	Biological process	51	359	1530	16119	1.49666	0.00227593	0.104722	2.64284	0.0333333	ABCC4//ABCA7//ABCA10//ABCA8//CENPE//POLQ//KIF3A//DMC1//DDX1//DDX6//DHX36//DNA2//ABCA1//BPTF//ABCB7//ABCA5//RAD54B//ABCA12//MLH3//ATAD2//GTF2H2//HSP90AA1//ERCC6L2//MSH2//MSH3//MYH3//MYH10//PEX1//PMS1//DHX29//ATRX//KIF27//KIF21A//DNAH7//RECQL//ABCE1//SMARCA2//HLTF//SPAST//TNNT3//TOP2B//WRN//DYNC2H1//KATNAL2//KATNAL1//SMARCA5//ENTPD1//KIF20B//AHSA2//DNAJC1//TMEM64
GO:1903047	mitotic cell cycle process	Biological process	98	780	1530	16119	1.32367	0.00228198	0.104722	2.64169	0.0640523	SMC4//CDKN1B//RPA4//ID4//POLA1//PPAT//PPP3CA//USP37//CUL5//MCM8//CUL2//NPAT//AKAP9//CNTRL//NEDD1//LIN54//NINL//CEP152//HSP90AA1//PPP1R12A//PPP1R12B//PCM1//CDK14//PPP1CB//CEP192//PRKAR2B//TAF2//CEP290//CEP70//OFD1//LATS1//CEP57//CCP110//EYA1//INSC//CKAP2//APC//MYH10//USP8//MDM2//SOX4//SMC3//PDS5B//PDS5A//NIPBL//STAG1//CENPC//USP16//STAG2//SMC5//TTC28//CD2AP//EML4//ANAPC4//HELLS//NEK1//NEK3//MIS18B…
GO:0070536	protein K63-linked deubiquitination	Biological process	7	21	1530	16119	3.51176	0.00240936	0.109646	2.6181	0.00457516	USP16//BRCC3//USP33//ATXN3//YOD1//OTUD7B//USP8
GO:0019439	aromatic compound catabolic process	Biological process	173	1493	1530	16119	1.22077	0.00265554	0.11985	2.57585	0.113072	SMG1//UPF2//EIF3E//UPF3B//DDX6//DIS3//CNOT6L//PAN3//CNOT4//XRN1//ZFP36L1//GTF2H2//XPA//DNA2//SMARCAD1//RAD50//APLF//MRE11A//DCLRE1C//TATDN1//ZRANB3//PNPT1//LRPPRC//DPYD//GNA13//RAB31//LRRK2//EEF1A1//RHOQ//GBP2//GNL1//TUBB2B//TRIM23//ARHGAP5//MTIF2//TUBD1//RASD1//RAB23//SEPT4//RAB27A//RAB27B//RAP2A//RAP2B//RIT1//GUF1//EIF5B//PDE10A//PDE7B//PDE1A//PDE4B//PDE4D//PDE7A//PDE8A//PDE8B//ABCC4//ABCA7//AB…
GO:0033554	cellular response to stress	Biological process	165	1417	1530	16119	1.22676	0.00272605	0.121653	2.56447	0.107843	APLF//SIRT1//LIG4//RAB23//ATG2B//ATG4C//RB1CC1//RAD9B//INTS7//RPA4//ATR//CLOCK//MSH2//MSH3//GTF2H2//XPA//RAD50//HELQ//SFR1//SMC5//MMS22L//MCM9//RAD54B//MRE11A//WDR48//NABP1//SMC6//PALB2//MCM8//DNA2//SMARCAD1//WRN//POLQ//TOPBP1//POLI//POLG2//JMY//EYA4//FANCF//KIN//SMG1//SHPRH//ERCC6L2//EID3//RRM2B//TAOK3//UBR5//POLK//REV1//ATRX//INO80D//PARPBP//FANCL//PRKDC//FANCM//BARD1//RECQL//USP1//ZRANB3//CDC1…
GO:0034655	nucleobase-containing compound catabolic process	Biological process	168	1446	1530	16119	1.22402	0.00274004	0.121653	2.56224	0.109804	SMG1//UPF2//EIF3E//UPF3B//DDX6//DIS3//CNOT6L//PAN3//CNOT4//XRN1//ZFP36L1//GTF2H2//XPA//DNA2//SMARCAD1//RAD50//APLF//MRE11A//DCLRE1C//TATDN1//ZRANB3//PNPT1//LRPPRC//GNA13//RAB31//LRRK2//EEF1A1//RHOQ//GBP2//GNL1//TUBB2B//TRIM23//ARHGAP5//MTIF2//TUBD1//RASD1//RAB23//SEPT4//RAB27A//RAB27B//RAP2A//RAP2B//RIT1//GUF1//EIF5B//PDE10A//PDE7B//PDE1A//PDE4B//PDE4D//PDE7A//PDE8A//PDE8B//ABCC4//ABCA7//ABCA10//…
GO:0060325	face morphogenesis	Biological process	9	33	1530	16119	2.87326	0.00287423	0.126582	2.54148	0.00588235	DLX5//NIPBL//LRP6//ASPH//MYH3//PDGFRA//KAT6A//CRISPLD1//CRISPLD2
GO:0000278	mitotic cell cycle	Biological process	110	899	1530	16119	1.28908	0.00304491	0.133023	2.51643	0.0718954	SMC4//CDKN1B//RPA4//ID4//POLA1//PPAT//PPP3CA//USP37//CUL5//MCM8//CUL2//NPAT//AKAP9//CNTRL//NEDD1//LIN54//NINL//CEP152//HSP90AA1//PPP1R12A//PPP1R12B//PCM1//CDK14//PPP1CB//CEP192//PRKAR2B//TAF2//CEP290//CEP70//OFD1//LATS1//CEP57//CCP110//EYA1//INSC//CKAP2//APC//MYH10//USP8//MDM2//SOX4//SMC3//PDS5B//PDS5A//NIPBL//STAG1//CENPC//USP16//STAG2//SMC5//TTC28//CD2AP//EML4//ANAPC4//HELLS//NEK1//NEK3//MIS18B…
GO:0060322	head development	Biological process	13	59	1530	16119	2.32134	0.0030692	0.133023	2.51297	0.00849673	DLX5//NIPBL//LRP6//ASPH//MYH3//PDGFRA//KAT6A//CRISPLD1//CRISPLD2//OSR2//TRABD2A//RPGRIP1L//PGAP1
GO:0032508	DNA duplex unwinding	Biological process	12	53	1530	16119	2.38535	0.00344751	0.148243	2.46249	0.00784314	TOP2B//RAD50//CHD1//CHD2//DDX1//DNA2//SETX//RAD54B//MRE11A//ATRX//RECQL//WRN
GO:0035082	axoneme assembly	Biological process	6	17	1530	16119	3.71834	0.00357191	0.152392	2.4471	0.00392157	IFT88//RSPH4A//C11ORF63//SPEF2//OFD1//RSPH1
GO:0000226	microtubule cytoskeleton organization	Biological process	47	333	1530	16119	1.48696	0.00374907	0.158711	2.42608	0.030719	EYA1//INSC//CLIP1//SPAST//STMN2//SPECC1L//CKAP2//EML4//APC//MID1//KIZ//SMC3//SASS6//CEP152//CCP110//IFT88//CNTLN//ROCK2//TMEM67//CEP120//CTNNB1//GCC2//DST//CDKN1B//RGS2//PCM1//C11ORF63//CEP57//CEP350//RSPH4A//SPEF2//OFD1//RSPH1//CEP192//HAUS3//PPP1R12A//SLC16A1//USP33//SENP6//MAP9//TPR//CAMSAP2//RNF19A//GAS2L3//ATXN3//PARD3//DOCK7
GO:0042787	protein ubiquitination involved in ubiquitin-dependent protein catabolic process	Biological process	15	75	1530	16119	2.10706	0.00413009	0.173496	2.38404	0.00980392	FBXW7//PTEN//WWP1//HECTD2//HECTD1//MYLIP//MDM2//UBR5//ASB2//HACE1//KLHL8//RBBP6//SIAH1//UBE3A//TRIP12
GO:0003300	cardiac muscle hypertrophy	Biological process	10	41	1530	16119	2.56958	0.00416882	0.173785	2.37999	0.00653595	AGT//IGF1//IL6ST//PRKCA//PDE5A//RGS2//INPP5F//HEY2//COL14A1//HTR2B
GO:0044270	cellular nitrogen compound catabolic process	Biological process	171	1491	1530	16119	1.20827	0.0042745	0.175512	2.36911	0.111765	SMG1//UPF2//EIF3E//UPF3B//DDX6//DIS3//CNOT6L//PAN3//CNOT4//XRN1//ZFP36L1//GTF2H2//XPA//DNA2//SMARCAD1//RAD50//APLF//MRE11A//DCLRE1C//TATDN1//ZRANB3//PNPT1//LRPPRC//DPYD//GNA13//RAB31//LRRK2//EEF1A1//RHOQ//GBP2//GNL1//TUBB2B//TRIM23//ARHGAP5//MTIF2//TUBD1//RASD1//RAB23//SEPT4//RAB27A//RAB27B//RAP2A//RAP2B//RIT1//GUF1//EIF5B//PDE10A//PDE7B//PDE1A//PDE4B//PDE4D//PDE7A//PDE8A//PDE8B//ABCC4//ABCA7//AB…
GO:0046700	heterocycle catabolic process	Biological process	171	1491	1530	16119	1.20827	0.0042745	0.175512	2.36911	0.111765	SMG1//UPF2//EIF3E//UPF3B//DDX6//DIS3//CNOT6L//PAN3//CNOT4//XRN1//ZFP36L1//GTF2H2//XPA//DNA2//SMARCAD1//RAD50//APLF//MRE11A//DCLRE1C//TATDN1//ZRANB3//PNPT1//LRPPRC//DPYD//GNA13//RAB31//LRRK2//EEF1A1//RHOQ//GBP2//GNL1//TUBB2B//TRIM23//ARHGAP5//MTIF2//TUBD1//RASD1//RAB23//SEPT4//RAB27A//RAB27B//RAP2A//RAP2B//RIT1//GUF1//EIF5B//PDE10A//PDE7B//PDE1A//PDE4B//PDE4D//PDE7A//PDE8A//PDE8B//ABCC4//ABCA7//AB…
GO:0030030	cell projection organization	Biological process	131	1110	1530	16119	1.24335	0.00466262	0.190019	2.33137	0.0856209	CD2AP//MYH10//IFT88//APC//APP//PARD3//BCL2//S100B//DST//SPAST//TOP2B//FZD1//SLITRK6//DOCK7//PLXNC1//DLX5//EFNB2//EPHB3//ALCAM//USP33//FLRT3//FLRT2//CNTN6//RPS6KA6//GLI3//HSP90AA1//ITGA1//LAMA2//NCK1//PLXNA2//PLXNB1//TREM2//PRKCQ//TENM2//ROBO1//ROCK1//SIAH1//SLIT3//SOS1//TRPC1//SEMA6D//WASL//PLXNA4//LGI1//ROCK2//NCAM2//NDN//CHN1//EPHA4//HOXA2//KIF3A//SCLT1//CEP162//RPGRIP1L//INTU//IFT81//NEK1//PCM…
GO:2000113	negative regulation of cellular macromolecule biosynthetic process	Biological process	124	1044	1530	16119	1.25132	0.00473777	0.191652	2.32443	0.0810458	N4BP2L2//NCOA2//HEXIM1//TXNIP//LEFTY1//ZMYND11//ZNF268//ZHX1//OSR2//CREBBP//TCP10L//CTNNB1//CREBRF//BPTF//BEND6//JAZF1//MTF2//CPEB3//ZBTB1//FOXO1//SIRT1//RYBP//HEY2//SUZ12//GABPA//NIPBL//ZNF345//ZBTB20//GLI3//MKX//HCFC2//HMGB1//HOXA2//IRF8//ID4//IFI16//RBPJ//MDM2//NRARP//RLIM//TRIM33//TAF9B//MED1//OTUD7B//TENM2//RARB//RBL1//REST//BMI1//SMARCA2//SP3//TPR//NR2C1//TRPS1//ZNF136//ZNF148//ZNF189//ZNF2…
GO:0002320	lymphoid progenitor cell differentiation	Biological process	6	18	1530	16119	3.51176	0.00493277	0.196279	2.30691	0.00392157	LIG4//PRKDC//SOX4//ZBTB1//FNIP1//BCL2
GO:0032878	regulation of establishment or maintenance of cell polarity	Biological process	6	18	1530	16119	3.51176	0.00493277	0.196279	2.30691	0.00392157	ARFGEF1//ROCK1//KRIT1//ROCK2//KIF20B//IGF1
GO:0044248	cellular catabolic process	Biological process	272	2490	1530	16119	1.15084	0.00499692	0.196279	2.3013	0.177778	RAB23//ATG2B//ATG4C//RB1CC1//CDO1//SMG1//UPF2//EIF3E//UPF3B//WWP1//HECTD2//HECTD1//MYLIP//MDM2//UBR5//ASB2//HACE1//KLHL8//RBBP6//SIAH1//UBE3A//TRIP12//DDX6//DIS3//CNOT6L//PAN3//CNOT4//XRN1//ZFP36L1//GTF2H2//XPA//DNA2//SMARCAD1//RAD50//APLF//MRE11A//DCLRE1C//TATDN1//ZRANB3//PNPT1//LRPPRC//PPP1CB//DPYD//GNA13//RAB31//LRRK2//EEF1A1//RHOQ//GBP2//GNL1//TUBB2B//TRIM23//ARHGAP5//MTIF2//TUBD1//RASD1//SEP…
GO:0014897	striated muscle hypertrophy	Biological process	10	42	1530	16119	2.5084	0.00501539	0.196279	2.29969	0.00653595	HTR2B//AGT//IGF1//IL6ST//PRKCA//PDE5A//RGS2//INPP5F//HEY2//COL14A1
GO:0006623	protein targeting to vacuole	Biological process	5	13	1530	16119	4.05204	0.0051397	0.196279	2.28906	0.00326797	SNX16//SCARB2//GCC2//ZFYVE16//VAMP7
GO:0031297	replication fork processing	Biological process	5	13	1530	16119	4.05204	0.0051397	0.196279	2.28906	0.00326797	MMS22L//ATRX//FANCM//WRN//ZRANB3
GO:0045722	positive regulation of gluconeogenesis	Biological process	5	13	1530	16119	4.05204	0.0051397	0.196279	2.28906	0.00326797	PPARGC1A//FOXO1//SMEK2//PTPN2//KAT2B
GO:0072666	establishment of protein localization to vacuole	Biological process	5	13	1530	16119	4.05204	0.0051397	0.196279	2.28906	0.00326797	SNX16//SCARB2//GCC2//ZFYVE16//VAMP7
GO:0007389	pattern specification process	Biological process	58	436	1530	16119	1.40148	0.00524203	0.198797	2.2805	0.0379085	FRAT1//CTNNB1//COBL//GNA13//NRARP//PLXNA2//PRKDC//MIB1//BMPR1A//PALB2//FRS2//GJA1//LRP6//AHI1//BBS7//SETDB2//RBPJ//SMAD6//SMAD5//PGAP1//LEFTY1//KIF3A//DYX1C1//RPGRIP1L//DYNC2LI1//DYNC2H1//IFT88//ACVR2B//MTF2//HOXA2//BMI1//APC//HEY2//SFRP1//BPTF//SF3B1//GLI3//HOXA5//HOXA6//ALX4//BMPR2//ALX1//LRP4//INTU//RAB23//TTC21B//LRRC6//RFX3//OFD1//TBC1D32//WDR19//ARMC4//MNS1//PRKACB//EYA1//SOSTDC1//MID1//ASPH
GO:0006111	regulation of gluconeogenesis	Biological process	9	36	1530	16119	2.63382	0.00541499	0.20394	2.2664	0.00588235	PPARGC1A//FOXO1//SMEK2//PTPN2//KAT2B//LEPR//RANBP2//NR3C1//ACADM
GO:0000724	double-strand break repair via homologous recombination	Biological process	14	70	1530	16119	2.10706	0.00549031	0.20536	2.2604	0.00915033	PARPBP//RAD50//HELQ//SFR1//SMC5//MMS22L//MCM9//RAD54B//MRE11A//WDR48//NABP1//SMC6//PALB2//MCM8
GO:0031114	regulation of microtubule depolymerization	Biological process	7	24	1530	16119	3.07279	0.0055698	0.206916	2.25416	0.00457516	STMN2//SPECC1L//CKAP2//EML4//APC//MID1//SPAST
GO:0035116	embryonic hindlimb morphogenesis	Biological process	8	30	1530	16119	2.80941	0.0056508	0.208507	2.24789	0.00522876	OSR2//CTNNB1//RPGRIP1L//RSPO2//LRP6//MED1//RARB//ALX4
GO:0000725	recombinational repair	Biological process	14	71	1530	16119	2.07738	0.00625605	0.229291	2.2037	0.00915033	RAD50//HELQ//SFR1//SMC5//MMS22L//MCM9//RAD54B//MRE11A//WDR48//NABP1//SMC6//PALB2//MCM8//PARPBP
GO:0035264	multicellular organism growth	Biological process	25	156	1530	16119	1.68835	0.00639065	0.232662	2.19446	0.0163399	GHR//IGF1//APP//NPY1R//MBD5//TNKS2//ANKRD26//AGT//NIPBL//BCL2//TSHR//HOXA5//PDE4D//PEG3//RC3H2//WDR48//RARB//RBBP6//SLC1A2//XPA//ZFX//RMI1//SLITRK6
GO:0030183	B cell differentiation	Biological process	18	101	1530	16119	1.87758	0.00644551	0.233105	2.19074	0.0117647	GPR183//PRKDC//BCL2//FNIP1//NFAM1//SFRP1//ZBTB1//BLNK//IFNE//RBPJ//MSH2//PIK3R1//PTPN2//DCLRE1C//SP3//ADAM17//TSHR//VCAM1
GO:0060021	palate development	Biological process	16	86	1530	16119	1.96005	0.00650581	0.233738	2.1867	0.0104575	FZD1//OSR2//DLX5//EPHB3//GLI3//LRP6//ASPH//PDGFRA//BBS7//ALX4//BMPR1A//TGFBR3//FRAS1//ALX1//IFT88//ACVR2B
GO:1901361	organic cyclic compound catabolic process	Biological process	173	1528	1530	16119	1.1928	0.00675183	0.240992	2.17058	0.113072	SMG1//UPF2//EIF3E//UPF3B//DDX6//DIS3//CNOT6L//PAN3//CNOT4//XRN1//ZFP36L1//GTF2H2//XPA//DNA2//SMARCAD1//RAD50//APLF//MRE11A//DCLRE1C//TATDN1//ZRANB3//PNPT1//LRPPRC//DPYD//GNA13//RAB31//LRRK2//EEF1A1//RHOQ//GBP2//GNL1//TUBB2B//TRIM23//ARHGAP5//MTIF2//TUBD1//RASD1//RAB23//SEPT4//RAB27A//RAB27B//RAP2A//RAP2B//RIT1//GUF1//EIF5B//PDE10A//PDE7B//PDE1A//PDE4B//PDE4D//PDE7A//PDE8A//PDE8B//ABCC4//ABCA7//AB…
GO:0007368	determination of left/right symmetry	Biological process	17	94	1530	16119	1.90532	0.00687014	0.243622	2.16303	0.0111111	GJA1//LRP6//AHI1//BBS7//MIB1//SETDB2//LRRC6//RFX3//OFD1//LEFTY1//KIF3A//DYX1C1//RPGRIP1L//DYNC2LI1//DYNC2H1//IFT88//ACVR2B
GO:0035115	embryonic forelimb morphogenesis	Biological process	8	31	1530	16119	2.71879	0.00699484	0.246444	2.15522	0.00522876	OSR2//CTNNB1//RPGRIP1L//NIPBL//HOXA13//RSPO2//LRP6//ALX4
GO:0014896	muscle hypertrophy	Biological process	10	44	1530	16119	2.39439	0.00710817	0.247417	2.14824	0.00653595	HTR2B//AGT//IGF1//IL6ST//PRKCA//PDE5A//RGS2//INPP5F//HEY2//COL14A1
GO:0010611	regulation of cardiac muscle hypertrophy	Biological process	7	25	1530	16119	2.94988	0.00711306	0.247417	2.14794	0.00457516	AGT//IGF1//IL6ST//PRKCA//PDE5A//RGS2//COL14A1
GO:0031110	regulation of microtubule polymerization or depolymerization	Biological process	11	51	1530	16119	2.27232	0.00736609	0.248691	2.13276	0.00718954	STMN2//SPECC1L//CKAP2//EML4//APC//MID1//CDKN1B//RGS2//CLIP1//SPAST//DST
GO:0007064	mitotic sister chromatid cohesion	Biological process	5	14	1530	16119	3.76261	0.00737739	0.248691	2.1321	0.00326797	NIPBL//SMC5//PDS5B//PDS5A//SMC3
GO:0010613	positive regulation of cardiac muscle hypertrophy	Biological process	5	14	1530	16119	3.76261	0.00737739	0.248691	2.1321	0.00326797	AGT//IGF1//IL6ST//PRKCA//PDE5A
GO:0014742	positive regulation of muscle hypertrophy	Biological process	5	14	1530	16119	3.76261	0.00737739	0.248691	2.1321	0.00326797	AGT//IGF1//IL6ST//PRKCA//PDE5A
GO:0051383	kinetochore organization	Biological process	5	14	1530	16119	3.76261	0.00737739	0.248691	2.1321	0.00326797	CENPC//CENPE//SENP6//SMC4//SMC2
GO:0051172	negative regulation of nitrogen compound metabolic process	Biological process	128	1097	1530	16119	1.22928	0.00743903	0.24923	2.12848	0.0836601	N4BP2L2//NCOA2//HEXIM1//TXNIP//LEFTY1//ZMYND11//ZNF268//ZHX1//OSR2//CREBBP//TCP10L//CTNNB1//CREBRF//BPTF//BEND6//JAZF1//MTF2//CPEB3//ZBTB1//FOXO1//SIRT1//RYBP//HEY2//SUZ12//GABPA//NIPBL//ZNF345//ZBTB20//GLI3//MKX//HCFC2//HMGB1//HOXA2//IRF8//ID4//IFI16//RBPJ//MDM2//NRARP//RLIM//TRIM33//TAF9B//MED1//OTUD7B//TENM2//RARB//RBL1//REST//BMI1//SMARCA2//SP3//TPR//NR2C1//TRPS1//ZNF136//ZNF148//ZNF189//ZNF2…
GO:0007131	reciprocal meiotic recombination	Biological process	9	38	1530	16119	2.4952	0.00789383	0.257371	2.10271	0.00588235	FANCM//TOP2B//MSH2//RAD50//DMC1//RAD54B//MLH3//MRE11A//MSH3
GO:0035137	hindlimb morphogenesis	Biological process	9	38	1530	16119	2.4952	0.00789383	0.257371	2.10271	0.00588235	OSR2//CTNNB1//RPGRIP1L//RSPO2//LRP6//MED1//RARB//ALX4//BMPR1A
GO:0035825	reciprocal DNA recombination	Biological process	9	38	1530	16119	2.4952	0.00789383	0.257371	2.10271	0.00588235	FANCM//TOP2B//RAD50//DMC1//RAD54B//MLH3//MRE11A//MSH3//MSH2
GO:0060323	head morphogenesis	Biological process	9	38	1530	16119	2.4952	0.00789383	0.257371	2.10271	0.00588235	DLX5//NIPBL//LRP6//ASPH//MYH3//PDGFRA//KAT6A//CRISPLD1//CRISPLD2
GO:0009855	determination of bilateral symmetry	Biological process	18	103	1530	16119	1.84112	0.00791765	0.257371	2.1014	0.0117647	GJA1//LRP6//AHI1//BBS7//MIB1//SETDB2//LEFTY1//KIF3A//DYX1C1//RPGRIP1L//DYNC2LI1//DYNC2H1//IFT88//ACVR2B//CTNNB1//LRRC6//RFX3//OFD1
GO:0001822	kidney development	Biological process	36	251	1530	16119	1.51104	0.00801177	0.258889	2.09627	0.0235294	OSR2//EYA1//NIPBL//GLI3//NF1//BCL2//SMAD5//SMAD6//RARB//SFRP1//CTNNB1//AGT//FAT4//FRAS1//ENPEP//PLCE1//NID1//SULF2//LRRK2//AHI1//CEP290//SOX4//ANGPT1//ANGPT2//PDGFRA//BCL2L11//KIF3A//AGTR1//RPGRIP1L//APC//KCNJ8//LRP4//RRM2B//PPAT//IFT88//ACVR2B
GO:0009205	purine ribonucleoside triphosphate metabolic process	Biological process	137	1187	1530	16119	1.21595	0.00824286	0.26479	2.08392	0.0895425	MSH2//DLD//NDUFA5//RP2//GNA13//RAB31//LRRK2//EEF1A1//RHOQ//GBP2//GNL1//TUBB2B//TRIM23//ARHGAP5//MTIF2//TUBD1//RASD1//RAB23//SEPT4//RAB27A//RAB27B//RAP2A//RAP2B//RIT1//GUF1//EIF5B//ABCC4//ABCA7//ABCA10//ABCA8//CENPE//POLQ//KIF3A//DMC1//DDX1//DDX6//DHX36//DNA2//ABCA1//BPTF//ABCB7//ABCA5//RAD54B//ABCA12//MLH3//ATAD2//GTF2H2//HSP90AA1//ERCC6L2//MSH3//MYH3//MYH10//PEX1//PMS1//DHX29//ATRX//KIF27//KIF21…
GO:0090263	positive regulation of canonical Wnt signaling pathway	Biological process	12	59	1530	16119	2.14277	0.00852336	0.270419	2.06939	0.00784314	RBPJ//DLX5//RSPO1//RSPO2//LRP6//NRARP//UBR5//SFRP1//CAPRIN2//SOX4//TNKS2//USP34
GO:0006891	intra-Golgi vesicle-mediated transport	Biological process	8	32	1530	16119	2.63382	0.00856666	0.270419	2.06719	0.00522876	RGPD4//RGPD1//RGPD3//RGPD8//RGPD2//TRIP11//GCC2//COG6
GO:0010907	positive regulation of glucose metabolic process	Biological process	8	32	1530	16119	2.63382	0.00856666	0.270419	2.06719	0.00522876	PPARGC1A//FOXO1//SMEK2//PTPN2//KAT2B//IGF1//IGF2//EPM2AIP1
GO:0031023	microtubule organizing center organization	Biological process	15	81	1530	16119	1.95098	0.00862653	0.270744	2.06416	0.00980392	SASS6//CEP152//CCP110//CNTLN//ROCK2//TMEM67//CTNNB1//C11ORF63//PPP1R12A//PCM1//SLC16A1//HAUS3//USP33//CEP192//GCC2
GO:0009799	specification of symmetry	Biological process	18	104	1530	16119	1.82342	0.00874917	0.273024	2.05803	0.0117647	GJA1//LRP6//AHI1//BBS7//MIB1//SETDB2//LEFTY1//KIF3A//DYX1C1//RPGRIP1L//DYNC2LI1//DYNC2H1//IFT88//ACVR2B//CTNNB1//LRRC6//RFX3//OFD1
GO:0014743	regulation of muscle hypertrophy	Biological process	7	26	1530	16119	2.83643	0.00895152	0.277751	2.0481	0.00457516	AGT//IGF1//IL6ST//PRKCA//PDE5A//RGS2//COL14A1
GO:0007224	smoothened signaling pathway	Biological process	20	120	1530	16119	1.75588	0.00902454	0.277901	2.04457	0.0130719	CREBBP//RPGRIP1L//INTU//RAB23//RORA//TTC21B//IFT88//GLI3//IFT80//SFRP1//DYNC2H1//WDR19//TBC1D32//PRKACB//KIF3A//GPC2//BBS7//KIF27//CC2D2A//TROVE2
GO:0010675	regulation of cellular carbohydrate metabolic process	Biological process	22	136	1530	16119	1.70424	0.0090581	0.277901	2.04296	0.0143791	PPP1CB//NR3C1//ACADM//KAT2B//NCOA2//SIRT1//IGFBP5//PDK4//RORA//PPARGC1A//FOXO1//SMEK2//PTPN2//RANBP2//GFPT1//LEPR//IGF1//IGF2//EPM2AIP1//PRKAA1//FKTN//ARFGEF1
GO:0046850	regulation of bone remodeling	Biological process	9	39	1530	16119	2.43122	0.00941762	0.286455	2.02606	0.00588235	S1PR1//NF1//PDK4//IL20RA//TMEM64//LRP6//SFRP1//GJA1//SUCO
GO:0000902	cell morphogenesis	Biological process	129	1115	1530	16119	1.21888	0.00946046	0.286455	2.02409	0.0843137	CTNNB1//RBPJ//TGFBR3//ARHGEF26//HOXA13//COL18A1//SLITRK6//HEY2//IFT88//FRMD6//PARD3//ROCK1//APC//APP//BCL2//S100B//DST//SPAST//TOP2B//FZD1//DOCK7//PLXNC1//DLX5//EFNB2//EPHB3//ALCAM//USP33//FLRT3//FLRT2//CNTN6//RPS6KA6//GLI3//HSP90AA1//ITGA1//LAMA2//MYH10//NCK1//PLXNA2//PLXNB1//TREM2//PRKCQ//TENM2//ROBO1//SIAH1//SLIT3//SOS1//TRPC1//SEMA6D//WASL//PLXNA4//LGI1//ROCK2//CHN1//EPHA4//HOXA2//GNA13//RHOQ…
GO:0043412	macromolecule modification	Biological process	331	3115	1530	16119	1.11948	0.00949431	0.286455	2.02254	0.21634	CDKN1B//PTEN//CCNG1//CCNT1//GADD45G//FRS2//LRRK2//JAK2//MAP3K15//EIF2AK2//KIDINS220//GHR//ITGA1//PLCE1//PRKAA1//MAP2K6//C5//DUSP19//DUSP4//PRKCA//SHPRH//RNF180//BIRC2//UBR5//ASB2//RC3H2//G2E3//BCL2//TNKS2//WWP1//HECTD2//HECTD1//MYLIP//MDM2//HACE1//KLHL8//RBBP6//SIAH1//UBE3A//TRIP12//CWC27//PPWD1//NKTR//RANBP2//PPIG//PUS7L//LRP4//PHIP//CCDC88A//FNIP1//PAQR3//IBTK//LRP6//PRKDC//ZNF268//SIRT1//RSPO1…
GO:0046128	purine ribonucleoside metabolic process	Biological process	144	1260	1530	16119	1.20403	0.00954929	0.286531	2.02003	0.0941176	MSH2//DLD//NDUFA5//RP2//GNA13//RAB31//LRRK2//EEF1A1//RHOQ//GBP2//GNL1//TUBB2B//TRIM23//ARHGAP5//MTIF2//TUBD1//RASD1//RAB23//SEPT4//RAB27A//RAB27B//RAP2A//RAP2B//RIT1//GUF1//EIF5B//ABCC4//ABCA7//ABCA10//ABCA8//CENPE//POLQ//KIF3A//DMC1//DDX1//DDX6//DHX36//DNA2//ABCA1//BPTF//ABCB7//ABCA5//RAD54B//ABCA12//MLH3//ATAD2//GTF2H2//HSP90AA1//ERCC6L2//MSH3//MYH3//MYH10//PEX1//PMS1//DHX29//ATRX//KIF27//KIF21…
GO:0009144	purine nucleoside triphosphate metabolic process	Biological process	137	1193	1530	16119	1.20984	0.00971339	0.288287	2.01263	0.0895425	MSH2//DLD//NDUFA5//AK9//RP2//GNA13//RAB31//LRRK2//EEF1A1//RHOQ//GBP2//GNL1//TUBB2B//TRIM23//ARHGAP5//MTIF2//TUBD1//RASD1//RAB23//SEPT4//RAB27A//RAB27B//RAP2A//RAP2B//RIT1//GUF1//EIF5B//ABCC4//ABCA7//ABCA10//ABCA8//CENPE//POLQ//KIF3A//DMC1//DDX1//DDX6//DHX36//DNA2//ABCA1//BPTF//ABCB7//ABCA5//RAD54B//ABCA12//MLH3//ATAD2//GTF2H2//HSP90AA1//ERCC6L2//MSH3//MYH3//MYH10//PEX1//PMS1//DHX29//ATRX//KIF27//…
GO:0009199	ribonucleoside triphosphate metabolic process	Biological process	137	1193	1530	16119	1.20984	0.00971339	0.288287	2.01263	0.0895425	MSH2//DLD//NDUFA5//RP2//GNA13//RAB31//LRRK2//EEF1A1//RHOQ//GBP2//GNL1//TUBB2B//TRIM23//ARHGAP5//MTIF2//TUBD1//RASD1//RAB23//SEPT4//RAB27A//RAB27B//RAP2A//RAP2B//RIT1//GUF1//EIF5B//ABCC4//ABCA7//ABCA10//ABCA8//CENPE//POLQ//KIF3A//DMC1//DDX1//DDX6//DHX36//DNA2//ABCA1//BPTF//ABCB7//ABCA5//RAD54B//ABCA12//MLH3//ATAD2//GTF2H2//HSP90AA1//ERCC6L2//MSH3//MYH3//MYH10//PEX1//PMS1//DHX29//ATRX//KIF27//KIF21…
GO:0009141	nucleoside triphosphate metabolic process	Biological process	139	1213	1530	16119	1.20726	0.00989538	0.292101	2.00457	0.0908497	MSH2//DLD//NDUFA5//AK9//RP2//GNA13//RAB31//LRRK2//EEF1A1//RHOQ//GBP2//GNL1//TUBB2B//TRIM23//ARHGAP5//MTIF2//TUBD1//RASD1//RAB23//SEPT4//RAB27A//RAB27B//RAP2A//RAP2B//RIT1//GUF1//EIF5B//ABCC4//ABCA7//ABCA10//ABCA8//CENPE//POLQ//KIF3A//DMC1//DDX1//DDX6//DHX36//DNA2//ABCA1//BPTF//ABCB7//ABCA5//RAD54B//ABCA12//MLH3//ATAD2//GTF2H2//HSP90AA1//ERCC6L2//MSH3//MYH3//MYH10//PEX1//PMS1//DHX29//ATRX//KIF27//…
GO:0009798	axis specification	Biological process	16	90	1530	16119	1.87294	0.0100957	0.296412	1.99586	0.0104575	FRAT1//CTNNB1//COBL//SMAD6//FRS2//HEY2//PGAP1//SFRP1//BMPR1A//NRARP//LRP6//AHI1//ARMC4//MNS1//SETDB2//APC
GO:0051053	negative regulation of DNA metabolic process	Biological process	14	75	1530	16119	1.96659	0.0102115	0.29668	1.99091	0.00915033	PDS5A//ATR//STAG2//MRE11A//FBXW7//SMC3//MSH2//MSH3//ZRANB3//PARPBP//DNAJC2//BMPR2//UBR5//TRIP12
GO:2000114	regulation of establishment of cell polarity	Biological process	5	15	1530	16119	3.51176	0.0102135	0.29668	1.99083	0.00326797	ARFGEF1//ROCK1//KRIT1//ROCK2//KIF20B
GO:0042278	purine nucleoside metabolic process	Biological process	144	1263	1530	16119	1.20117	0.0103314	0.298518	1.98584	0.0941176	MSH2//DLD//NDUFA5//RP2//GNA13//RAB31//LRRK2//EEF1A1//RHOQ//GBP2//GNL1//TUBB2B//TRIM23//ARHGAP5//MTIF2//TUBD1//RASD1//RAB23//SEPT4//RAB27A//RAB27B//RAP2A//RAP2B//RIT1//GUF1//EIF5B//ABCC4//ABCA7//ABCA10//ABCA8//CENPE//POLQ//KIF3A//DMC1//DDX1//DDX6//DHX36//DNA2//ABCA1//BPTF//ABCB7//ABCA5//RAD54B//ABCA12//MLH3//ATAD2//GTF2H2//HSP90AA1//ERCC6L2//MSH3//MYH3//MYH10//PEX1//PMS1//DHX29//ATRX//KIF27//KIF21…
GO:0035265	organ growth	Biological process	17	98	1530	16119	1.82755	0.0104115	0.299247	1.98249	0.0111111	S1PR1//BCL2L11//ANKRD26//PTEN//STK3//AGT//IL7//C3ORF58//TGFBR3//GJA1//HEY2//RBPJ//RSPO2//FGF7//COL14A1//BCL2//ACVR2B
GO:0002328	pro-B cell differentiation	Biological process	4	10	1530	16119	4.21412	0.0106328	0.30086	1.97335	0.00261438	FNIP1//LIG4//PRKDC//SOX4
GO:0006999	nuclear pore organization	Biological process	4	10	1530	16119	4.21412	0.0106328	0.30086	1.97335	0.00261438	AHCTF1//NUP107//NUP153//TPR
GO:0033160	positive regulation of protein import into nucleus, translocation	Biological process	4	10	1530	16119	4.21412	0.0106328	0.30086	1.97335	0.00261438	IGF1//JAK2//UBR5//MED1
GO:0006464	cellular protein modification process	Biological process	318	2991	1530	16119	1.1201	0.0107769	0.301808	1.96751	0.207843	CDKN1B//PTEN//CCNG1//CCNT1//GADD45G//FRS2//LRRK2//JAK2//MAP3K15//EIF2AK2//KIDINS220//GHR//ITGA1//PLCE1//PRKAA1//MAP2K6//C5//DUSP19//DUSP4//PRKCA//SHPRH//RNF180//BIRC2//UBR5//ASB2//RC3H2//G2E3//BCL2//TNKS2//WWP1//HECTD2//HECTD1//MYLIP//MDM2//HACE1//KLHL8//RBBP6//SIAH1//UBE3A//TRIP12//CWC27//PPWD1//NKTR//RANBP2//PPIG//LRP4//PHIP//CCDC88A//FNIP1//PAQR3//IBTK//LRP6//PRKDC//ZNF268//SIRT1//RSPO1//IGF2/…
GO:0036211	protein modification process	Biological process	318	2991	1530	16119	1.1201	0.0107769	0.301808	1.96751	0.207843	CDKN1B//PTEN//CCNG1//CCNT1//GADD45G//FRS2//LRRK2//JAK2//MAP3K15//EIF2AK2//KIDINS220//GHR//ITGA1//PLCE1//PRKAA1//MAP2K6//C5//DUSP19//DUSP4//PRKCA//SHPRH//RNF180//BIRC2//UBR5//ASB2//RC3H2//G2E3//BCL2//TNKS2//WWP1//HECTD2//HECTD1//MYLIP//MDM2//HACE1//KLHL8//RBBP6//SIAH1//UBE3A//TRIP12//CWC27//PPWD1//NKTR//RANBP2//PPIG//LRP4//PHIP//CCDC88A//FNIP1//PAQR3//IBTK//LRP6//PRKDC//ZNF268//SIRT1//RSPO1//IGF2/…
GO:0045893	positive regulation of transcription, DNA-templated	Biological process	133	1159	1530	16119	1.20897	0.0109979	0.306427	1.95869	0.0869281	BAZ1B//RBPJ//NAMPT//CEBPZ//NCOA2//USP16//ZNF268//PPARGC1A//PSIP1//MYSM1//OSR2//LEO1//NCOA7//CREBBP//CTNNB1//DHX36//S1PR1//EYA1//MTF2//ZNF292//FOXO1//SIRT1//RHOQ//HEY2//DDX58//ZBTB38//GABPA//GABPB1//SPAG8//CKAP2//NUFIP1//GLI3//MKX//NR3C1//TBK1//HMGB1//HOXA2//HOXA5//HOXA13//ID4//IFI16//IGF1//IGF2//APP//LMO2//LRP6//MYO6//PPP1R12A//NCK1//NFIA//IRAK4//PIK3R1//CYTL1//ATRX//MED1//AHI1//PHIP//PPP3CA//PRK…
GO:0010558	negative regulation of macromolecule biosynthetic process	Biological process	126	1092	1530	16119	1.21561	0.0111351	0.307587	1.9533	0.0823529	N4BP2L2//NCOA2//HEXIM1//TXNIP//LEFTY1//ZMYND11//ZNF268//ZHX1//OSR2//CREBBP//TCP10L//CTNNB1//CREBRF//BPTF//BEND6//JAZF1//MTF2//CPEB3//ZBTB1//FOXO1//SIRT1//RYBP//HEY2//SUZ12//GABPA//NIPBL//ZNF345//ZBTB20//GLI3//MKX//HCFC2//HMGB1//HOXA2//IRF8//ID4//IFI16//RBPJ//MDM2//NRARP//RLIM//TRIM33//TAF9B//MED1//OTUD7B//TENM2//RARB//RBL1//REST//BMI1//SMARCA2//SP3//TPR//NR2C1//TRPS1//ZNF136//ZNF148//ZNF189//ZNF2…
GO:0031648	protein destabilization	Biological process	6	21	1530	16119	3.01008	0.0112649	0.307587	1.94827	0.00392157	SIRT1//FBXL3//MYLIP//MDM2//PRKDC//SIAH1
GO:0045736	negative regulation of cyclin-dependent protein serine/threonine kinase activity	Biological process	6	21	1530	16119	3.01008	0.0112649	0.307587	1.94827	0.00392157	PTEN//CDKN1B//HEXIM1//APC//KAT2B//LATS1
GO:1901186	positive regulation of ERBB signaling pathway	Biological process	6	21	1530	16119	3.01008	0.0112649	0.307587	1.94827	0.00392157	FBXW7//ADAM17//AGT//SOS1//HAP1//RBPJ
GO:0032922	circadian regulation of gene expression	Biological process	10	47	1530	16119	2.24155	0.0114392	0.310794	1.9416	0.00653595	NAMPT//PPARGC1A//SIRT1//GFPT1//PPP1CB//KDM5A//RORA//PER3//PER2//CLOCK
GO:0072001	renal system development	Biological process	37	266	1530	16119	1.46544	0.0116714	0.315532	1.93288	0.024183	OSR2//EYA1//NIPBL//GLI3//NF1//BCL2//SMAD5//SMAD6//RARB//SFRP1//CTNNB1//AGT//FAT4//BCL2L11//KIF3A//AGTR1//RPGRIP1L//APC//KCNJ8//LRP4//RRM2B//PPAT//SULF2//IFT88//ACVR2B//FRAS1//ENPEP//PLCE1//NID1//LRRK2//AHI1//CEP290//SOX4//ANGPT1//ANGPT2//PDGFRA//SEC63
GO:0045934	negative regulation of nucleobase-containing compound metabolic process	Biological process	124	1075	1530	16119	1.21523	0.0118489	0.318754	1.92632	0.0810458	N4BP2L2//NCOA2//HEXIM1//TXNIP//LEFTY1//ZMYND11//ZNF268//ZHX1//OSR2//CREBBP//TCP10L//CTNNB1//CREBRF//BPTF//BEND6//JAZF1//MTF2//CPEB3//ZBTB1//FOXO1//SIRT1//RYBP//HEY2//SUZ12//GABPA//NIPBL//ZNF345//ZBTB20//GLI3//MKX//HCFC2//HMGB1//HOXA2//IRF8//ID4//IFI16//RBPJ//MDM2//NRARP//RLIM//TRIM33//TAF9B//MED1//OTUD7B//TENM2//RARB//RBL1//REST//BMI1//SMARCA2//SP3//TPR//NR2C1//TRPS1//ZNF136//ZNF148//ZNF189//ZNF2…
GO:0007169	transmembrane receptor protein tyrosine kinase signaling pathway	Biological process	84	695	1530	16119	1.27333	0.0120375	0.32224	1.91946	0.054902	FBXW7//ADAM17//ANGPT1//CDKN1B//ADCY2//FRS2//FGF7//FOXO1//TNRC6B//RICTOR//TNRC6A//ITPR1//MDM2//KITLG//PLCE1//PDE1A//PDGFRA//PIK3C2A//PIK3R1//PRKACB//PRKAR2B//PRKCA//ERBB2IP//PTEN//GAREM//SOS1//APP//RHOQ//ATP6V0D2//PIK3R4//IGF2//PDK4//PHIP//PRKAA1//PTPN2//ZNF106//PIK3R3//SHOC2//CEP57//MMRN2//NTRK2//C2CD5//SULF2//ITGA1//IGF1//IGFBP5//IFT88//ATXN1//AGT//HAP1//CTNNB1//ANKRD26//PRKCQ//OSBPL8//SIRT1//TX…
GO:0009150	purine ribonucleotide metabolic process	Biological process	157	1396	1530	16119	1.18484	0.0122024	0.32506	1.91356	0.102614	MSH2//DLD//NDUFA5//ADCY2//HTR2B//RP2//GNA13//RAB31//LRRK2//EEF1A1//RHOQ//GBP2//GNL1//TUBB2B//TRIM23//ARHGAP5//MTIF2//TUBD1//RASD1//RAB23//SEPT4//RAB27A//RAB27B//RAP2A//RAP2B//RIT1//GUF1//EIF5B//PPAT//PDE10A//PDE7B//PDE1A//PDE4B//PDE4D//PDE7A//PDE8A//PDE8B//ABCC4//ABCA7//ABCA10//ABCA8//CENPE//POLQ//KIF3A//DMC1//DDX1//DDX6//DHX36//DNA2//ABCA1//BPTF//ABCB7//ABCA5//RAD54B//ABCA12//MLH3//ATAD2//GTF2H2…
GO:2001252	positive regulation of chromosome organization	Biological process	12	62	1530	16119	2.03909	0.0126391	0.33506	1.89828	0.00784314	PAXBP1//NIPBL//TPR//DHX36//ATRX//TNKS2//SMC5//PPARGC1A//CTR9//SIRT1//MTF2//NAP1L2
GO:0009953	dorsal/ventral pattern formation	Biological process	18	108	1530	16119	1.75588	0.0128005	0.337697	1.89277	0.0117647	SMAD6//CTNNB1//SFRP1//BMPR1A//INTU//RAB23//IFT88//GLI3//TTC21B//KIF3A//LRP6//TBC1D32//WDR19//PRKACB//HOXA2//APC//LRP4//DYNC2H1
GO:0031327	negative regulation of cellular biosynthetic process	Biological process	131	1146	1530	16119	1.2043	0.013021	0.341863	1.88536	0.0856209	N4BP2L2//NCOA2//HEXIM1//TXNIP//LEFTY1//ZMYND11//ZNF268//ZHX1//OSR2//CREBBP//TCP10L//CTNNB1//CREBRF//BPTF//BEND6//JAZF1//MTF2//CPEB3//ZBTB1//FOXO1//SIRT1//RYBP//HEY2//SUZ12//GABPA//NIPBL//ZNF345//ZBTB20//GLI3//MKX//HCFC2//HMGB1//HOXA2//IRF8//ID4//IFI16//RBPJ//MDM2//NRARP//RLIM//TRIM33//TAF9B//MED1//OTUD7B//TENM2//RARB//RBL1//REST//BMI1//SMARCA2//SP3//TPR//NR2C1//TRPS1//ZNF136//ZNF148//ZNF189//ZNF2…
GO:0016568	chromatin modification	Biological process	66	530	1530	16119	1.31194	0.0132424	0.346013	1.87803	0.0431373	BAZ1A//MYSM1//BPTF//RSF1//ATRX//SMARCAD1//SMARCA2//SMARCA5//KAT2B//BAZ1B//SIRT1//HELLS//LEO1//DTX3L//CTR9//SUZ12//NCOA2//CREBBP//KAT6A//CLOCK//EYA1//USP16//PAXBP1//TRPS1//NIPBL//TPR//MIS18BP1//ARID4B//ASH1L//PPARGC1A//SYCP3//PRKAA1//PRKCA//JAK2//RYBP//GATAD2B//SETDB2//KMT2E//KMT2C//MTF2//BRCC3//PER2//REST//NAP1L2//UBR5//TRIP12//KDM5A//ZMYND11//CHD1//CHD2//ARID2//EYA4//JMJD1C//DNAJC2//NR3C1//MBTD1…
GO:0031954	positive regulation of protein autophosphorylation	Biological process	5	16	1530	16119	3.29228	0.0137147	0.354957	1.86281	0.00326797	RAD50//NEK10//MRE11A//RAP2A//RAP2B
GO:0072665	protein localization to vacuole	Biological process	5	16	1530	16119	3.29228	0.0137147	0.354957	1.86281	0.00326797	SNX16//SCARB2//GCC2//ZFYVE16//VAMP7
GO:0009119	ribonucleoside metabolic process	Biological process	145	1285	1530	16119	1.18881	0.0141214	0.358046	1.85012	0.0947712	MSH2//DLD//NDUFA5//RP2//GNA13//RAB31//LRRK2//EEF1A1//RHOQ//GBP2//GNL1//TUBB2B//TRIM23//ARHGAP5//MTIF2//TUBD1//RASD1//RAB23//SEPT4//RAB27A//RAB27B//RAP2A//RAP2B//RIT1//GUF1//EIF5B//ABCC4//ABCA7//ABCA10//ABCA8//CENPE//POLQ//KIF3A//DMC1//DDX1//DDX6//DHX36//DNA2//ABCA1//BPTF//ABCB7//ABCA5//RAD54B//ABCA12//MLH3//ATAD2//GTF2H2//HSP90AA1//ERCC6L2//MSH3//MYH3//MYH10//PEX1//PMS1//DHX29//ATRX//KIF27//KIF21…
GO:0009259	ribonucleotide metabolic process	Biological process	158	1412	1530	16119	1.17888	0.0141706	0.358046	1.84861	0.103268	MSH2//DLD//NDUFA5//ADCY2//HTR2B//RP2//GNA13//RAB31//LRRK2//EEF1A1//RHOQ//GBP2//GNL1//TUBB2B//TRIM23//ARHGAP5//MTIF2//TUBD1//RASD1//RAB23//SEPT4//RAB27A//RAB27B//RAP2A//RAP2B//RIT1//GUF1//EIF5B//PPAT//PDE10A//PDE7B//PDE1A//PDE4B//PDE4D//PDE7A//PDE8A//PDE8B//ABCC4//ABCA7//ABCA10//ABCA8//CENPE//POLQ//KIF3A//DMC1//DDX1//DDX6//DHX36//DNA2//ABCA1//BPTF//ABCB7//ABCA5//RAD54B//ABCA12//MLH3//ATAD2//GTF2H2…
GO:0032989	cellular component morphogenesis	Biological process	135	1188	1530	16119	1.19719	0.0141805	0.358046	1.84831	0.0882353	MED1//RP2//TMF1//CTNNB1//RBPJ//TGFBR3//ARHGEF26//HOXA13//COL18A1//SLITRK6//HEY2//IFT88//FRMD6//PARD3//ROCK1//APC//APP//BCL2//S100B//DST//SPAST//TOP2B//FZD1//DOCK7//PLXNC1//DLX5//EFNB2//EPHB3//ALCAM//USP33//FLRT3//FLRT2//CNTN6//RPS6KA6//GLI3//HSP90AA1//ITGA1//LAMA2//MYH10//NCK1//PLXNA2//PLXNB1//TREM2//PRKCQ//TENM2//ROBO1//SIAH1//SLIT3//SOS1//TRPC1//SEMA6D//WASL//PLXNA4//LGI1//ROCK2//CHN1//EPHA4//H…
GO:0006376	mRNA splice site selection	Biological process	6	22	1530	16119	2.87326	0.0142713	0.358046	1.84554	0.00392157	SLU7//PSIP1//SRSF12//LUC7L3//PTBP2//YTHDC1
GO:0007026	negative regulation of microtubule depolymerization	Biological process	6	22	1530	16119	2.87326	0.0142713	0.358046	1.84554	0.00392157	STMN2//SPECC1L//CKAP2//EML4//APC//MID1
GO:0031365	N-terminal protein amino acid modification	Biological process	6	22	1530	16119	2.87326	0.0142713	0.358046	1.84554	0.00392157	NAA16//NAA15//CREBBP//KAT2B//SOX4//METAP2
GO:0043255	regulation of carbohydrate biosynthetic process	Biological process	14	78	1530	16119	1.89095	0.014293	0.358046	1.84488	0.00915033	PPP1CB//NR3C1//ACADM//PPARGC1A//FOXO1//SMEK2//PTPN2//KAT2B//GFPT1//LEPR//IGF1//IGF2//EPM2AIP1//RANBP2
GO:0007167	enzyme linked receptor protein signaling pathway	Biological process	113	977	1530	16119	1.21851	0.014706	0.365713	1.83251	0.0738562	BLNK//NTRK2//AHI1//PPM1L//BMPR2//TRPS1//ACVR2B//FBXW7//ADAM17//GUCA1B//ANGPT1//CDKN1B//ADCY2//FRS2//FGF7//FOXO1//TNRC6B//RICTOR//TNRC6A//ITPR1//MDM2//KITLG//PLCE1//PDE1A//PDGFRA//PIK3C2A//PIK3R1//PRKACB//PRKAR2B//PRKCA//ERBB2IP//PTEN//GAREM//SOS1//APP//LEFTY1//GDF9//SMAD5//SMAD6//TRIM33//PPP1CB//PARD3//RBL1//BMPR1A//TGFBR3//CCNT1//USP15//PTN//RHOQ//ATP6V0D2//PIK3R4//IGF2//PDK4//PHIP//PRKAA1//PTPN…
GO:0043242	negative regulation of protein complex disassembly	Biological process	11	56	1530	16119	2.06943	0.014893	0.365713	1.82702	0.00718954	TWF1//STMN2//SPECC1L//CKAP2//EML4//APC//MID1//PLEKHH2//AVIL//RDX//PER2
GO:0002244	hematopoietic progenitor cell differentiation	Biological process	21	134	1530	16119	1.65105	0.0149489	0.365713	1.82539	0.0137255	BCL2//LIG4//PRKDC//SOX4//SP3//MED1//GABPA//CHD2//SFRP1//EIF2AK2//N4BP2L2//ZBTB1//FNIP1//MMP21//SAMD9L//PRRC2C//COL24A1//PDGFRA//REST//WDR78//DOCK7
GO:0009116	nucleoside metabolic process	Biological process	147	1307	1530	16119	1.18492	0.0150209	0.365713	1.8233	0.0960784	MSH2//DLD//NDUFA5//RP2//GNA13//RAB31//LRRK2//EEF1A1//RHOQ//GBP2//GNL1//TUBB2B//TRIM23//ARHGAP5//MTIF2//TUBD1//RASD1//RAB23//SEPT4//RAB27A//RAB27B//RAP2A//RAP2B//RIT1//GUF1//EIF5B//ABCC4//ABCA7//ABCA10//ABCA8//CENPE//POLQ//KIF3A//DMC1//DDX1//DDX6//DHX36//DNA2//ABCA1//BPTF//ABCB7//ABCA5//RAD54B//ABCA12//MLH3//ATAD2//GTF2H2//HSP90AA1//ERCC6L2//MSH3//MYH3//MYH10//PEX1//PMS1//DHX29//ATRX//KIF27//KIF21…
GO:0006260	DNA replication	Biological process	41	306	1530	16119	1.41159	0.0150943	0.365713	1.82119	0.0267974	POLQ//BAZ1A//POLI//POLG2//POLK//REV1//REV3L//DNA2//RRM2B//TOP2B//POLA1//RPA4//MCM8//LIG4//CCDC88A//SMC3//RAD50//MRE11A//PDS5A//ATR//ATRX//MMS22L//FANCM//WRN//ZRANB3//TNKS2//STAG2//FBXW7//ZNF830//IGF1//KITLG//PDGFRA//RAD9B//KIN//SIRT1//MCM9//DNAJC2//NFIA//NOL8//RECQL//RMI1
GO:0009118	regulation of nucleoside metabolic process	Biological process	68	552	1530	16119	1.29783	0.015118	0.365713	1.82051	0.0444444	LRRK2//AMOT//PTPRN2//AGAP10//CHN1//EPHA4//EPHB3//RICTOR//NTRK2//NF1//S1PR1//ALDH1A1//HTR2B//RASA2//SOS1//NET1//ARHGEF26//ARHGAP5//MCF2//ARHGEF3//PLXNB1//FGD6//ABCA7//AHSA2//DNAJC1//DENND4A//DENND5B//DENND1B//TBC1D32//TBC1D9//TBC1D3B//TBC1D8B//DENND4C//USP6NL//TBC1D5//RCBTB2//SFRP1//CDKL5//CXCL13//DOCK7//ARFGEF1//ALS2CR12//TMEM64//TNNT3//SH2D3C//FAM13A//CHM//CHML//DIS3//PSD3//MYO9A//PLCE1//FAM13B/…
GO:0051254	positive regulation of RNA metabolic process	Biological process	138	1220	1530	16119	1.1917	0.0152547	0.365713	1.8166	0.0901961	PNPT1//BAZ1B//RBPJ//TOPORS//USP16//PPARGC1A//OSR2//CREBBP//CTNNB1//DLX5//AGT//EBF1//MECOM//BPTF//FOXO1//EBF3//DNAJC2//GLI3//ATAD2//IGF1//LRP6//SMAD5//ASPH//NDP//NFE2//NFYB//NPAT//RSF1//MED1//PHIP//KMT2E//SMARCAD1//ZNF287//KDM5A//REST//RFX3//RFXAP//RLF//RNF6//RORA//RORB//SFRP1//BMPR1A//SMARCA2//SOX4//SP3//TCF12//ZNF711//ZXDA//NAA16//TBL1XR1//KAT6A//NAA15//CEP290//ALX1//NRIP1//FZD1//CHURC1//CLOCK//…
GO:0010171	body morphogenesis	Biological process	10	49	1530	16119	2.15006	0.0152754	0.365713	1.81601	0.00653595	OFD1//DLX5//NIPBL//LRP6//ASPH//MYH3//PDGFRA//KAT6A//CRISPLD1//CRISPLD2
GO:0030850	prostate gland development	Biological process	10	49	1530	16119	2.15006	0.0152754	0.365713	1.81601	0.00653595	SFRP1//HOXA13//FRS2//IGF1//PTEN//UBE3A//CYP7B1//CTNNB1//CDKN1B//APC
GO:0009890	negative regulation of biosynthetic process	Biological process	132	1162	1530	16119	1.19678	0.0153535	0.365713	1.81379	0.0862745	N4BP2L2//NCOA2//HEXIM1//TXNIP//LEFTY1//ZMYND11//ZNF268//ZHX1//OSR2//CREBBP//TCP10L//CTNNB1//CREBRF//BPTF//BEND6//JAZF1//MTF2//CPEB3//ZBTB1//FOXO1//SIRT1//RYBP//HEY2//SUZ12//GABPA//NIPBL//ZNF345//ZBTB20//GLI3//MKX//HCFC2//HMGB1//HOXA2//IRF8//ID4//IFI16//RBPJ//MDM2//NRARP//RLIM//TRIM33//TAF9B//MED1//OTUD7B//TENM2//RARB//RBL1//REST//BMI1//SMARCA2//SP3//TPR//NR2C1//TRPS1//ZNF136//ZNF148//ZNF189//ZNF2…
GO:0031116	positive regulation of microtubule polymerization	Biological process	4	11	1530	16119	3.83102	0.0154696	0.365713	1.81052	0.00261438	CDKN1B//APC//RGS2//CLIP1
GO:0035112	genitalia morphogenesis	Biological process	4	11	1530	16119	3.83102	0.0154696	0.365713	1.81052	0.00261438	NIPBL//LRP6//SYCP2//CTNNB1
GO:2000505	regulation of energy homeostasis	Biological process	4	11	1530	16119	3.83102	0.0154696	0.365713	1.81052	0.00261438	PPARGC1A//FOXO1//PRKAA1//NR1D2
GO:0033121	regulation of purine nucleotide catabolic process	Biological process	67	544	1530	16119	1.29755	0.015861	0.371866	1.79967	0.0437908	LRRK2//AMOT//PTPRN2//AGAP10//CHN1//EPHA4//EPHB3//RICTOR//NTRK2//NF1//S1PR1//ALDH1A1//HTR2B//RASA2//SOS1//NET1//ARHGEF26//ARHGAP5//MCF2//ARHGEF3//PLXNB1//FGD6//ABCA7//AHSA2//DNAJC1//DENND4A//DENND5B//DENND1B//TBC1D32//TBC1D9//TBC1D3B//TBC1D8B//DENND4C//USP6NL//TBC1D5//RCBTB2//SFRP1//CDKL5//CXCL13//DOCK7//ARFGEF1//ALS2CR12//TMEM64//TNNT3//SH2D3C//FAM13A//CHM//CHML//DIS3//PSD3//MYO9A//PLCE1//FAM13B/…
GO:0043244	regulation of protein complex disassembly	Biological process	14	79	1530	16119	1.86701	0.0159009	0.371866	1.79858	0.00915033	TWF1//MTRF1//STMN2//SPECC1L//CKAP2//EML4//APC//MID1//PLEKHH2//SPAST//AVIL//RDX//PER2//ASPH
GO:0019693	ribose phosphate metabolic process	Biological process	158	1417	1530	16119	1.17472	0.0159342	0.371866	1.79767	0.103268	MSH2//DLD//NDUFA5//ADCY2//HTR2B//RP2//GNA13//RAB31//LRRK2//EEF1A1//RHOQ//GBP2//GNL1//TUBB2B//TRIM23//ARHGAP5//MTIF2//TUBD1//RASD1//RAB23//SEPT4//RAB27A//RAB27B//RAP2A//RAP2B//RIT1//GUF1//EIF5B//PPAT//PDE10A//PDE7B//PDE1A//PDE4B//PDE4D//PDE7A//PDE8A//PDE8B//ABCC4//ABCA7//ABCA10//ABCA8//CENPE//POLQ//KIF3A//DMC1//DDX1//DDX6//DHX36//DNA2//ABCA1//BPTF//ABCB7//ABCA5//RAD54B//ABCA12//MLH3//ATAD2//GTF2H2…
GO:0030811	regulation of nucleotide catabolic process	Biological process	67	545	1530	16119	1.29516	0.016462	0.382548	1.78352	0.0437908	LRRK2//AMOT//PTPRN2//AGAP10//CHN1//EPHA4//EPHB3//RICTOR//NTRK2//NF1//S1PR1//ALDH1A1//HTR2B//RASA2//SOS1//NET1//ARHGEF26//ARHGAP5//MCF2//ARHGEF3//PLXNB1//FGD6//ABCA7//AHSA2//DNAJC1//DENND4A//DENND5B//DENND1B//TBC1D32//TBC1D9//TBC1D3B//TBC1D8B//DENND4C//USP6NL//TBC1D5//RCBTB2//SFRP1//CDKL5//CXCL13//DOCK7//ARFGEF1//ALS2CR12//TMEM64//TNNT3//SH2D3C//FAM13A//CHM//CHML//DIS3//PSD3//MYO9A//PLCE1//FAM13B/…
GO:0072521	purine-containing compound metabolic process	Biological process	162	1458	1530	16119	1.17059	0.0165991	0.3841	1.77992	0.105882	MSH2//DLD//NDUFA5//PPAT//DPYD//ADCY2//AK9//HTR2B//RP2//GNA13//RAB31//LRRK2//EEF1A1//RHOQ//GBP2//GNL1//TUBB2B//TRIM23//ARHGAP5//MTIF2//TUBD1//RASD1//RAB23//SEPT4//RAB27A//RAB27B//RAP2A//RAP2B//RIT1//GUF1//EIF5B//PDE10A//PDE7B//PDE1A//PDE4B//PDE4D//PDE7A//PDE8A//PDE8B//ABCC4//ABCA7//ABCA10//ABCA8//CENPE//POLQ//KIF3A//DMC1//DDX1//DDX6//DHX36//DNA2//ABCA1//BPTF//ABCB7//ABCA5//RAD54B//ABCA12//MLH3//AT…
GO:0006109	regulation of carbohydrate metabolic process	Biological process	22	144	1530	16119	1.60956	0.01711	0.394251	1.76675	0.0143791	PPP1CB//NR3C1//ACADM//KAT2B//NCOA2//SIRT1//IGFBP5//PDK4//RORA//PPARGC1A//FOXO1//SMEK2//PTPN2//RANBP2//GFPT1//LEPR//IGF1//IGF2//EPM2AIP1//PRKAA1//FKTN//ARFGEF1
GO:0043087	regulation of GTPase activity	Biological process	62	500	1530	16119	1.30638	0.0173364	0.39779	1.76104	0.0405229	LRRK2//AMOT//PTPRN2//AGAP10//CHN1//EPHA4//EPHB3//RICTOR//NTRK2//NF1//S1PR1//ALDH1A1//HTR2B//RASA2//SOS1//NET1//ARHGEF26//ARHGAP5//MCF2//ARHGEF3//PLXNB1//FGD6//DENND4A//DENND5B//DENND1B//TBC1D32//TBC1D9//TBC1D3B//TBC1D8B//DENND4C//USP6NL//TBC1D5//RCBTB2//SFRP1//CDKL5//CXCL13//DOCK7//ARFGEF1//SH2D3C//FAM13A//CHM//CHML//DIS3//PSD3//MYO9A//PLCE1//FAM13B//PTPLAD1//RALGPS2//SIPA1L2//RGS2//RP2//ARHGAP28…
GO:0033158	regulation of protein import into nucleus, translocation	Biological process	5	17	1530	16119	3.09862	0.0179409	0.408229	1.74616	0.00326797	IGF1//JAK2//UBR5//MED1//SIRT1
GO:0048070	regulation of developmental pigmentation	Biological process	5	17	1530	16119	3.09862	0.0179409	0.408229	1.74616	0.00326797	KITLG//ADAMTS9//BCL2//BLOC1S6//BCL2L11
GO:0008589	regulation of smoothened signaling pathway	Biological process	12	65	1530	16119	1.94498	0.0181263	0.40921	1.74169	0.00784314	GLI3//INTU//IFT80//SFRP1//DYNC2H1//PRKACB//CREBBP//RPGRIP1L//RAB23//RORA//TTC21B//IFT88
GO:0051173	positive regulation of nitrogen compound metabolic process	Biological process	156	1403	1530	16119	1.17142	0.0181338	0.40921	1.74151	0.101961	PNPT1//BAZ1B//NTRK2//PRKCA//RBPJ//ATRX//TOPORS//USP16//PPARGC1A//OSR2//CREBBP//CTNNB1//DLX5//AGT//EBF1//MECOM//BPTF//FOXO1//EBF3//DNAJC2//GLI3//ATAD2//IGF1//LRP6//SMAD5//ASPH//NDP//NFE2//NFYB//NPAT//RSF1//MED1//PHIP//KMT2E//SMARCAD1//ZNF287//KDM5A//REST//RFX3//RFXAP//RLF//RNF6//RORA//RORB//SFRP1//BMPR1A//SMARCA2//SOX4//SP3//TCF12//ZNF711//ZXDA//NAA16//TBL1XR1//KAT6A//NAA15//CEP290//ALX1//NRIP1//F…
GO:1901657	glycosyl compound metabolic process	Biological process	148	1325	1530	16119	1.17677	0.0182908	0.411055	1.73777	0.096732	MSH2//DLD//NDUFA5//RP2//GNA13//RAB31//LRRK2//EEF1A1//RHOQ//GBP2//GNL1//TUBB2B//TRIM23//ARHGAP5//MTIF2//TUBD1//RASD1//RAB23//SEPT4//RAB27A//RAB27B//RAP2A//RAP2B//RIT1//GUF1//EIF5B//ABCC4//ABCA7//ABCA10//ABCA8//CENPE//POLQ//KIF3A//DMC1//DDX1//DDX6//DHX36//DNA2//ABCA1//BPTF//ABCB7//ABCA5//RAD54B//ABCA12//MLH3//ATAD2//GTF2H2//HSP90AA1//ERCC6L2//MSH3//MYH3//MYH10//PEX1//PMS1//DHX29//ATRX//KIF27//KIF21…
GO:0031324	negative regulation of cellular metabolic process	Biological process	179	1630	1530	16119	1.15694	0.0183718	0.411183	1.73585	0.116993	N4BP2L2//NCOA2//HEXIM1//TXNIP//LEFTY1//ZMYND11//ZNF268//ZHX1//OSR2//CREBBP//TCP10L//CTNNB1//CREBRF//BPTF//BEND6//JAZF1//MTF2//CPEB3//ZBTB1//FOXO1//SIRT1//RYBP//HEY2//SUZ12//GABPA//NIPBL//ZNF345//ZBTB20//GLI3//MKX//HCFC2//HMGB1//HOXA2//IRF8//ID4//IFI16//RBPJ//MDM2//NRARP//RLIM//TRIM33//TAF9B//MED1//OTUD7B//TENM2//RARB//RBL1//REST//BMI1//SMARCA2//SP3//TPR//NR2C1//TRPS1//ZNF136//ZNF148//ZNF189//ZNF2…
GO:1902680	positive regulation of RNA biosynthetic process	Biological process	135	1199	1530	16119	1.18621	0.0186967	0.415375	1.72823	0.0882353	BAZ1B//RBPJ//TOPORS//USP16//PPARGC1A//OSR2//CREBBP//CTNNB1//DLX5//AGT//EBF1//MECOM//BPTF//FOXO1//EBF3//DNAJC2//GLI3//ATAD2//IGF1//LRP6//SMAD5//ASPH//NDP//NFE2//NFYB//NPAT//RSF1//MED1//PHIP//KMT2E//SMARCAD1//ZNF287//KDM5A//REST//RFX3//RFXAP//RLF//RNF6//RORA//RORB//SFRP1//BMPR1A//SMARCA2//SOX4//SP3//TCF12//ZNF711//ZXDA//NAA16//TBL1XR1//KAT6A//NAA15//CEP290//ALX1//NRIP1//FZD1//CHURC1//CLOCK//MED13//…
GO:0033124	regulation of GTP catabolic process	Biological process	62	502	1530	16119	1.30117	0.0187113	0.415375	1.7279	0.0405229	LRRK2//AMOT//PTPRN2//AGAP10//CHN1//EPHA4//EPHB3//RICTOR//NTRK2//NF1//S1PR1//ALDH1A1//HTR2B//RASA2//SOS1//NET1//ARHGEF26//ARHGAP5//MCF2//ARHGEF3//PLXNB1//FGD6//DENND4A//DENND5B//DENND1B//TBC1D32//TBC1D9//TBC1D3B//TBC1D8B//DENND4C//USP6NL//TBC1D5//RCBTB2//SFRP1//CDKL5//CXCL13//DOCK7//ARFGEF1//ALS2CR12//SH2D3C//FAM13A//CHM//CHML//DIS3//PSD3//MYO9A//PLCE1//FAM13B//PTPLAD1//RALGPS2//SIPA1L2//RGS2//RP2…
GO:0009117	nucleotide metabolic process	Biological process	173	1572	1530	16119	1.15942	0.0188603	0.416988	1.72445	0.113072	GFPT1//MSH2//DLD//NDUFA5//PPAT//CMPK2//RP2//ADCY2//AK9//HTR2B//GNA13//RAB31//LRRK2//EEF1A1//RHOQ//GBP2//GNL1//TUBB2B//TRIM23//ARHGAP5//MTIF2//TUBD1//RASD1//RAB23//SEPT4//RAB27A//RAB27B//RAP2A//RAP2B//RIT1//GUF1//EIF5B//PDE10A//PDE7B//PDE1A//PDE4B//PDE4D//PDE7A//PDE8A//PDE8B//ABCC4//ABCA7//ABCA10//ABCA8//CENPE//POLQ//KIF3A//DMC1//DDX1//DDX6//DHX36//DNA2//ABCA1//BPTF//ABCB7//ABCA5//RAD54B//ABCA12//…
GO:0045446	endothelial cell differentiation	Biological process	13	73	1530	16119	1.87615	0.0189737	0.417803	1.72185	0.00849673	ARHGEF26//HOXA13//COL18A1//AGT//CTNNB1//BTG1//BMPR2//ACVR2B//HEY2//RBPJ//PDE4D//RDX//S1PR1
GO:0045669	positive regulation of osteoblast differentiation	Biological process	11	58	1530	16119	1.99807	0.0191433	0.419847	1.71798	0.00718954	CTNNB1//DLX5//GLI3//ID4//IGF1//IL6ST//SMAD5//SUCO//BMPR1A//BMPR2//ACVR2B
GO:0048511	rhythmic process	Biological process	35	258	1530	16119	1.42921	0.0197162	0.429304	1.70518	0.0228758	DMC1//FANCF//BCL2//UBE3A//ZFX//SIRT1//AGT//NRIP1//PDGFRA//DYRK1A//ATOH7//SETX//FAS//NTRK2//PER2//CLOCK//NAMPT//PPARGC1A//GFPT1//PPP1CB//KDM5A//RORA//PER3//GNRH1//FBXL3//PRKAA1//PRKDC//RORB//ROCK2//NR1D2//PTEN//SLIT3//GDF9//CREBBP//KAT2B
GO:0060396	growth hormone receptor signaling pathway	Biological process	7	30	1530	16119	2.45824	0.0198493	0.429304	1.70226	0.00457516	CISH//GHR//JAK2//ADAM17//SOCS2//MBD5//PIK3R1
GO:2000273	positive regulation of receptor activity	Biological process	7	30	1530	16119	2.45824	0.0198493	0.429304	1.70226	0.00457516	FBXW7//ADAM17//HAP1//NCOA2//IGF2//MED1//BAZ1B
GO:0048872	homeostasis of number of cells	Biological process	29	206	1530	16119	1.48312	0.0202727	0.429304	1.69309	0.0189542	PDE4B//BCL2L11//TNFSF13B//RC3H2//BCL2//FAS//JAK2//SMAD5//EXOC6//KMT2E//PTPN2//ADAM17//KITLG//KIF3A//IFT88//ZC3H8//L3MBTL3//PTBP3//SP3//HOXA5//LMO2//MED1//FH//IL7//VPS54//COL14A1//TGFBR3//WDR48//ZFX
GO:1901879	regulation of protein depolymerization	Biological process	12	66	1530	16119	1.91551	0.0203023	0.429304	1.69246	0.00784314	TWF1//STMN2//SPECC1L//CKAP2//EML4//APC//MID1//PLEKHH2//SPAST//AVIL//RDX//ASPH
GO:0006163	purine nucleotide metabolic process	Biological process	157	1418	1530	16119	1.16646	0.0203901	0.429304	1.69058	0.102614	MSH2//DLD//NDUFA5//PPAT//ADCY2//AK9//HTR2B//RP2//GNA13//RAB31//LRRK2//EEF1A1//RHOQ//GBP2//GNL1//TUBB2B//TRIM23//ARHGAP5//MTIF2//TUBD1//RASD1//RAB23//SEPT4//RAB27A//RAB27B//RAP2A//RAP2B//RIT1//GUF1//EIF5B//PDE10A//PDE7B//PDE1A//PDE4B//PDE4D//PDE7A//PDE8A//PDE8B//ABCC4//ABCA7//ABCA10//ABCA8//CENPE//POLQ//KIF3A//DMC1//DDX1//DDX6//DHX36//DNA2//ABCA1//BPTF//ABCB7//ABCA5//RAD54B//ABCA12//MLH3//ATAD2//G…
GO:0016043	cellular component organization	Biological process	503	4923	1530	16119	1.07643	0.0204205	0.429304	1.68993	0.328758	RAB23//ATG2B//ATG4C//RB1CC1//SMCHD1//APC//LIG4//RLF//SMC4//EYA1//INSC//CAMSAP2//RNF19A//GAS2L3//MID1//ATXN3//PARD3//DST//DOCK7//SRSF12//DDX1//SCAF11//GEMIN5//SLU7//PSIP1//NUFIP1//ZNHIT6//MSH2//MSH3//FANCM//TOP2B//DNA2//SMC5//POLA1//SMC6//RAD50//MRE11A//PRKDC//DCLRE1C//WRN//LATS1//MED1//RP2//PNPT1//TAF1B//NET1//CISH//AGT//AGTR1//IGFBP5//PLCE1//PRKCQ//KIAA1109//SOCS2//CLIP1//SPAST//TLK1//TMF1//EIF3…
GO:0060324	face development	Biological process	9	44	1530	16119	2.15495	0.0205479	0.429304	1.68723	0.00588235	DLX5//NIPBL//LRP6//ASPH//MYH3//PDGFRA//KAT6A//CRISPLD1//CRISPLD2
GO:0050678	regulation of epithelial cell proliferation	Biological process	34	250	1530	16119	1.4328	0.0206031	0.429304	1.68607	0.0222222	NF1//KRIT1//RICTOR//HTR2B//NRARP//PRKCA//BMPR2//FGF7//EFNB2//INTU//MED1//HOXA5//ROBO1//KIF3A//OSR2//DLX5//EYA1//IGF1//WDR48//SFRP1//BMPR1A//CYP7B1//LRP6//MCC//PTEN//IFT80//TGFBR3//IFT74//IFT88//CTNNB1//CDKN1B//APC//FBXW7//FRS2
GO:0003341	cilium movement	Biological process	8	37	1530	16119	2.2779	0.0206044	0.429304	1.68604	0.00522876	KIF27//LRRC6//RFX3//OFD1//DYX1C1//RSPH4A//ARMC4//DNAH7
GO:0006312	mitotic recombination	Biological process	8	37	1530	16119	2.2779	0.0206044	0.429304	1.68604	0.00522876	RAD50//MRE11A//DNA2//SMC5//POLA1//SMC6//RAD54B//TOP2B
GO:0035136	forelimb morphogenesis	Biological process	8	37	1530	16119	2.2779	0.0206044	0.429304	1.68604	0.00522876	OSR2//CTNNB1//RPGRIP1L//NIPBL//HOXA13//RSPO2//LRP6//ALX4
GO:0071840	cellular component organization or biogenesis	Biological process	513	5027	1530	16119	1.07512	0.0206178	0.429304	1.68576	0.335294	GNL1//ZNHIT6//BRIX1//RAB23//ATG2B//ATG4C//RB1CC1//SDAD1//SMCHD1//APC//LIG4//RLF//SMC4//EYA1//INSC//CAMSAP2//RNF19A//GAS2L3//MID1//ATXN3//PARD3//DST//DOCK7//SRSF12//DDX1//SCAF11//GEMIN5//SLU7//PSIP1//UTP20//SKIV2L2//NUFIP1//MSH2//MSH3//FANCM//TOP2B//DNA2//SMC5//POLA1//SMC6//RAD50//MRE11A//PRKDC//DCLRE1C//WRN//LATS1//MED1//RP2//PNPT1//TAF1B//NET1//CISH//AGT//AGTR1//IGFBP5//PLCE1//PRKCQ//KIAA1109//S…
GO:0006366	transcription from RNA polymerase II promoter	Biological process	185	1695	1530	16119	1.14987	0.0206752	0.429304	1.68455	0.120915	NPAT//POLA1//N4BP2L2//NCOA2//HEXIM1//TXNIP//LEFTY1//ZMYND11//ZNF268//ZHX1//OSR2//CREBBP//TCP10L//CTNNB1//CREBRF//BPTF//BEND6//JAZF1//MTF2//CPEB3//ZBTB1//FOXO1//SIRT1//RYBP//HEY2//SUZ12//GABPA//NIPBL//ZNF345//ZBTB20//GLI3//MKX//HCFC2//HMGB1//HOXA2//IRF8//ID4//IFI16//RBPJ//MDM2//NRARP//RLIM//TRIM33//TAF9B//MED1//OTUD7B//TENM2//RARB//RBL1//REST//BMI1//SMARCA2//SP3//TPR//NR2C1//TRPS1//ZNF136//ZNF148/…
GO:0048646	anatomical structure formation involved in morphogenesis	Biological process	112	980	1530	16119	1.20403	0.0207825	0.429899	1.6823	0.0732026	NUS1//S1PR1//ENPEP//EPHB3//EPHB4//THSD7A//SIRT1//ANGPT2//HOXA3//RBPJ//ERAP1//MED1//PRKCA//PTEN//RORA//MMRN2//NAA15//COL18A1//KRIT1//GNA13//CTNNB1//NRARP//TMF1//DUSP4//BMPR1A//BMPR2//LEO1//CTR9//PLXNA2//PRKDC//MIB1//PALB2//COBL//FRS2//SP3//IPMK//SOX4//STK3//GLMN//HECTD1//LRP6//PRKACB//SFRP1//FZD3//ALX1//ROCK2//KIF20B//ANGPT1//EFNB2//ROBO1//HEY2//CCNG1//IFT88//KIF3A//SCLT1//CEP162//RPGRIP1L//INTU//…
GO:0006753	nucleoside phosphate metabolic process	Biological process	173	1577	1530	16119	1.15574	0.0209887	0.432525	1.67802	0.113072	GFPT1//MSH2//DLD//NDUFA5//PPAT//CMPK2//RP2//ADCY2//AK9//HTR2B//GNA13//RAB31//LRRK2//EEF1A1//RHOQ//GBP2//GNL1//TUBB2B//TRIM23//ARHGAP5//MTIF2//TUBD1//RASD1//RAB23//SEPT4//RAB27A//RAB27B//RAP2A//RAP2B//RIT1//GUF1//EIF5B//PDE10A//PDE7B//PDE1A//PDE4B//PDE4D//PDE7A//PDE8A//PDE8B//ABCC4//ABCA7//ABCA10//ABCA8//CENPE//POLQ//KIF3A//DMC1//DDX1//DDX6//DHX36//DNA2//ABCA1//BPTF//ABCB7//ABCA5//RAD54B//ABCA12//…
GO:0003002	regionalization	Biological process	44	340	1530	16119	1.36339	0.0212163	0.435572	1.67333	0.0287582	PLXNA2//PRKDC//MIB1//BMPR1A//PALB2//COBL//FRS2//RBPJ//SMAD6//MTF2//HOXA2//BMI1//CTNNB1//HEY2//PGAP1//SFRP1//KIF3A//BPTF//SF3B1//GLI3//HOXA5//HOXA6//APC//LRP6//ALX4//BMPR2//ALX1//IFT88//ACVR2B//LRP4//DYNC2H1//INTU//RAB23//RPGRIP1L//TTC21B//NRARP//TBC1D32//WDR19//AHI1//ARMC4//MNS1//SETDB2//PRKACB//OFD1
GO:0006622	protein targeting to lysosome	Biological process	4	12	1530	16119	3.51176	0.0214902	0.437903	1.66776	0.00261438	SNX16//SCARB2//GCC2//ZFYVE16
GO:0060831	smoothened signaling pathway involved in dorsal/ventral neural tube patterning	Biological process	4	12	1530	16119	3.51176	0.0214902	0.437903	1.66776	0.00261438	PRKACB//TBC1D32//GLI3//WDR19
GO:0070507	regulation of microtubule cytoskeleton organization	Biological process	16	98	1530	16119	1.72005	0.021836	0.443296	1.66083	0.0104575	STMN2//SPECC1L//CKAP2//EML4//APC//MID1//ROCK2//TMEM67//CTNNB1//DST//CDKN1B//RGS2//CLIP1//SPAST//SENP6//TPR
GO:0006396	RNA processing	Biological process	83	704	1530	16119	1.24209	0.021994	0.444848	1.6577	0.0542484	SRSF12//DDX1//SCAF11//CNOT6L//PAN3//CNOT4//MPHOSPH10//SLU7//SF3B1//MBNL2//RBM25//WTAP//GEMIN5//PSIP1//CWC27//NUDT21//PPWD1//SKIV2L2//RSRC1//PCF11//PNN//CCAR1//CWC22//UPF3B//PRPF4B//SRSF11//AQR//UTP20//PNPT1//ADAT2//DUS4L//NSA2//KRR1//DIS3//SIRT1//NOL8//UTP23//GTF2H2//LUC7L3//PTBP2//YTHDC1//LEO1//APP//RNASE4//PPARGC1A//SREK1//KIN//CSTF2T//AFF2//KIAA1429//PRPF39//RNPC3//PRPF40A//THOC2//RBM26//ZRANB…
GO:0044839	cell cycle G2/M phase transition	Biological process	25	173	1530	16119	1.52244	0.0221433	0.445486	1.65476	0.0163399	AKAP9//CNTRL//NEDD1//LIN54//NINL//CEP152//HSP90AA1//PPP1R12A//PPP1R12B//PCM1//CDK14//PPP1CB//CEP192//PRKAR2B//TAF2//CEP290//CEP70//OFD1//LATS1//CEP57//CCP110//APP//USP47//NAE1//NEK10
GO:0010604	positive regulation of macromolecule metabolic process	Biological process	233	2177	1530	16119	1.12757	0.0221886	0.445486	1.65387	0.152288	GADD45G//FRS2//LRRK2//JAK2//MAP3K15//EIF2AK2//KIDINS220//GHR//ITGA1//PLCE1//PRKAA1//MAP2K6//C5//PNPT1//ZNF268//SIRT1//RSPO1//IGF2//LRRN3//PRKCA//ADAM17//FZD1//FNDC1//FNIP1//RB1CC1//ANGPT1//AHI1//FBXW7//BAZ1B//GFPT1//PTEN//RBPJ//AGT//MAP4K5//PTPLAD1//SPAG9//ATRX//OSR2//EPHX2//GJA1//MDM2//NTRK2//MED1//RAB27A//RDX//PHIP//WNK3//BMPR1A//BMPR2//HOXA5//CTNNB1//CPEB3//GUF1//UPF3B//SOX4//TOPORS//USP16//PP…
GO:1901880	negative regulation of protein depolymerization	Biological process	10	52	1530	16119	2.02602	0.022716	0.452336	1.64367	0.00653595	TWF1//STMN2//SPECC1L//CKAP2//EML4//APC//MID1//PLEKHH2//AVIL//RDX
GO:0009950	dorsal/ventral axis specification	Biological process	5	18	1530	16119	2.92647	0.022944	0.452336	1.63933	0.00326797	SMAD6//LRP6//SFRP1//CTNNB1//BMPR1A
GO:0032314	regulation of Rac GTPase activity	Biological process	5	18	1530	16119	2.92647	0.022944	0.452336	1.63933	0.00326797	CHN1//EPHA4//EPHB3//RICTOR//NTRK2
GO:0044818	mitotic G2/M transition checkpoint	Biological process	5	18	1530	16119	2.92647	0.022944	0.452336	1.63933	0.00326797	FOXN3//MRE11A//TAOK3//CCNG1//NAE1
GO:0045005	maintenance of fidelity involved in DNA-dependent DNA replication	Biological process	5	18	1530	16119	2.92647	0.022944	0.452336	1.63933	0.00326797	MMS22L//ATRX//FANCM//WRN//ZRANB3
GO:0051297	centrosome organization	Biological process	13	75	1530	16119	1.82612	0.0233625	0.458929	1.63148	0.00849673	SASS6//CEP152//CCP110//CNTLN//ROCK2//TMEM67//CTNNB1//USP33//CEP192//PPP1R12A//PCM1//SLC16A1//HAUS3
GO:0071378	cellular response to growth hormone stimulus	Biological process	7	31	1530	16119	2.37894	0.0235985	0.461905	1.62712	0.00457516	GHR//JAK2//PIK3R1//SOCS2//CISH//ADAM17//MBD5
GO:0071375	cellular response to peptide hormone stimulus	Biological process	39	298	1530	16119	1.37878	0.0245173	0.478175	1.61053	0.0254902	FRS2//FGF7//FOXO1//RHOQ//ATP6V0D2//PIK3R4//IGF2//PDK4//PIK3C2A//PIK3R1//PHIP//PRKAA1//PTPN2//ZNF106//SOS1//PIK3R3//RAB31//GFPT1//PPAT//DENND4C//PRKDC//KAT2B//C2CD5//ANKRD26//PRKCA//PRKCQ//OSBPL8//SIRT1//GHR//JAK2//SOCS2//CISH//ADAM17//MBD5//ADCY2//GNG2//PRKACB//PRKAR2B//MDM2
GO:0043409	negative regulation of MAPK cascade	Biological process	19	124	1530	16119	1.61428	0.0247043	0.479047	1.60723	0.0124183	DUSP19//DUSP4//PRKCA//FOXO1//PAQR3//NF1//RGS2//HIPK3//SFRP1//ZMYND11//MECOM//FKTN//TAOK3//ANKRD26//RPS6KA6//C3ORF33//IGF1//PTPN2//APC
GO:0007018	microtubule-based movement	Biological process	27	192	1530	16119	1.48153	0.0247375	0.479047	1.60664	0.0176471	DYX1C1//LRRC6//RSPH4A//ARMC4//DNAH7//KIF27//CENPE//APP//BLOC1S6//HAP1//DST//WDR35//WDR19//DYNC2H1//TTC21B//IFT81//PCM1//IFT74//LCA5//LRPPRC//RFX3//OFD1//KIF3A//KIFAP3//KTN1//KIF21A//KIF20B
GO:0071103	DNA conformation change	Biological process	28	201	1530	16119	1.4676	0.0251937	0.4851	1.59871	0.0183007	ZRANB3//SHPRH//HIST1H1A//NAP1L2//RSF1//ATRX//MIS18BP1//KAT6A//SMARCA5//HMGB1//TOP2B//ASH1L//SMC4//SMC2//TPR//HELLS//MTERF1//RAD50//CHD1//CHD2//DDX1//DNA2//SETX//RAD54B//MRE11A//RECQL//WRN//SYCP3
GO:0000819	sister chromatid segregation	Biological process	12	68	1530	16119	1.85917	0.0252277	0.4851	1.59812	0.00784314	SMC4//PDS5B//PDS5A//NIPBL//SMC3//SMC2//CENPE//TPR//SMC5//SGOL2//TOP2B//LATS1
GO:0060541	respiratory system development	Biological process	29	210	1530	16119	1.45487	0.0255855	0.490254	1.59201	0.0189542	GLI3//HSD11B1//ASAH1//PDGFRA//FBXW7//BMPR1A//SP3//CRISPLD2//ACVR2B//RPGRIP1L//HESX1//TMTC3//ABCA12//HOXA5//IGF1//RC3H2//BMPR2//FZD1//PHF14//DLX5//IFT88//RSPO2//CTNNB1//RBPJ//EYA1//INSC//FGF7//LRP6//SPEF2
GO:0003158	endothelium development	Biological process	14	84	1530	16119	1.75588	0.0260946	0.49826	1.58345	0.00915033	ARHGEF26//HOXA13//COL18A1//AGT//CTNNB1//S1PR1//BTG1//BMPR2//ACVR2B//HEY2//RBPJ//PDE4D//RDX//GJA1
GO:0007623	circadian rhythm	Biological process	22	150	1530	16119	1.54518	0.0262032	0.498592	1.58165	0.0143791	ATOH7//NAMPT//PPARGC1A//SIRT1//GFPT1//PPP1CB//KDM5A//RORA//PER3//PER2//CLOCK//FBXL3//PRKAA1//PRKDC//RORB//ROCK2//NR1D2//PTEN//DYRK1A//SETX//FAS//NTRK2
GO:0060330	regulation of response to interferon-gamma	Biological process	6	25	1530	16119	2.52847	0.0265278	0.50161	1.5763	0.00392157	IFNGR1//JAK2//PTPN2//MED1//TXK//PARP9
GO:0006357	regulation of transcription from RNA polymerase II promoter	Biological process	166	1519	1530	16119	1.15132	0.0265456	0.50161	1.57601	0.108497	NPAT//POLA1//N4BP2L2//NCOA2//HEXIM1//TXNIP//LEFTY1//ZMYND11//ZNF268//ZHX1//OSR2//CREBBP//TCP10L//CTNNB1//CREBRF//BPTF//BEND6//JAZF1//MTF2//CPEB3//ZBTB1//FOXO1//SIRT1//RYBP//HEY2//SUZ12//GABPA//NIPBL//ZNF345//ZBTB20//GLI3//MKX//HCFC2//HMGB1//HOXA2//IRF8//ID4//IFI16//RBPJ//MDM2//NRARP//RLIM//TRIM33//TAF9B//MED1//OTUD7B//TENM2//RARB//RBL1//REST//BMI1//SMARCA2//SP3//TPR//NR2C1//TRPS1//ZNF136//ZNF148/…
GO:0009653	anatomical structure morphogenesis	Biological process	246	2319	1530	16119	1.11759	0.0271599	0.51145	1.56607	0.160784	MED1//RP2//MGP//ALX1//NUS1//S1PR1//ENPEP//EPHB3//EPHB4//THSD7A//SIRT1//ANGPT2//HOXA3//RBPJ//ERAP1//PRKCA//PTEN//RORA//MMRN2//NAA15//COL18A1//KRIT1//GNA13//CTNNB1//NRARP//GLMN//AMOT//HEY2//HOXA13//NTRK2//FBXW7//ZFP36L1//AGT//EYA1//GLI3//BCL2//FAT4//TMF1//FRS2//LRP6//ACVR2B//DUSP4//BMPR1A//BMPR2//LEO1//CTR9//FZD3//AHI1//AGTPBP1//PLXNA2//PRKDC//MIB1//PALB2//COBL//SP3//TGFBR3//IPMK//SOX4//STK3//HECTD…
GO:0010628	positive regulation of gene expression	Biological process	140	1264	1530	16119	1.16688	0.0273024	0.512366	1.5638	0.0915033	BAZ1B//RBPJ//TOPORS//USP16//PPARGC1A//OSR2//CREBBP//CTNNB1//DLX5//AGT//EBF1//MECOM//BPTF//FOXO1//EBF3//DNAJC2//GLI3//ATAD2//IGF1//LRP6//SMAD5//ASPH//NDP//NFE2//NFYB//NPAT//RSF1//MED1//PHIP//KMT2E//SMARCAD1//ZNF287//KDM5A//REST//RFX3//RFXAP//RLF//RNF6//RORA//RORB//SFRP1//BMPR1A//SMARCA2//SOX4//SP3//TCF12//ZNF711//ZXDA//NAA16//TBL1XR1//KAT6A//NAA15//CEP290//ALX1//NRIP1//FZD1//CHURC1//CLOCK//MED13//…
GO:0043632	modification-dependent macromolecule catabolic process	Biological process	57	466	1530	16119	1.28865	0.0276729	0.516518	1.55794	0.0372549	WWP1//HECTD2//HECTD1//MYLIP//MDM2//UBR5//ASB2//HACE1//KLHL8//RBBP6//SIAH1//UBE3A//TRIP12//USP17L10//TOPORS//USP16//USP51//UBR1//USP33//USP24//FBXL2//USP27X//RLIM//USP47//UBA6//USP37//RNF6//TTC3//USP1//CUL5//USP48//CUL2//USP45//USP8//USP34//USP15//PTEN//C2ORF40//PCYOX1//YOD1//RNF103//TMEM67//ANAPC4//FBXL3//FBXW7//GLMN//LRRK2//RNF180//BBS7//SIRT1//CD2AP//BIRC2//ATXN3//TBL1XR1//EDEM3//CLOCK//PNPT1
GO:0050680	negative regulation of epithelial cell proliferation	Biological process	17	109	1530	16119	1.64312	0.0277949	0.516518	1.55603	0.0111111	NF1//KRIT1//EFNB2//INTU//MED1//ROBO1//CDKN1B//APC//FBXW7//LRP6//MCC//PTEN//IFT80//SFRP1//TGFBR3//IFT74//IFT88
GO:0007019	microtubule depolymerization	Biological process	7	32	1530	16119	2.3046	0.0278074	0.516518	1.55584	0.00457516	STMN2//SPECC1L//CKAP2//EML4//APC//MID1//SPAST
GO:0060828	regulation of canonical Wnt signaling pathway	Biological process	22	151	1530	16119	1.53494	0.0280228	0.517399	1.55249	0.0143791	SOSTDC1//GLI3//APC//LRP4//MCC//SFRP1//STK3//BICC1//FZD1//LATS1//DLX5//RSPO1//RSPO2//LRP6//NRARP//UBR5//CAPRIN2//SOX4//TNKS2//USP34//RBPJ//CDK14
GO:0009966	regulation of signal transduction	Biological process	249	2352	1530	16119	1.11534	0.0284805	0.517399	1.54545	0.162745	GADD45G//FRS2//LRRK2//JAK2//MAP3K15//EIF2AK2//KIDINS220//GHR//ITGA1//PLCE1//PRKAA1//MAP2K6//C5//DUSP19//DUSP4//PRKCA//GRK4//GTF2H2//HTR2B//FBXW7//ADAM17//NCK1//APP//AGT//G3BP2//MAP4K5//PTPLAD1//SPAG9//KCTD12//USP33//RGS2//RGS20//ZNF268//CREBBP//RPGRIP1L//INTU//RAB23//RORA//TTC21B//IFT88//POSTN//IL6ST//SH2D3C//CHN1//MPP7//GRB14//BLNK//SOCS2//CISH//PDE4D//PDE10A//AKAP12//PTPN2//BMPR1A//BMPR2//SMAD6…
GO:0010970	microtubule-based transport	Biological process	15	93	1530	16119	1.69924	0.028512	0.517399	1.54497	0.00980392	APP//BLOC1S6//HAP1//DST//WDR35//WDR19//DYNC2H1//TTC21B//IFT81//PCM1//IFT74//LCA5//LRPPRC//KIF3A//KIFAP3
GO:0010875	positive regulation of cholesterol efflux	Biological process	4	13	1530	16119	3.24163	0.0287571	0.517399	1.54125	0.00261438	ABCA7//ABCA1//SIRT1//ABCA12
GO:0043568	positive regulation of insulin-like growth factor receptor signaling pathway	Biological process	4	13	1530	16119	3.24163	0.0287571	0.517399	1.54125	0.00261438	IGF1//IGFBP5//PHIP//IFT88
GO:0043584	nose development	Biological process	4	13	1530	16119	3.24163	0.0287571	0.517399	1.54125	0.00261438	GLI3//DLX5//RPGRIP1L//HESX1
GO:0060218	hematopoietic stem cell differentiation	Biological process	4	13	1530	16119	3.24163	0.0287571	0.517399	1.54125	0.00261438	EIF2AK2//N4BP2L2//CHD2//SFRP1
GO:0097009	energy homeostasis	Biological process	5	19	1530	16119	2.77245	0.0287673	0.517399	1.5411	0.00326797	FOXO1//PRKAA1//NR1D2//PPARGC1A//OMA1
GO:0098586	cellular response to virus	Biological process	5	19	1530	16119	2.77245	0.0287673	0.517399	1.5411	0.00326797	DDX58//IFIH1//BIRC2//BCL2L11//DDX60
GO:0048598	embryonic morphogenesis	Biological process	67	561	1530	16119	1.25823	0.028887	0.517399	1.5393	0.0437908	FRS2//CTNNB1//AMOT//LRP6//ACVR2B//DUSP4//BMPR1A//BMPR2//LEO1//CTR9//IPMK//MIB1//SOX4//STK3//GLMN//COBL//HECTD1//PRKACB//SFRP1//FZD3//ALX1//ROCK2//KIF20B//GJA1//AHI1//BBS7//SETDB2//SLITRK6//DLD//OFD1//DLX5//MYH3//WDR19//DYNC2H1//FRAS1//CEP290//HESX1//LRIG3//OSR2//RPGRIP1L//NIPBL//HOXA13//RSPO2//ALX4//MED1//RARB//MYO6//EYA1//EYA4//HOXA2//CREBBP//TBC1D32//GLI3//LRP4//RAB23//IMPAD1//IFT88//PDGFRA//SP…
GO:0048546	digestive tract morphogenesis	Biological process	10	54	1530	16119	1.95098	0.0289471	0.517399	1.5384	0.00653595	GLI3//AHI1//NIPBL//PDGFRA//CTNNB1//ACVR2B//EPHB3//BBS7//BCL2//SFRP1
GO:0045935	positive regulation of nucleobase-containing compound metabolic process	Biological process	151	1375	1530	16119	1.15697	0.0289918	0.517399	1.53773	0.0986928	PNPT1//BAZ1B//NTRK2//PRKCA//RBPJ//ATRX//TOPORS//USP16//PPARGC1A//OSR2//CREBBP//CTNNB1//DLX5//AGT//EBF1//MECOM//BPTF//FOXO1//EBF3//DNAJC2//GLI3//ATAD2//IGF1//LRP6//SMAD5//ASPH//NDP//NFE2//NFYB//NPAT//RSF1//MED1//PHIP//KMT2E//SMARCAD1//ZNF287//KDM5A//REST//RFX3//RFXAP//RLF//RNF6//RORA//RORB//SFRP1//BMPR1A//SMARCA2//SOX4//SP3//TCF12//ZNF711//ZXDA//NAA16//TBL1XR1//KAT6A//NAA15//CEP290//ALX1//NRIP1//F…
GO:0000280	nuclear division	Biological process	62	515	1530	16119	1.26833	0.0299525	0.532803	1.52357	0.0405229	SMC4//MSH2//MSH3//FANCM//TOP2B//PDS5B//PDS5A//NIPBL//SMC3//STAG1//CENPC//USP16//STAG2//NEDD1//SMC5//TTC28//CD2AP//EML4//ANAPC4//HELLS//PPP1R12A//NEK1//NEK3//MIS18BP1//BIRC6//USP37//CLIP1//TPR//HAUS3//VCPIP1//SETDB2//LRRCC1//WASL//CCNG1//CCNG2//KLHL13//LATS1//ZNF830//KIF20B//KNTC1//SMC2//CENPE//MAP9//APC//PTEN//DMC1//PIWIL4//MNS1//MND1//RSPH1//MRE11A//SYCP2//MLH3//RAD50//RAD54B//RSPO1//SYCP3//HOXA…
GO:0006513	protein monoubiquitination	Biological process	9	47	1530	16119	2.0174	0.0306107	0.540988	1.51413	0.00588235	LEO1//DTX3L//CTR9//RYBP//WDR48//BIRC2//TOPORS//FBXL2//FANCL
GO:0071479	cellular response to ionizing radiation	Biological process	9	47	1530	16119	2.0174	0.0306107	0.540988	1.51413	0.00588235	ATR//WRN//NIPBL//SFRP1//NET1//SIRT1//INTS7//IFI16//CLOCK
GO:0000723	telomere maintenance	Biological process	12	70	1530	16119	1.80605	0.030974	0.542799	1.509	0.00784314	DNA2//SMC5//POLA1//SMC6//RAD50//MRE11A//DHX36//ATRX//TNKS2//PRKDC//DCLRE1C//WRN
GO:0040014	regulation of multicellular organism growth	Biological process	14	86	1530	16119	1.71505	0.0312981	0.542799	1.50448	0.00915033	ACVR1C//RMI1//OMA1//ANKRD26//AGT//NIPBL//GHR//BCL2//TSHR//IGF1//APP//NPY1R//MBD5//TNKS2
GO:0010557	positive regulation of macromolecule biosynthetic process	Biological process	149	1359	1530	16119	1.15508	0.0313942	0.542799	1.50315	0.0973856	BAZ1B//RBPJ//ATRX//HOXA5//CTNNB1//CPEB3//GUF1//UPF3B//SOX4//TOPORS//USP16//PPARGC1A//OSR2//CREBBP//DLX5//AGT//EBF1//MECOM//BPTF//FOXO1//EBF3//DNAJC2//GLI3//ATAD2//IGF1//LRP6//SMAD5//ASPH//NDP//NFE2//NFYB//NPAT//RSF1//MED1//PHIP//KMT2E//SMARCAD1//ZNF287//KDM5A//REST//RFX3//RFXAP//RLF//RNF6//RORA//RORB//SFRP1//BMPR1A//SMARCA2//SP3//TCF12//ZNF711//ZXDA//NAA16//TBL1XR1//KAT6A//NAA15//CEP290//ALX1//NR…
GO:0048705	skeletal system morphogenesis	Biological process	28	205	1530	16119	1.43897	0.0316107	0.542799	1.50017	0.0183007	MGP//ALX1//DLX5//ALPL//MMP16//IMPAD1//CSGALNACT1//RARB//OSR2//CTNNB1//PDGFRA//WDR19//SPEF2//NIPBL//HOXA2//EYA1//GLI3//HOXA5//HOXA6//ALX4//SFRP1//LRP6//ACP5//IFT80//FREM1//RAB23//WDR48//ACVR2B
GO:0008045	motor neuron axon guidance	Biological process	6	26	1530	16119	2.43122	0.0318007	0.542799	1.49756	0.00392157	MYCBP2//PLXNA4//CHN1//EPHA4//ALCAM//HOXA2
GO:0010165	response to X-ray	Biological process	6	26	1530	16119	2.43122	0.0318007	0.542799	1.49756	0.00392157	NIPBL//SFRP1//LIG4//MSH2//THBD//BRCC3
GO:0010324	membrane invagination	Biological process	6	26	1530	16119	2.43122	0.0318007	0.542799	1.49756	0.00392157	ABCA1//GULP1//VAMP7//ABCA7//FCHO2//FNBP1L
GO:0021591	ventricular system development	Biological process	6	26	1530	16119	2.43122	0.0318007	0.542799	1.49756	0.00392157	MYH10//RPGRIP1L//ARMC4//KIF27//TTC21B//SEMA6D
GO:0030318	melanocyte differentiation	Biological process	6	26	1530	16119	2.43122	0.0318007	0.542799	1.49756	0.00392157	KITLG//ADAMTS9//BCL2//BLOC1S6//GLI3//RAB27A
GO:0001578	microtubule bundle formation	Biological process	8	40	1530	16119	2.10706	0.031906	0.542799	1.49613	0.00522876	IFT88//RSPH4A//C11ORF63//SPEF2//OFD1//RSPH1//CLIP1//SPAST
GO:0016925	protein sumoylation	Biological process	8	40	1530	16119	2.10706	0.031906	0.542799	1.49613	0.00522876	CTNNB1//RWDD3//TOPORS//EYA1//SENP6//SUMO4//RANBP2//IFIH1
GO:0043330	response to exogenous dsRNA	Biological process	8	40	1530	16119	2.10706	0.031906	0.542799	1.49613	0.00522876	IFIT1//RFTN2//TICAM1//DDX1//DHX36//DDX58//IFNE//KCNJ8
GO:0033044	regulation of chromosome organization	Biological process	20	136	1530	16119	1.54931	0.0320657	0.543823	1.49396	0.0130719	TLK1//TPR//PAXBP1//TRPS1//NIPBL//DHX36//ATRX//TNKS2//SMC5//PPARGC1A//CTR9//SIRT1//MTF2//CTNNB1//NAP1L2//SENP6//UBR5//TRIP12//KDM5A//WDHD1
GO:0055086	nucleobase-containing small molecule metabolic process	Biological process	176	1628	1530	16119	1.13895	0.0323098	0.546266	1.49067	0.115033	GFPT1//MSH2//DLD//NDUFA5//PPAT//DPYD//CMPK2//RP2//ADCY2//AK9//HTR2B//GNA13//RAB31//LRRK2//EEF1A1//RHOQ//GBP2//GNL1//TUBB2B//TRIM23//ARHGAP5//MTIF2//TUBD1//RASD1//RAB23//SEPT4//RAB27A//RAB27B//RAP2A//RAP2B//RIT1//GUF1//EIF5B//PDE10A//PDE7B//PDE1A//PDE4B//PDE4D//PDE7A//PDE8A//PDE8B//ABCC4//ABCA7//ABCA10//ABCA8//CENPE//POLQ//KIF3A//DMC1//DDX1//DDX6//DHX36//DNA2//ABCA1//BPTF//ABCB7//ABCA5//RAD54B//AB…
GO:0008038	neuron recognition	Biological process	7	33	1530	16119	2.23476	0.0324972	0.547738	1.48815	0.00457516	EPHB3//NCAM2//NDN//APP//ROBO1//EPHA4//CNTNAP2
GO:1901575	organic substance catabolic process	Biological process	276	2634	1530	16119	1.10393	0.0331114	0.556373	1.48002	0.180392	CDO1//SMG1//UPF2//EIF3E//UPF3B//WWP1//HECTD2//HECTD1//MYLIP//MDM2//UBR5//ASB2//HACE1//KLHL8//RBBP6//SIAH1//UBE3A//TRIP12//DDX6//DIS3//CNOT6L//PAN3//CNOT4//XRN1//ZFP36L1//GTF2H2//XPA//DNA2//SMARCAD1//RAD50//APLF//MRE11A//DCLRE1C//TATDN1//ZRANB3//PNPT1//LRPPRC//ENPEP//AGL//PPP1CB//GPC6//GPC2//DPYD//GNA13//RAB31//LRRK2//EEF1A1//RHOQ//GBP2//GNL1//TUBB2B//TRIM23//ARHGAP5//MTIF2//TUBD1//RASD1//RAB23//S…
GO:0000086	G2/M transition of mitotic cell cycle	Biological process	24	171	1530	16119	1.47864	0.0334522	0.560375	1.47558	0.0156863	APP//USP47//NAE1//AKAP9//CNTRL//NEDD1//LIN54//NINL//CEP152//HSP90AA1//PPP1R12A//PPP1R12B//PCM1//CDK14//PPP1CB//CEP192//PRKAR2B//TAF2//CEP290//CEP70//OFD1//LATS1//CEP57//CCP110
GO:0019941	modification-dependent protein catabolic process	Biological process	56	462	1530	16119	1.27701	0.0335892	0.56095	1.4738	0.0366013	WWP1//HECTD2//HECTD1//MYLIP//MDM2//UBR5//ASB2//HACE1//KLHL8//RBBP6//SIAH1//UBE3A//TRIP12//USP17L10//TOPORS//USP16//USP51//UBR1//USP33//USP24//FBXL2//USP27X//RLIM//USP47//UBA6//USP37//RNF6//TTC3//USP1//CUL5//USP48//CUL2//USP45//USP8//USP34//USP15//PTEN//C2ORF40//PCYOX1//YOD1//RNF103//TMEM67//ANAPC4//FBXL3//FBXW7//GLMN//LRRK2//RNF180//BBS7//SIRT1//CD2AP//BIRC2//ATXN3//TBL1XR1//EDEM3//CLOCK
GO:1902589	single-organism organelle organization	Biological process	192	1790	1530	16119	1.13004	0.0338724	0.563533	1.47015	0.12549	SMC4//EYA1//INSC//CAMSAP2//RNF19A//GAS2L3//MID1//ATXN3//PARD3//DST//DOCK7//MSH2//MSH3//FANCM//TOP2B//DNA2//SMC5//POLA1//SMC6//RAD50//MRE11A//PRKDC//DCLRE1C//WRN//LATS1//PNPT1//CLIP1//SPAST//TWF1//TMSB15B//AMOT//SPECC1L//NF1//NPHP1//SDAD1//FGD6//ROCK1//ROCK2//IQSEC1//VAMP7//EEA1//PEX1//ARID2//NFE2//SIRT1//HELLS//MTERF1//NCK1//BCL2//CTNNB1//STMN2//CKAP2//EML4//APC//KIZ//SMC3//STAG2//FBXW7//PDS5B//P…
GO:0006511	ubiquitin-dependent protein catabolic process	Biological process	55	453	1530	16119	1.27912	0.034021	0.563533	1.46825	0.0359477	WWP1//HECTD2//HECTD1//MYLIP//MDM2//UBR5//ASB2//HACE1//KLHL8//RBBP6//SIAH1//UBE3A//TRIP12//PTEN//C2ORF40//YOD1//RNF103//TMEM67//ANAPC4//FBXL3//FBXW7//GLMN//LRRK2//RNF180//BBS7//TOPORS//SIRT1//CD2AP//BIRC2//ATXN3//TBL1XR1//EDEM3//CLOCK//USP17L10//USP16//USP51//UBR1//USP33//USP24//FBXL2//USP27X//RLIM//USP47//UBA6//USP37//RNF6//TTC3//USP1//CUL5//USP48//CUL2//USP45//USP8//USP34//USP15
GO:0006352	DNA-templated transcription, initiation	Biological process	31	233	1530	16119	1.40169	0.0340534	0.563533	1.46784	0.0202614	TAF1B//GTF2H2//TAF1D//KAT2B//TAF1A//PPARGC1A//CREBBP//NR3C1//GTF2B//GTF2I//RBPJ//TRIM33//MED1//RARB//RBL1//RORA//RORB//TAF2//NR2C1//MAML2//CCNT1//MED13//NR1D2//POLR3G//HMGB1//IRF8//HEY2//BCLAF1//TAF9B//RSF1//SMARCA5
GO:0032200	telomere organization	Biological process	12	71	1530	16119	1.78061	0.0341751	0.563837	1.46629	0.00784314	DNA2//SMC5//POLA1//SMC6//RAD50//MRE11A//PRKDC//DCLRE1C//WRN//DHX36//ATRX//TNKS2
GO:0010605	negative regulation of macromolecule metabolic process	Biological process	175	1622	1530	16119	1.13667	0.0348693	0.573558	1.45756	0.114379	N4BP2L2//NCOA2//HEXIM1//TXNIP//LEFTY1//ZMYND11//ZNF268//ZHX1//OSR2//CREBBP//TCP10L//CTNNB1//CREBRF//BPTF//BEND6//JAZF1//MTF2//CPEB3//ZBTB1//FOXO1//SIRT1//RYBP//HEY2//SUZ12//GABPA//NIPBL//ZNF345//ZBTB20//GLI3//MKX//HCFC2//HMGB1//HOXA2//IRF8//ID4//IFI16//RBPJ//MDM2//NRARP//RLIM//TRIM33//TAF9B//MED1//OTUD7B//TENM2//RARB//RBL1//REST//BMI1//SMARCA2//SP3//TPR//NR2C1//TRPS1//ZNF136//ZNF148//ZNF189//ZNF2…
GO:0022607	cellular component assembly	Biological process	199	1862	1530	16119	1.12595	0.0351309	0.576126	1.45431	0.130065	RAB23//ATG2B//ATG4C//RB1CC1//SRSF12//DDX1//SCAF11//GEMIN5//SLU7//PSIP1//NUFIP1//ZNHIT6//TAF1B//TMF1//EIF3E//EIF3A//MTIF2//PRKCA//SHPRH//HIST1H1A//NAP1L2//RSF1//ATRX//MIS18BP1//KAT6A//SMARCA5//TWF1//TMSB15B//LUC7L3//PTBP2//YTHDC1//PPARGC1A//CREBBP//KIFAP3//CD2AP//APC//FAS//IL2RB//MDM2//MPP6//PARD3//ZNF148//WASL//SLC7A7//KNTC1//HSP90AA1//BBS10//MYH10//AMOT//SYCP2//MLH3//ANGPT1//NCK1//TGFBR3//IFT88/…
GO:0045742	positive regulation of epidermal growth factor receptor signaling pathway	Biological process	5	20	1530	16119	2.63382	0.0354448	0.577047	1.45045	0.00326797	FBXW7//ADAM17//AGT//SOS1//HAP1
GO:0050919	negative chemotaxis	Biological process	5	20	1530	16119	2.63382	0.0354448	0.577047	1.45045	0.00326797	PLXNA4//ROBO1//FLRT3//FLRT2//SLIT3
GO:0031328	positive regulation of cellular biosynthetic process	Biological process	158	1454	1530	16119	1.14483	0.0355041	0.577047	1.44972	0.103268	BAZ1B//NTRK2//PRKCA//RBPJ//HTR2B//ATRX//CTNNB1//PPARGC1A//FOXO1//SMEK2//PTPN2//KAT2B//CPEB3//GUF1//UPF3B//SOX4//TOPORS//USP16//OSR2//CREBBP//DLX5//AGT//EBF1//MECOM//BPTF//EBF3//DNAJC2//GLI3//ATAD2//IGF1//LRP6//SMAD5//ASPH//NDP//NFE2//NFYB//NPAT//RSF1//MED1//PHIP//KMT2E//SMARCAD1//ZNF287//KDM5A//REST//RFX3//RFXAP//RLF//RNF6//RORA//RORB//SFRP1//BMPR1A//SMARCA2//SP3//TCF12//ZNF711//ZXDA//NAA16//TBL1…
GO:0006325	chromatin organization	Biological process	72	615	1530	16119	1.2334	0.0356381	0.577506	1.44809	0.0470588	TLK1//BAZ1B//SHPRH//HIST1H1A//NAP1L2//RSF1//ATRX//MIS18BP1//KAT6A//SMARCA5//ARID2//NFE2//BAZ1A//MYSM1//BPTF//SMARCAD1//SMARCA2//KAT2B//SIRT1//HELLS//LEO1//DTX3L//CTR9//ZMYND11//CHD1//CHD2//EYA4//JMJD1C//MTF2//DNAJC2//NR3C1//MBTD1//KDM5A//RBL1//BMI1//HLTF//TBL1XR1//CHD9//TDRD3//FAM175A//L3MBTL3//HMGN3//SUZ12//NCOA2//CREBBP//CLOCK//EYA1//USP16//PAXBP1//TRPS1//NIPBL//TPR//ARID4B//ASH1L//PPARGC1A//SY…
GO:0009892	negative regulation of metabolic process	Biological process	190	1773	1530	16119	1.12899	0.0357808	0.578103	1.44635	0.124183	N4BP2L2//NCOA2//HEXIM1//TXNIP//LEFTY1//ZMYND11//ZNF268//ZHX1//OSR2//CREBBP//TCP10L//CTNNB1//CREBRF//BPTF//BEND6//JAZF1//MTF2//CPEB3//ZBTB1//FOXO1//SIRT1//RYBP//HEY2//SUZ12//GABPA//NIPBL//ZNF345//ZBTB20//GLI3//MKX//HCFC2//HMGB1//HOXA2//IRF8//ID4//IFI16//RBPJ//MDM2//NRARP//RLIM//TRIM33//TAF9B//MED1//OTUD7B//TENM2//RARB//RBL1//REST//BMI1//SMARCA2//SP3//TPR//NR2C1//TRPS1//ZNF136//ZNF148//ZNF189//ZNF2…
GO:0044770	cell cycle phase transition	Biological process	58	483	1530	16119	1.26511	0.0363263	0.582127	1.43978	0.0379085	CDKN1B//RPA4//ID4//POLA1//PPAT//PPP3CA//USP37//CUL5//MCM8//CUL2//NPAT//AKAP9//CNTRL//NEDD1//LIN54//NINL//CEP152//HSP90AA1//PPP1R12A//PPP1R12B//PCM1//CDK14//PPP1CB//CEP192//PRKAR2B//TAF2//CEP290//CEP70//OFD1//LATS1//CEP57//CCP110//MDM2//SOX4//MTBP//APC//PTEN//NABP1//KNTC1//ANAPC4//TPR//FOXN3//MRE11A//TAOK3//CCNG1//APP//USP47//CENPE//MSH2//ADAM17//NAE1//TOP2B//SMC5//PRKDC//NEK10//FBXW7//BCL2//ZNF655
GO:0048008	platelet-derived growth factor receptor signaling pathway	Biological process	8	41	1530	16119	2.05567	0.0364607	0.582127	1.43818	0.00522876	PDGFRA//PHF14//PTPN2//TXNIP//JAK2//PIK3C2A//PTEN//PDGFD
GO:0046034	ATP metabolic process	Biological process	55	455	1530	16119	1.2735	0.0365403	0.582127	1.43723	0.0359477	MSH2//DLD//NDUFA5//ABCC4//ABCA7//ABCA10//ABCA8//CENPE//POLQ//KIF3A//DMC1//DDX1//DDX6//DHX36//DNA2//ABCA1//BPTF//ABCB7//ABCA5//RAD54B//ABCA12//MLH3//ATAD2//GTF2H2//HSP90AA1//ERCC6L2//MSH3//MYH3//MYH10//PEX1//PMS1//DHX29//ATRX//KIF27//KIF21A//DNAH7//RECQL//ABCE1//SMARCA2//HLTF//SPAST//TNNT3//TOP2B//WRN//DYNC2H1//KATNAL2//KATNAL1//SMARCA5//ENTPD1//KIF20B//AK9//AHSA2//DNAJC1//TMEM64//PPARGC1A
GO:0006397	mRNA processing	Biological process	52	427	1530	16119	1.28299	0.0366282	0.582127	1.43618	0.0339869	SRSF12//DDX1//SCAF11//CNOT6L//PAN3//CNOT4//SLU7//MBNL2//RBM25//WTAP//GEMIN5//PSIP1//CWC27//NUDT21//PPWD1//SF3B1//SKIV2L2//RSRC1//PCF11//PNN//CCAR1//CWC22//UPF3B//PRPF4B//SRSF11//AQR//GTF2H2//LUC7L3//PTBP2//YTHDC1//LEO1//APP//RNASE4//BARD1//TIA1//CPEB3//TNRC6B//PNPT1//PPARGC1A//SREK1//KIN//CSTF2T//AFF2//KIAA1429//PRPF39//RNPC3//PRPF40A//THOC2//RBM26//ZRANB2//CIR1//PTBP3
GO:0006607	NLS-bearing protein import into nucleus	Biological process	4	14	1530	16119	3.01008	0.037309	0.582127	1.42819	0.00261438	KPNA4//KPNA5//TRPS1//CBLB
GO:0034390	smooth muscle cell apoptotic process	Biological process	4	14	1530	16119	3.01008	0.037309	0.582127	1.42819	0.00261438	SIRT1//PDE1A//IGF1//LRP6
GO:0034391	regulation of smooth muscle cell apoptotic process	Biological process	4	14	1530	16119	3.01008	0.037309	0.582127	1.42819	0.00261438	IGF1//LRP6//SIRT1//PDE1A
GO:0045910	negative regulation of DNA recombination	Biological process	4	14	1530	16119	3.01008	0.037309	0.582127	1.42819	0.00261438	MSH2//PARPBP//MSH3//ZRANB3
GO:0070286	axonemal dynein complex assembly	Biological process	4	14	1530	16119	3.01008	0.037309	0.582127	1.42819	0.00261438	DYX1C1//LRRC6//ARMC4//CCDC114
GO:0070986	left/right axis specification	Biological process	4	14	1530	16119	3.01008	0.037309	0.582127	1.42819	0.00261438	AHI1//ARMC4//MNS1//SETDB2
GO:0090030	regulation of steroid hormone biosynthetic process	Biological process	4	14	1530	16119	3.01008	0.037309	0.582127	1.42819	0.00261438	NR3C1//REST//IGF2//PDE8B
GO:2000050	regulation of non-canonical Wnt signaling pathway	Biological process	4	14	1530	16119	3.01008	0.037309	0.582127	1.42819	0.00261438	SFRP1//IFT80//RSPO1//LRP6
GO:0048009	insulin-like growth factor receptor signaling pathway	Biological process	7	34	1530	16119	2.16903	0.0376864	0.583193	1.42381	0.00457516	IGF1//IGFBP5//PHIP//IFT88//ATXN1//GHR//PIK3R1
GO:0032873	negative regulation of stress-activated MAPK cascade	Biological process	6	27	1530	16119	2.34118	0.0377108	0.583193	1.42353	0.00392157	ZMYND11//DUSP19//MECOM//FKTN//TAOK3//FOXO1
GO:0070303	negative regulation of stress-activated protein kinase signaling cascade	Biological process	6	27	1530	16119	2.34118	0.0377108	0.583193	1.42353	0.00392157	FOXO1//ZMYND11//DUSP19//MECOM//FKTN//TAOK3
GO:0009891	positive regulation of biosynthetic process	Biological process	160	1477	1530	16119	1.14126	0.0378045	0.583193	1.42246	0.104575	BAZ1B//NTRK2//PRKCA//RBPJ//HTR2B//ATRX//HOXA5//CTNNB1//PPARGC1A//FOXO1//SMEK2//PTPN2//KAT2B//CPEB3//GUF1//UPF3B//SOX4//TOPORS//USP16//OSR2//CREBBP//DLX5//AGT//EBF1//MECOM//BPTF//EBF3//DNAJC2//GLI3//ATAD2//IGF1//LRP6//SMAD5//ASPH//NDP//NFE2//NFYB//NPAT//RSF1//MED1//PHIP//KMT2E//SMARCAD1//ZNF287//KDM5A//REST//RFX3//RFXAP//RLF//RNF6//RORA//RORB//SFRP1//BMPR1A//SMARCA2//SP3//TCF12//ZNF711//ZXDA//NAA1…
GO:0060041	retina development in camera-type eye	Biological process	19	130	1530	16119	1.53977	0.0380237	0.584923	1.41995	0.0124183	TBC1D32//MED1//RARB//ATOH7//TOPORS//AHI1//RORB//LRP6//CCDC66//PDGFRA//BMPR2//ACVR2B//NDP//AGTPBP1//APC//MYH10//NPHP1//MDM1//CEP290
GO:0045667	regulation of osteoblast differentiation	Biological process	16	105	1530	16119	1.60538	0.0387782	0.594854	1.41141	0.0104575	IGFBP5//RORB//SFRP1//CTNNB1//DLX5//GLI3//ID4//IGF1//IL6ST//SMAD5//SUCO//BMPR1A//BMPR2//ACVR2B//APC//SMOC1
GO:0032886	regulation of microtubule-based process	Biological process	18	122	1530	16119	1.55439	0.0393302	0.601632	1.40527	0.0117647	STMN2//SPECC1L//CKAP2//EML4//APC//MID1//ROCK2//TMEM67//CTNNB1//DST//CDKN1B//RGS2//CLIP1//SPAST//SENP6//TPR//HAP1//CEP120
GO:0038127	ERBB signaling pathway	Biological process	31	236	1530	16119	1.38387	0.0395605	0.603464	1.40274	0.0202614	FBXW7//ADAM17//CDKN1B//ADCY2//FRS2//FGF7//FOXO1//TNRC6B//RICTOR//TNRC6A//ITPR1//MDM2//KITLG//PLCE1//PDE1A//PDGFRA//PIK3C2A//PIK3R1//PRKACB//PRKAR2B//PRKCA//ERBB2IP//PTEN//GAREM//SOS1//APP//ITGA1//PTPN2//AGT//HAP1//RBPJ
GO:1901653	cellular response to peptide	Biological process	39	309	1530	16119	1.3297	0.0401928	0.609097	1.39585	0.0254902	FRS2//FGF7//FOXO1//RHOQ//ATP6V0D2//PIK3R4//IGF2//PDK4//PIK3C2A//PIK3R1//PHIP//PRKAA1//PTPN2//ZNF106//SOS1//PIK3R3//RAB31//GFPT1//PPAT//DENND4C//PRKDC//KAT2B//C2CD5//ANKRD26//PRKCA//PRKCQ//OSBPL8//SIRT1//GHR//JAK2//SOCS2//CISH//ADAM17//MBD5//MDM2//ADCY2//GNG2//PRKACB//PRKAR2B
GO:0034103	regulation of tissue remodeling	Biological process	10	57	1530	16119	1.8483	0.0404256	0.609097	1.39334	0.00653595	AGT//S1PR1//NF1//PDK4//IL20RA//TMEM64//LRP6//GJA1//SUCO//SFRP1
GO:0045913	positive regulation of carbohydrate metabolic process	Biological process	10	57	1530	16119	1.8483	0.0404256	0.609097	1.39334	0.00653595	PPARGC1A//FOXO1//SMEK2//PTPN2//KAT2B//IGF1//IGF2//EPM2AIP1//PRKAA1//ARFGEF1
GO:0060840	artery development	Biological process	10	57	1530	16119	1.8483	0.0404256	0.609097	1.39334	0.00653595	EYA1//KAT6A//HEY2//SOX4//RBPJ//HOXA13//NF1//GLI3//BMPR2//ACVR2B
GO:0008380	RNA splicing	Biological process	43	346	1530	16119	1.3093	0.0404875	0.609097	1.39268	0.0281046	SRSF12//DDX1//SCAF11//MPHOSPH10//SLU7//SF3B1//MBNL2//RBM25//WTAP//GEMIN5//PSIP1//CWC27//NUDT21//PPWD1//SKIV2L2//RSRC1//PCF11//PNN//CCAR1//CWC22//UPF3B//PRPF4B//SRSF11//AQR//LUC7L3//PTBP2//YTHDC1//PTBP3//CLK1//AFF2//CLK4//TIA1//PPARGC1A//SREK1//KIAA1429//ZNF638//PRPF39//RNPC3//PRPF40A//THOC2//PPIG//ZRANB2//CIR1
GO:0071901	negative regulation of protein serine/threonine kinase activity	Biological process	17	114	1530	16119	1.57105	0.0406007	0.609123	1.39147	0.0111111	DUSP19//DUSP4//PRKCA//PTEN//PAQR3//NF1//RGS2//HIPK3//SFRP1//CDKN1B//HEXIM1//APC//KAT2B//LATS1//SIRT1//PRKAR2B//LRP6
GO:0019637	organophosphate metabolic process	Biological process	204	1921	1530	16119	1.11879	0.0410705	0.612998	1.38647	0.133333	GFPT1//MSH2//DLD//NDUFA5//PPAT//CMPK2//RP2//ADCY2//AK9//HTR2B//GNA13//RAB31//LRRK2//EEF1A1//RHOQ//GBP2//GNL1//TUBB2B//TRIM23//ARHGAP5//MTIF2//TUBD1//RASD1//RAB23//SEPT4//RAB27A//RAB27B//RAP2A//RAP2B//RIT1//GUF1//EIF5B//PDE10A//PDE7B//PDE1A//PDE4B//PDE4D//PDE7A//PDE8A//PDE8B//ABCC4//ABCA7//ABCA10//ABCA8//CENPE//POLQ//KIF3A//DMC1//DDX1//DDX6//DHX36//DNA2//ABCA1//BPTF//ABCB7//ABCA5//RAD54B//ABCA12//…
GO:0043583	ear development	Biological process	27	201	1530	16119	1.41519	0.0410835	0.612998	1.38633	0.0176471	SLITRK6//RBPJ//CEP290//HESX1//LRIG3//NIPBL//WDR19//DLX5//MYO6//FZD3//EYA1//OSR2//EYA4//HOXA2//HEY2//CDKN1B//HOXA13//IGF1//CYTL1//SLC25A27//KIF3A//FAT4//IFT88//GLI3//AHI1//BCL2L11//BCL2
GO:0033077	T cell differentiation in thymus	Biological process	12	73	1530	16119	1.73183	0.0412698	0.613189	1.38437	0.00784314	ZC3H8//GLI3//FAS//PTPN2//CTNNB1//ZBTB1//APC//LIG4//PRKDC//BCL2//ZFP36L1//ADAM17
GO:0022406	membrane docking	Biological process	8	42	1530	16119	2.00672	0.0414332	0.613189	1.38265	0.00522876	EXOC6//STXBP3//BLOC1S6//ROCK1//VCAM1//USO1//EXOC5//CEP83
GO:0043502	regulation of muscle adaptation	Biological process	8	42	1530	16119	2.00672	0.0414332	0.613189	1.38265	0.00522876	AGT//IGF1//IL6ST//PRKCA//PDE5A//RGS2//PPP3CA//COL14A1
GO:0051253	negative regulation of RNA metabolic process	Biological process	109	979	1530	16119	1.17298	0.0420897	0.621222	1.37582	0.0712418	N4BP2L2//NCOA2//HEXIM1//TXNIP//LEFTY1//ZMYND11//ZNF268//ZHX1//OSR2//CREBBP//TCP10L//CTNNB1//CREBRF//BPTF//BEND6//JAZF1//MTF2//CPEB3//ZBTB1//FOXO1//SIRT1//RYBP//HEY2//SUZ12//GABPA//NIPBL//ZNF345//ZBTB20//GLI3//MKX//HCFC2//HMGB1//HOXA2//IRF8//ID4//IFI16//RBPJ//MDM2//NRARP//RLIM//TRIM33//TAF9B//MED1//OTUD7B//TENM2//RARB//RBL1//REST//BMI1//SMARCA2//SP3//TPR//NR2C1//TRPS1//ZNF136//ZNF148//ZNF189//ZNF2…
GO:0030282	bone mineralization	Biological process	15	98	1530	16119	1.61255	0.0429246	0.628606	1.36729	0.00980392	S1PR1//GJA1//MGP//TXLNG//OSR2//GPM6B//BMPR1A//BMPR2//ACVR2B//NFE2//IGF1//RSPO2//ASPN//PTN//ZBTB40
GO:0033032	regulation of myeloid cell apoptotic process	Biological process	5	21	1530	16119	2.5084	0.043001	0.628606	1.36652	0.00326797	ADAM17//KITLG//BCL2//SIRT1//PTEN
GO:0043567	regulation of insulin-like growth factor receptor signaling pathway	Biological process	5	21	1530	16119	2.5084	0.043001	0.628606	1.36652	0.00326797	IGF1//IGFBP5//PHIP//IFT88//ATXN1
GO:0046777	protein autophosphorylation	Biological process	26	193	1530	16119	1.41926	0.0430505	0.628606	1.36602	0.0169935	RAD50//NEK10//MRE11A//RAP2A//RAP2B//PRKCA//CLK1//LRRK2//DYRK1A//EPHA4//EPHB3//EPHB4//SMG1//JAK2//NTRK2//TAOK3//PDGFRA//ATR//TRPM7//EIF2AK2//CLK4//WNK3//STK33//CDKL5//TXK//SLK
GO:0016574	histone ubiquitination	Biological process	7	35	1530	16119	2.10706	0.0433911	0.629334	1.3626	0.00457516	LEO1//DTX3L//CTR9//RYBP//UBR5//TRIP12//SUZ12
GO:0034508	centromere complex assembly	Biological process	7	35	1530	16119	2.10706	0.0433911	0.629334	1.3626	0.00457516	HELLS//RSF1//MIS18BP1//SMARCA5//CENPC//CENPE//SENP6
GO:0021915	neural tube development	Biological process	22	158	1530	16119	1.46694	0.043551	0.629334	1.361	0.0143791	IPMK//MIB1//SOX4//STK3//GLMN//COBL//HECTD1//LRP6//PRKACB//SFRP1//FZD3//ALX1//ROCK2//KIF20B//RPGRIP1L//KIF3A//TBC1D32//GLI3//WDR19//FZD1//NF1//PLXNA2
GO:0010676	positive regulation of cellular carbohydrate metabolic process	Biological process	9	50	1530	16119	1.89635	0.0436765	0.629334	1.35975	0.00588235	PPARGC1A//FOXO1//SMEK2//PTPN2//KAT2B//IGF1//IGF2//EPM2AIP1//PRKAA1
GO:0045453	bone resorption	Biological process	9	50	1530	16119	1.89635	0.0436765	0.629334	1.35975	0.00588235	S1PR1//NF1//PDK4//IL20RA//TMEM64//LRP6//CTNNB1//IL7//ACP5
GO:0010559	regulation of glycoprotein biosynthetic process	Biological process	6	28	1530	16119	2.25756	0.0442771	0.635446	1.35382	0.00392157	KAT2B//CTNNB1//ABCA7//FKTN//ARFGEF1//BCL2
GO:0044085	cellular component biogenesis	Biological process	213	2016	1530	16119	1.1131	0.0443335	0.635446	1.35327	0.139216	GNL1//ZNHIT6//BRIX1//RAB23//ATG2B//ATG4C//RB1CC1//SDAD1//SRSF12//DDX1//SCAF11//GEMIN5//SLU7//PSIP1//UTP20//SKIV2L2//NUFIP1//TAF1B//TMF1//EIF3E//EIF3A//MTIF2//PRKCA//SHPRH//HIST1H1A//NAP1L2//RSF1//ATRX//MIS18BP1//KAT6A//SMARCA5//TWF1//TMSB15B//MPHOSPH10//NSA2//KRR1//DIS3//SIRT1//NOL8//UTP23//LUC7L3//PTBP2//YTHDC1//PPARGC1A//CREBBP//KIFAP3//CD2AP//APC//FAS//IL2RB//MDM2//MPP6//PARD3//ZNF148//WASL//S…
GO:0060348	bone development	Biological process	20	141	1530	16119	1.49437	0.0445519	0.636906	1.35113	0.0130719	DLX5//ALPL//MMP16//IMPAD1//CSGALNACT1//RARB//IGF1//PLXNB1//FAT4//OSR2//LRP6//ACP5//IFT80//GLI3//FREM1//RAB23//SMAD5//SULF2//BBX//PTGER4
GO:0017148	negative regulation of translation	Biological process	12	74	1530	16119	1.70843	0.0451769	0.639724	1.34508	0.00784314	TNRC6A//FMR1//EIF3E//PAIP2B//TPR//CPEB3//PATL2//IGFBP5//EIF2AK2//CAPRIN2//TIA1//FXR1
GO:0042752	regulation of circadian rhythm	Biological process	12	74	1530	16119	1.70843	0.0451769	0.639724	1.34508	0.00784314	ATOH7//RORA//PER2//FBXL3//PPP1CB//PER3//PPARGC1A//PRKAA1//PRKDC//RORB//ROCK2//NR1D2
GO:0046849	bone remodeling	Biological process	12	74	1530	16119	1.70843	0.0451769	0.639724	1.34508	0.00784314	S1PR1//NF1//PDK4//IL20RA//CTNNB1//IL7//ACP5//TMEM64//LRP6//GJA1//SUCO//SFRP1
GO:0051603	proteolysis involved in cellular protein catabolic process	Biological process	59	499	1530	16119	1.24566	0.0452176	0.639724	1.34469	0.0385621	WWP1//HECTD2//HECTD1//MYLIP//MDM2//UBR5//ASB2//HACE1//KLHL8//RBBP6//SIAH1//UBE3A//TRIP12//USP17L10//TOPORS//USP16//USP51//UBR1//USP33//USP24//FBXL2//USP27X//RLIM//USP47//UBA6//USP37//RNF6//TTC3//USP1//CUL5//USP48//CUL2//USP45//USP8//USP34//USP15//OMA1//ATXN3//PTEN//C2ORF40//DYX1C1//TMF1//PCYOX1//YOD1//RNF103//TMEM67//ANAPC4//FBXL3//FBXW7//GLMN//LRRK2//RNF180//BBS7//SIRT1//CD2AP//BIRC2//TBL1XR1//E…
GO:0001649	osteoblast differentiation	Biological process	26	194	1530	16119	1.41195	0.0454046	0.640709	1.3429	0.0169935	SMAD5//HOXA2//FZD1//APC//SMOC1//IGFBP5//RORB//SFRP1//CTNNB1//DLX5//GLI3//ID4//IGF1//IL6ST//SUCO//BMPR1A//BMPR2//ACVR2B//VCAN//DNAJC13//ALPL//GJA1//RSPO2//IGF2//NF1//IFT80
GO:0007173	epidermal growth factor receptor signaling pathway	Biological process	30	230	1530	16119	1.37417	0.045779	0.642272	1.33933	0.0196078	FBXW7//ADAM17//APP//ITGA1//PTPN2//AGT//SOS1//HAP1//CDKN1B//ADCY2//FRS2//FGF7//FOXO1//TNRC6B//RICTOR//TNRC6A//ITPR1//MDM2//KITLG//PLCE1//PDE1A//PDGFRA//PIK3C2A//PIK3R1//PRKACB//PRKAR2B//PRKCA//ERBB2IP//PTEN//GAREM
GO:0009791	post-embryonic development	Biological process	15	99	1530	16119	1.59626	0.0463343	0.642272	1.3341	0.00980392	BCL2L11//CCDC66//TMTC3//MORC3//ACADM//ITPR1//MUT//NDN//RC3H2//IMPAD1//BCL2//ALX4//SEPP1//ZFX//ACVR2B
GO:0018105	peptidyl-serine phosphorylation	Biological process	23	168	1530	16119	1.44233	0.0467928	0.642272	1.32982	0.0150327	PLCL1//PAQR3//PDE4D//ANGPT1//TBK1//PHIP//BCL2//CAPRIN2//DOCK7//LATS1//FNIP1//IFNE//PRKAA1//PRKCA//HIPK3//CLK1//LRRK2//DYRK1A//SMG1//MORC3//RICTOR//ATR//PRKDC
GO:0000245	spliceosomal complex assembly	Biological process	8	43	1530	16119	1.96005	0.0468353	0.642272	1.32943	0.00522876	SLU7//PSIP1//SRSF12//LUC7L3//PTBP2//YTHDC1//DDX1//SCAF11
GO:0030858	positive regulation of epithelial cell differentiation	Biological process	8	43	1530	16119	1.96005	0.0468353	0.642272	1.32943	0.00522876	AHI1//CTNNB1//BTG1//MED1//KITLG//ADAMTS9//BCL2//APC
GO:0044786	cell cycle DNA replication	Biological process	8	43	1530	16119	1.96005	0.0468353	0.642272	1.32943	0.00522876	ATRX//DNA2//POLA1//STAG2//MRE11A//FBXW7//SMC3//ZNF830
GO:0007507	heart development	Biological process	52	434	1530	16119	1.26229	0.046974	0.642272	1.32814	0.0339869	GJA1//LRP6//AHI1//BBS7//MIB1//SETDB2//LEFTY1//EPHB4//NIPBL//HTR2B//MKL2//TGFBR3//FAT4//KAT6A//BAZ1B//CTNNB1//RBPJ//RARB//FZD1//HEY2//EYA1//NPY1R//STK3//SOX4//MED1//COL14A1//S1PR1//BMPR1A//FRS2//HOXA13//TRIP11//MYH10//PTEN//PDGFRA//ACADM//IFT88//C3ORF58//RPGRIP1L//REST//AGT//EFNB2//HEXIM1//KIF3A//VCAN//GLI3//KCNJ8//NF1//PLCE1//PRKDC//VCAM1//ACVR2B//RB1CC1
GO:0030098	lymphocyte differentiation	Biological process	35	276	1530	16119	1.336	0.0469925	0.642272	1.32797	0.0228758	SP3//TXK//GPR183//PRKDC//BCL2//FNIP1//IL7//NFAM1//ZBTB1//BLNK//IFNE//RBPJ//MSH2//PIK3R1//PTPN2//DCLRE1C//ADAM17//TSHR//VCAM1//PTPN22//SOX4//CTNNB1//GLI3//APC//LIG4//ZFP36L1//ZC3H8//PTGER4//FAS//IL18R1//SFRP1//NRARP//IL4R//RC3H2//RORA
GO:0007095	mitotic G2 DNA damage checkpoint	Biological process	4	15	1530	16119	2.80941	0.0471619	0.642272	1.32641	0.00261438	FOXN3//MRE11A//TAOK3//CCNG1
GO:0032373	positive regulation of sterol transport	Biological process	4	15	1530	16119	2.80941	0.0471619	0.642272	1.32641	0.00261438	ABCA7//ABCA1//SIRT1//ABCA12
GO:0032376	positive regulation of cholesterol transport	Biological process	4	15	1530	16119	2.80941	0.0471619	0.642272	1.32641	0.00261438	ABCA7//ABCA1//SIRT1//ABCA12
GO:0055119	relaxation of cardiac muscle	Biological process	4	15	1530	16119	2.80941	0.0471619	0.642272	1.32641	0.00261438	PDE4B//PDE4D//RGS2//PDE5A
GO:0060442	branching involved in prostate gland morphogenesis	Biological process	4	15	1530	16119	2.80941	0.0471619	0.642272	1.32641	0.00261438	FRS2//IGF1//SFRP1//HOXA13
GO:0097094	craniofacial suture morphogenesis	Biological process	4	15	1530	16119	2.80941	0.0471619	0.642272	1.32641	0.00261438	GLI3//FREM1//MMP16//RAB23
GO:0044772	mitotic cell cycle phase transition	Biological process	56	472	1530	16119	1.24995	0.0473577	0.643334	1.32461	0.0366013	CDKN1B//RPA4//ID4//POLA1//PPAT//PPP3CA//USP37//CUL5//MCM8//CUL2//NPAT//AKAP9//CNTRL//NEDD1//LIN54//NINL//CEP152//HSP90AA1//PPP1R12A//PPP1R12B//PCM1//CDK14//PPP1CB//CEP192//PRKAR2B//TAF2//CEP290//CEP70//OFD1//LATS1//CEP57//CCP110//MDM2//SOX4//MTBP//APC//PTEN//NABP1//KNTC1//ANAPC4//TPR//FOXN3//MRE11A//TAOK3//CCNG1//APP//USP47//CENPE//MSH2//ADAM17//NAE1//TOP2B//SMC5//PRKDC//BCL2//ZNF655
GO:0000910	cytokinesis	Biological process	18	125	1530	16119	1.51708	0.0482207	0.653433	1.31677	0.0117647	CKAP2//APC//MYH10//USP8//SPAST//PRPF40A//BIRC6//CCP110//PKN2//OR2A4//CSPP1//DIAPH2//SEPT6//AHCTF1//CHMP1B//MAP9//KLHL13//ROCK2
GO:0031572	G2 DNA damage checkpoint	Biological process	7	36	1530	16119	2.04853	0.049624	0.669128	1.30431	0.00457516	FOXN3//MRE11A//TAOK3//CCNG1//BRCC3//FAM175A//CDC14B
GO:0046626	regulation of insulin receptor signaling pathway	Biological process	7	36	1530	16119	2.04853	0.049624	0.669128	1.30431	0.00457516	ANKRD26//PRKCA//PRKCQ//PTPN2//OSBPL8//SIRT1//IGF2

## Sheet: Up-regulated CC_result
LncRNA expression profiling of BMSCs in osteonecrosis of the femoral head associated with increased adipogenic and decreased osteogenic differentiation Qingyu Wanga,b,c, Qiwei Yangb,c, Gaoyang Chenb,c, Zhenwu Dua,b,c, Ming Rena,c, Ao Wanga, Haiyue Zhaob,c, Zhaoyan Li a,c, Guizhen Zhang*,a,b,c, Yang Song*,a,c a Department of Orthopedics of the Second Hospital of Jilin University, Ziqiang Street 21…
GO.ID	Term	Ontology	Count	Pop.Hits	List.Total	Pop.Total	Fold.Enrichment	Pvalue	FDR	Enrichment.Score	Gene.Ratio	GENES
GO:0005882	intermediate filament	Cellular component	20	191	657	17280	2.75407	4.15619e-05	0.0180418	4.3813	0.0304414	KRT74//KRT6C//KRT73//KRT14//KRTAP10-6//KRTAP12-3//KRTAP12-4//KRTAP5-4//KRT18//KRTAP1-4//KRTAP2-3//KRTAP1-1//KRTAP1-5//KRTAP6-1//KRTAP19-5//KRTAP20-1//KRT26//KRT16//KRT33B//KRT34
GO:0045095	keratin filament	Cellular component	13	94	657	17280	3.63742	5.45893e-05	0.0180418	4.26289	0.0197869	KRT74//KRT6C//KRT73//KRT14//KRTAP10-6//KRTAP12-3//KRTAP12-4//KRTAP5-4//KRT18//KRTAP1-4//KRTAP2-3//KRTAP1-1//KRTAP1-5
GO:0005615	extracellular space	Cellular component	71	1212	657	17280	1.54076	0.000173916	0.0383196	3.75966	0.108067	IL12A//HP//SLC2A1//TMPRSS13//CNTF//MICA//EBI3//RAMP1//FSTL3//CRISP3//CCL26//CRTAP//ENOX2//SEMA4D//SMR3B//ADM//SOGA1//FAM132B//GDF7//HBEGF//ENO3//FGF1//FGF2//ALDOA//DKK1//MCF2L//FGF22//GLE1//GPI//GPLD1//CXCL2//CXCL3//ICAM1//VWA2//BMP8A//IL1B//IL6//IL11//KISS1//KRT33B//KRT34//LCP1//LEP//LIF//MFNG//MIF//MMP3//NGF//NPPB//TNFRSF11B//OXT//SERPINE1//REG3A//PGC//SERPINE2//PLAT//CXCL16//RBP4//BGLAP//TINAG…
GO:0045111	intermediate filament cytoskeleton	Cellular component	21	237	657	17280	2.3305	0.000292831	0.0483903	3.53338	0.0319635	KRT6C//KRTAP6-1//KRTAP19-5//KRTAP20-1//KRT26//KRT14//KRT16//KRT18//KRT33B//KRT34//KRT74//KRT73//KRTAP10-6//KRTAP12-3//KRTAP12-4//KRTAP5-4//KRTAP1-4//KRTAP2-3//KRTAP1-1//KRTAP1-5//PLEC
GO:0071944	cell periphery	Cellular component	210	4668	657	17280	1.18322	0.00235031	0.310711	2.62887	0.319635	CLDN24//ABCC9//TSPAN2//EBI3//SPRY2//RAMP1//RAPGEF3//BAIAP2//SEMA6C//SEMA4D//PDPN//CORIN//NEU3//SLC26A1//EDAR//ADAM30//CORO1A//TREH//SLC2A6//SLAMF6//ARHGAP33//RAB3C//PANX3//OR2B11//LYPD6B//OR10A5//KIF18B//SPACA4//DPP4//HTR3D//ENO3//AKT2//GPR116//DKK1//MCF2L//PSD4//OR52B2//GPR124//GAPDH//NECAP1//OR2F1//OR10H3//OR10G2//OR2T1//CACNG4//GLE1//GLRA2//GPI//OR10A4//MCHR1//OR2V2//P2RY8//GRM2//PACSIN3//GPR1…
GO:0005886	plasma membrane	Cellular component	205	4570	657	17280	1.17982	0.00313691	0.345583	2.5035	0.312024	ENOX2//PDPN//MUC17//HLA-DQB2//HLA-DRB1//ICAM1//IL6//ANO1//TNFRSF4//TRAF3//PROM2//AQP2//SLC2A1//SLC17A4//DPP4//CLCA4//SHROOM2//AQP5//KISS1//PSEN2//SLC2A5//CYP4F2//ABCC9//ITGA7//PLEC//CORO1A//PEAR1//LCP1//TREH//NTNG2//MICA//RAMP1//SEMA4D//CORIN//NEU3//EMB//HBEGF//ABCA4//FUT1//CACNG4//GLRA2//GPR15//MCHR1//GRM2//ABCB5//ITPR3//CD82//KIR3DL1//MIP//NTRK3//OPCML//OPRM1//P2RX1//P2RX5//GP6//CLEC1B//RXFP3//…
GO:0005881	cytoplasmic microtubule	Cellular component	7	53	657	17280	3.47377	0.00375036	0.354141	2.42593	0.0106545	KIF18B//KIF2C//C9ORF9//CLASP1//GTSE1//TRPV4//TUBA1C
GO:0032587	ruffle membrane	Cellular component	8	73	657	17280	2.88234	0.00638929	0.502539	2.19455	0.0121766	SPRY2//PDPN//AKT2//FGD2//EMR2//LCP1//TRPV4//TPM1
GO:0044459	plasma membrane part	Cellular component	103	2165	657	17280	1.25129	0.00902104	0.502539	2.04474	0.156773	CORO1A//ICAM1//PEAR1//LCP1//TREH//NTNG2//SLC17A4//MICA//RAMP1//SEMA4D//PDPN//CORIN//NEU3//EMB//PROM2//HBEGF//CLCA4//ABCA4//FUT1//CACNG4//GLRA2//GPR15//MCHR1//GRM2//HLA-DRB1//ABCB5//AQP5//ITPR3//CD82//KIR3DL1//MIP//NTRK3//OPCML//OPRM1//P2RX1//P2RX5//GP6//CLEC1B//RXFP3//TRPV6//GABRQ//PCDHB6//PCDHA10//ANKH//PSEN2//PTGER3//PTGIR//SEMA6A//RGR//RHAG//HHIP//SLC2A1//SLCO2A1//TIE1//TPO//TNFRSF4//XG//ABCC3…
GO:0005576	extracellular region	Cellular component	191	4330	657	17280	1.16018	0.00952402	0.502539	2.02118	0.290715	CRISP3//CRTAP//OPTC//GPLD1//MMP3//TNFRSF11B//CPA6//BCAN//SFTPD//TNR//WNT5B//COL4A4//VWA2//TIMP1//TIMP3//MICA//EBI3//RAMP1//FSTL3//CCL26//ENOX2//SEMA4D//SMR3B//CNTF//ADM//SOGA1//FAM132B//GDF7//HBEGF//ENO3//FGF1//FGF2//ALDOA//DKK1//MCF2L//FGF22//GLE1//GPI//CXCL2//CXCL3//HP//ICAM1//BMP8A//IL1B//IL6//IL11//IL12A//KISS1//KRT33B//KRT34//LCP1//LEP//LIF//MFNG//MIF//NGF//NPPB//OXT//SERPINE1//REG3A//PGC//S…
GO:0001726	ruffle	Cellular component	12	147	657	17280	2.14705	0.0104182	0.502539	1.98221	0.0182648	SPRY2//PDPN//AKT2//FGD2//EMR2//LCP1//TRPV4//TPM1//BAIAP2//TNFRSF12A//ASAP3//VIL1
GO:0005856	cytoskeleton	Cellular component	91	1902	657	17280	1.25837	0.0121611	0.502539	1.91503	0.138508	CDSN//CST6//BAIAP2//TRIOBP//KPTN//ALDOA//HSPB7//PDLIM3//LCP1//PSMB3//VASP//SLC16A3//KIF2C//TTLL8//GAPDH//SPAG16//ATRIP//PSRC1//PLEC//MYZAP//CORO1A//SHROOM2//TRPV4//SLC2A1//CLASP1//MYO5B//MYO15A//VIL1//ZNF365//ALDOB//KRT18//DIDO1//MAP2K5//CDC20//SPRY2//TUBA3E//SHROOM1//RACGAP1//ODF2//NIN//HOOK1//MAP1LC3B//TUBA1C//DNAH17//SEPT5//CCIN//KRT6C//KRTAP6-1//KRTAP19-5//KRTAP20-1//KRT26//KRT14//KRT16//KRT3…
GO:0030864	cortical actin cytoskeleton	Cellular component	5	37	657	17280	3.55424	0.012462	0.502539	1.90441	0.00761035	MYZAP//CORO1A//SHROOM2//TRPV4//SLC2A1
GO:0044430	cytoskeletal part	Cellular component	69	1387	657	17280	1.30843	0.0126673	0.502539	1.89732	0.105023	ODF2//NIN//RANGAP1//FAM83D//PSRC1//CDC20//KRT6C//KRTAP6-1//KRTAP19-5//KRTAP20-1//KRT26//KRT14//KRT16//KRT18//KRT33B//KRT34//TRIOBP//KPTN//ZNF365//ALDOB//DIDO1//MAP2K5//TNNI1//TPM1//SPRY2//TUBA3E//SHROOM1//TTLL8//RACGAP1//SHROOM2//HOOK1//MAP1LC3B//TUBA1C//DNAH17//CORO1A//LCP1//LRFN1//MYO5B//MYO15A//MYZAP//TRPV4//SLC2A1//CLASP1//SEPT5//VIL1//CCIN//PSEN2//KIF2C//KIF18B//ARL8A//KRT74//KRT73//KRTAP10-…
GO:0005930	axoneme	Cellular component	7	67	657	17280	2.7479	0.0134358	0.502539	1.87174	0.0106545	ODF3//ODF2//DNAH17//TTLL8//TULP3//SPAG16//MAP1LC3B
GO:0097014	ciliary cytoplasm	Cellular component	7	67	657	17280	2.7479	0.0134358	0.502539	1.87174	0.0106545	TTLL8//TULP3//SPAG16//MAP1LC3B//ODF3//ODF2//DNAH17
GO:0009986	cell surface	Cellular component	36	645	657	17280	1.46798	0.014018	0.502539	1.85331	0.0547945	ENOX2//PDPN//MUC17//HLA-DQB2//HLA-DRB1//ICAM1//IL6//ANO1//TNFRSF4//RACGAP1//RHOB//SERPINE2//GGT2//MICA//RAMP1//CORIN//PROM2//DPP4//HBEGF//GPR116//GPR124//FGF22//ITGA7//MICB//MIF//GP6//TNFRSF12A//ABCB1//PLAT//PSEN2//ISLR2//TRPV4//HHIP//TNR//TPO//WNT5B
GO:0031226	intrinsic component of plasma membrane	Cellular component	66	1324	657	17280	1.3111	0.0140262	0.502539	1.85306	0.100457	TREH//NTNG2//SLC17A4//MICA//RAMP1//SEMA4D//PDPN//CORIN//NEU3//EMB//PROM2//HBEGF//CLCA4//ABCA4//FUT1//CACNG4//GLRA2//GPR15//MCHR1//GRM2//HLA-DRB1//ICAM1//ABCB5//AQP5//ITPR3//CD82//KIR3DL1//MIP//NTRK3//OPCML//OPRM1//P2RX1//P2RX5//GP6//CLEC1B//RXFP3//TRPV6//GABRQ//PCDHB6//PCDHA10//ANKH//PSEN2//PTGER3//PTGIR//SEMA6A//RGR//RHAG//HHIP//SLC2A1//SLCO2A1//TIE1//TPO//TNFRSF4//XG//ABCC3//SLC16A3//GGT2//C7//…
GO:0044421	extracellular region part	Cellular component	159	3575	657	17280	1.16977	0.0144452	0.502539	1.84028	0.242009	CRISP3//CRTAP//OPTC//GPLD1//MMP3//TNFRSF11B//CPA6//BCAN//SFTPD//TNR//WNT5B//COL4A4//VWA2//TIMP1//TIMP3//MICA//EBI3//RAMP1//FSTL3//CCL26//ENOX2//SEMA4D//SMR3B//CNTF//ADM//SOGA1//FAM132B//GDF7//HBEGF//ENO3//FGF1//FGF2//ALDOA//DKK1//MCF2L//FGF22//GLE1//GPI//CXCL2//CXCL3//HP//ICAM1//BMP8A//IL1B//IL6//IL11//IL12A//KISS1//KRT33B//KRT34//LCP1//LEP//LIF//MFNG//MIF//NGF//NPPB//OXT//SERPINE1//REG3A//PGC//S…
GO:0031256	leading edge membrane	Cellular component	10	121	657	17280	2.17367	0.0170523	0.518753	1.76822	0.0152207	PDPN//DPP4//VASP//SPRY2//AKT2//FGD2//EMR2//LCP1//TRPV4//TPM1
GO:0001891	phagocytic cup	Cellular component	3	15	657	17280	5.26027	0.0176887	0.518753	1.7523	0.00456621	CORO1A//PEAR1//LCP1
GO:0097381	photoreceptor disc membrane	Cellular component	3	15	657	17280	5.26027	0.0176887	0.518753	1.7523	0.00456621	ABCA4//PDE6G//GRK1
GO:0005887	integral component of plasma membrane	Cellular component	63	1271	657	17280	1.30369	0.0180504	0.518753	1.74351	0.0958904	C7//IL6//ABCC9//KCNA3//TRAF3//IRAK1//ITGA7//CPT1C//CACNG4//CACNG7//SLC17A4//MICA//RAMP1//SEMA4D//PDPN//CORIN//NEU3//EMB//PROM2//HBEGF//CLCA4//ABCA4//FUT1//GLRA2//GPR15//MCHR1//GRM2//HLA-DRB1//ICAM1//ABCB5//AQP5//ITPR3//CD82//KIR3DL1//MIP//NTRK3//OPCML//OPRM1//P2RX1//P2RX5//GP6//CLEC1B//RXFP3//TRPV6//GABRQ//PCDHB6//PCDHA10//ANKH//PSEN2//PTGER3//PTGIR//SEMA6A//RGR//RHAG//HHIP//SLC2A1//SLCO2A1//TIE1…
GO:0034451	centriolar satellite	Cellular component	3	16	657	17280	4.93151	0.0211673	0.582983	1.67433	0.00456621	ALDOB//CEP131//KRT18
GO:0044425	membrane part	Cellular component	266	6349	657	17280	1.10193	0.0238619	0.630908	1.6223	0.404871	CLDN24//TMEM178B//TSPAN2//BTN2A2//LRRN2//SEMA6C//DLL3//CORIN//SLC26A1//EDAR//ADAM30//SLC2A6//TMC6//SLAMF6//PANX3//OR2B11//TEDDM1//ZPLD1//TMEM171//COX7A1//MUC17//OR10A5//IGSF23//MANEAL//PNLDC1//FUT11//DPP4//PGAM5//ANTXRL//TMEM201//HTR3D//EMP3//VMA21//EVC//HEPACAM//GPR116//FDFT1//FNDC3A//SORCS3//ATP13A2//FUT6//OR52B2//TMEM196//GPR124//OR2F1//OR10H3//OR10G2//OR2T1//GJB1//SIGLEC8//OR10A4//RTP5//OR2V2…
GO:0031258	lamellipodium membrane	Cellular component	3	17	657	17280	4.64142	0.0249922	0.633936	1.6022	0.00456621	PDPN//DPP4//VASP
GO:0005921	gap junction	Cellular component	4	30	657	17280	3.50685	0.0258945	0.633936	1.58679	0.00608828	GJB1//PANX3//SGSM3//MIP
GO:0030863	cortical cytoskeleton	Cellular component	6	62	657	17280	2.54529	0.0299915	0.708013	1.523	0.00913242	MYZAP//CORO1A//SHROOM2//TRPV4//SLC2A1//CLASP1
GO:0032838	cell projection cytoplasm	Cellular component	7	81	657	17280	2.27296	0.0342774	0.759648	1.46499	0.0106545	TTLL8//TULP3//SPAG16//MAP1LC3B//ODF3//ODF2//DNAH17
GO:0030139	endocytic vesicle	Cellular component	14	214	657	17280	1.72065	0.0344772	0.759648	1.46247	0.021309	CACNG4//HLA-DQB2//HLA-DRB1//PICK1//CORO1A//RAB39A//HYOU1//HP//SYK//SH3GL2//TYRP1//ATP6V0C//DPP4//SFTPD
GO:0045177	apical part of cell	Cellular component	19	320	657	17280	1.56164	0.0373241	0.795797	1.42801	0.0289193	SLC17A4//PDPN//MUC17//PROM2//DPP4//CLCA4//SHROOM2//AQP2//AQP5//KISS1//ANO1//PSEN2//SLC2A5//CYP4F2//MIP//EDAR//ITPR3//PLAT//REEP6
GO:0044448	cell cortex part	Cellular component	8	101	657	17280	2.08328	0.0385257	0.795797	1.41425	0.0121766	EXOC3L2//SEPT5//MYZAP//CORO1A//SHROOM2//TRPV4//SLC2A1//CLASP1
GO:0015629	actin cytoskeleton	Cellular component	22	389	657	17280	1.48748	0.0419876	0.82731	1.37688	0.0334855	CORO1A//LCP1//MYO5B//MYO15A//MYZAP//SHROOM2//TRPV4//SLC2A1//VIL1//MYL3//SHROOM1//TPM1//TNNI1//BAIAP2//TRIOBP//KPTN//ALDOA//HSPB7//PDLIM3//PSMB3//VASP//SLC16A3
GO:0016324	apical plasma membrane	Cellular component	15	241	657	17280	1.63701	0.0425545	0.82731	1.37105	0.0228311	MIP//SLC17A4//PDPN//MUC17//PROM2//DPP4//CLCA4//SHROOM2//AQP2//AQP5//KISS1//ANO1//PSEN2//SLC2A5//CYP4F2
GO:0005811	lipid particle	Cellular component	5	52	657	17280	2.52898	0.046894	0.885627	1.32888	0.00761035	GAPDH//IRAK1//LSS//LPCAT2//DGAT2

## Sheet: Down-regulated CC_result
LncRNA expression profiling of BMSCs in osteonecrosis of the femoral head associated with increased adipogenic and decreased osteogenic differentiation Qingyu Wanga,b,c, Qiwei Yangb,c, Gaoyang Chenb,c, Zhenwu Dua,b,c, Ming Rena,c, Ao Wanga, Haiyue Zhaob,c, Zhaoyan Li a,c, Guizhen Zhang*,a,b,c, Yang Song*,a,c a Department of Orthopedics of the Second Hospital of Jilin University, Ziqiang Street 21…
GO.ID	Term	Ontology	Count	Pop.Hits	List.Total	Pop.Total	Fold.Enrichment	Pvalue	FDR	Enrichment.Score	Gene.Ratio	GENES
GO:0005634	nucleus	Cellular component	793	6330	1602	17280	1.3513	1.56873e-28	1.03693e-25	27.8045	0.495006	RAD50//TOPBP1//MLH3//RIF1//MECOM//TBL1XR1//NRIP1//CIR1//TAF1A//CREBBP//KANSL1L//KAT2B//BRCC3//DIS3//SMC2//BAZ1A//MSH2//MSH3//LRPPRC//DMC1//KIFAP3//THOC2//ZC3H11A//GTF2H2//CENPE//CENPC//TNKS2//POLR3G//DLX5//SIRT1//GABPA//HIST1H1A//GATAD2B//RFX3//SMARCA2//TCF12//TTC21B//SYCP2//SMC3//SUZ12//SMCHD1//ARFGEF1//SLU7//UBXN4//NUP160//RNF180//LBR//POLA1//FANCL//MNS1//SLC2A9//NUP107//DST//TPR//MTMR6//DPY19L…
GO:0005622	intracellular	Cellular component	1339	12834	1602	17280	1.12538	6.43558e-21	2.12696e-18	20.1914	0.83583	MECOM//TBL1XR1//NRIP1//CIR1//TAF1A//CREBBP//KANSL1L//KAT2B//MPHOSPH9//ABCA7//ARFGEF1//MGAT4A//GALNT13//PAQR3//TMEM167A//PIKFYVE//C3ORF58//FKTN//ZDHHC17//ABCA5//GALNT1//GBP2//GJA1//GOLGB1//GXYLT1//GRB14//DSE//TRIM23//LMAN1//PNPLA8//PLCE1//PLD1//IL17RD//CSGALNACT1//PROS1//COG6//HACE1//ROCK1//TMF1//STEAP4//MANEA//PDGFD//TNKS2//TPST1//USO1//B3GALNT1//EXOC8//EXOC6//EXOC1//TOPORS//WWP1//UBR1//FBXL3//GP…
GO:0044424	intracellular part	Cellular component	1328	12713	1602	17280	1.12676	1.43064e-20	3.15217e-18	19.8445	0.828964	TOPORS//WWP1//UBR1//FBXL3//GPR37//BARD1//BMI1//BRCC3//DIS3//SKIV2L2//GNA13//GNG2//UBE3A//LRPPRC//NSA2//KRR1//DDX1//DYRK1A//PATL2//TROVE2//ZRSR1//ZBTB33//TANK//NBPF10//FRAT1//NBPF20//SH2D3C//SMC4//HIPK3//MBNL2//MPHOSPH9//CDKN1B//LANCL1//TRIM22//ABCA7//N4BP2L2//NCOA2//APPBP2//IPO8//IPO7//IFI44//ARFGEF1//SLU7//SMC2//CENPC//USP16//HEXIM1//CENPE//TXNIP//EXOC5//TNFSF13B//AVIL//ZNF268//ADCY2//GADD45G//I…
GO:0043229	intracellular organelle	Cellular component	1175	11060	1602	17280	1.14595	4.406e-17	7.28092e-15	16.356	0.733458	AKAP9//AASS//SLU7//POLI//SREK1//VCAN//DDX6//EHHADH//RAB11FIP2//ZDHHC17//SF3B1//ZNF638//GRB14//APP//CYP39A1//TRIM33//PEX1//PON3//CROT//SAMD9//WDR48//BARD1//RNF6//S100B//ATXN1//SMARCA2//SNX2//VAMP7//TAF1A//RABEP1//CLOCK//ZFYVE16//IQSEC1//LRRK2//PIKFYVE//ENPEP//C9ORF72//LRP6//CCDC88A//MIB1//RP2//SPAST//EEA1//MPDZ//MARVELD3//USP6NL//LRPPRC//MRPS31//CMPK2//MPP7//DBT//PRSS35//DLD//GLYATL2//ABCB7//MICU2…
GO:0043231	intracellular membrane-bounded organelle	Cellular component	1073	10000	1602	17280	1.15739	2.76696e-15	3.65792e-13	14.558	0.669788	LRPPRC//AASS//MRPS31//LRRK2//CMPK2//SREK1//MPP7//DBT//PRSS35//DLD//EHHADH//GLYATL2//ABCB7//MICU2//FH//FOXO1//AGTPBP1//SIRT1//CXORF23//AFF4//RAB40AL//TCAIM//MICU3//SLC25A24//HSP90AA1//ACADM//ERCC6L2//KCNJ8//LBR//BLID//MTIF2//MUT//LACTB2//DNAJC27//LIPT1//PDK4//SEPT4//PON2//DHX29//ATRX//CROT//PPL//OXR1//ARGLU1//PPP3CA//PRKCA//PTEN//RANBP2//BCL2//RGS2//ABCE1//ZBED8//OSGEPL1//C15ORF62//MRPL1//SLC16A1/…
GO:0043226	organelle	Cellular component	1254	12115	1602	17280	1.11649	8.36642e-15	9.21701e-13	14.0775	0.782772	LCA5//DLD//TBC1D32//RPGRIP1L//LRRC6//GLI3//IFT81//AHI1//KIF27//DNAH7//ANKMY2//IFT80//BBS10//TTC21B//IFT74//IFT88//OFD1//CCDC114//STMN2//STOM//IFNGR1//PIK3C2A//TF//TATDN1//ENKUR//RSPH4A//NPHP1//WDR19//TSGA10//RSPH1//KIF3A//DYNC2LI1//LRRK2//PIKFYVE//ENPEP//C9ORF72//LRP6//CCDC88A//MIB1//RP2//SPAST//EEA1//MPDZ//MARVELD3//USP6NL//AKAP9//AASS//SLU7//POLI//SREK1//VCAN//DDX6//EHHADH//RAB11FIP2//ZDHHC17//…
GO:0043227	membrane-bounded organelle	Cellular component	1155	11202	1602	17280	1.11216	4.76209e-11	4.49678e-09	10.3222	0.720974	AKAP9//AASS//SLU7//POLI//SREK1//VCAN//DDX6//EHHADH//RAB11FIP2//ZDHHC17//SF3B1//ZNF638//GRB14//APP//CYP39A1//TRIM33//PEX1//PON3//CROT//SAMD9//WDR48//BARD1//RNF6//S100B//ATXN1//SMARCA2//SNX2//VAMP7//TAF1A//RABEP1//CLOCK//ZFYVE16//IQSEC1//SLC39A8//LRPPRC//MRPS31//LRRK2//CMPK2//MPP7//DBT//PRSS35//DLD//GLYATL2//ABCB7//MICU2//FH//FOXO1//AGTPBP1//SIRT1//CXORF23//AFF4//RAB40AL//TCAIM//MICU3//SLC25A24//HS…
GO:0005813	centrosome	Cellular component	79	401	1602	17280	2.12502	7.48007e-11	6.18041e-09	10.1261	0.0493134	AKAP9//NEDD1//NEK1//PCM1//TNKS2//MPHOSPH9//TOPORS//SCLT1//CEP128//SASS6//CEP162//CEP83//TUBD1//AHI1//CNTLN//CEP192//ROCK1//RP2//IFT88//OFD1//CEP19//LRRCC1//CCP110//CEP170//ROCK2//CEP290//PIBF1//NUDT21//CNTRL//KIF3A//CTNNB1//CEP120//CEP112//ANKRD26//KIFAP3//CEP152//USP33//CAMSAP2//RPGRIP1L//TTC28//RNF19A//CKAP2//PPP1R42//IFT81//APC//CEP85L//PPP1R12A//NDN//DCTN4//BBS7//PRKACB//PRKAR2B//KIZ//PKN2//N…
GO:0005815	microtubule organizing center	Cellular component	95	527	1602	17280	1.94444	1.55889e-10	1.14492e-08	9.80718	0.0593009	AKAP9//MPHOSPH9//PIBF1//NUDT21//CNTRL//KIF3A//NEDD1//SCLT1//CTNNB1//CEP120//SASS6//CEP112//CEP162//ANKRD26//KIFAP3//CEP152//USP33//CAMSAP2//RPGRIP1L//TTC28//RNF19A//CKAP2//PPP1R42//IFT81//APC//CEP85L//PPP1R12A//NDN//NEK1//PCM1//DCTN4//AHI1//CEP192//BBS7//PRKACB//PRKAR2B//KIZ//PKN2//NUP107//ODF2L//MIB1//WDR35//IFT80//CLIP1//CCDC14//SLC16A1//CAPRIN2//SPAST//WRN//HAUS3//CSPP1//CCDC15//IFT74//CEP290/…
GO:0044464	cell part	Cellular component	1461	15044	1602	17280	1.04753	3.76939e-08	2.3525e-06	7.42373	0.911985	ZBTB33//GPC6//PLXNC1//LPAR6//MPHOSPH9//KCNMB2//ABCC4//NET1//PKDREJ//ABCA7//ABCA8//SLC19A2//GNA13//TNFSF13B//SLC12A7//STAG2//ADCY2//FRS2//METAP2//WWP1//TOPBP1//BTN3A2//MAP4K5//SLC2A13//CISH//FCHO2//SLC5A11//NOSTRIN//ANTXR2//LRRK2//LRIG3//FRMD6//NIPA1//CNGA1//RFTN2//PLEKHH2//ACVR1C//EXOC8//CTNNB1//SLC9B1//NFAM1//SH3D19//SLC2A12//FAM84B//DYX1C1//RHOV//SLC26A2//AGTR1//GPR183//ABCA1//S1PR1//EEF1A1//EF…
GO:0005623	cell	Cellular component	1461	15045	1602	17280	1.04746	3.9149e-08	2.3525e-06	7.40728	0.911985	ZBTB33//GPC6//PLXNC1//LPAR6//MPHOSPH9//KCNMB2//ABCC4//NET1//PKDREJ//ABCA7//ABCA8//SLC19A2//GNA13//TNFSF13B//SLC12A7//STAG2//ADCY2//FRS2//METAP2//WWP1//TOPBP1//BTN3A2//MAP4K5//SLC2A13//CISH//FCHO2//SLC5A11//NOSTRIN//ANTXR2//LRRK2//LRIG3//FRMD6//NIPA1//CNGA1//RFTN2//PLEKHH2//ACVR1C//EXOC8//CTNNB1//SLC9B1//NFAM1//SH3D19//SLC2A12//FAM84B//DYX1C1//RHOV//SLC26A2//AGTR1//GPR183//ABCA1//S1PR1//EEF1A1//EF…
GO:0015630	microtubule cytoskeleton	Cellular component	134	936	1602	17280	1.54422	1.77949e-07	9.80202e-06	6.7497	0.0836454	PPP1R42//SPEF2//TOPBP1//AKAP11//CEP128//LCA5//NINL//SPECC1L//ERCC6L2//PDE4D//SMEK2//BIRC6//RBBP6//SLMAP//TAF1D//LATS1//CIR1//CEP162//SEPT6//MID1//MYH10//RIF1//PARD3//SPAST//HAUS3//CSPP1//KIF20B//CEP350//CEP170//BCL2L11//LRPPRC//APPBP2//CENPE//STAU2//EML4//GAS2L3//TUBB2B//TUBD1//LRRC49//KIF27//KIF21A//DNAH7//CLIP1//DYNC2H1//KATNAL2//RASSF5//KATNAL1//TRIM55//KRIT1//CEP57//AKAP9//MPHOSPH9//PIBF1//NU…
GO:0016604	nuclear body	Cellular component	58	321	1602	17280	1.94897	5.49536e-07	2.79418e-05	6.26	0.0362047	USPL1//TRIM22//ICE1//NPAT//ZC3H8//HIPK3//TOPORS//PPARGC1A//TOPBP1//SMC5//SIRT1//MORC3//EIF3E//NFE2//ATR//ATRX//PTEN//TENM2//RNF6//SP3//NR2C1//ZMYM2//SMC6//KAT6A//CASP8AP2//SLU7//TRIM69//FAM76B//DYRK1A//MECOM//AFF2//SF3B1//PNISR//ZNF638//GLI3//IFI16//RSRC1//LUC7L3//PNN//PRPF40A//KMT2E//THOC2//GATAD2B//CWC22//RBM25//MAML2//ZNF830//PPIG//CIR1//WTAP//CTR9//NUDT21//DDX1//GEMIN5//CREBBP//CREBRF//ZBTB1/…
GO:0044428	nuclear part	Cellular component	298	2551	1602	17280	1.26005	5.71084e-06	0.000269633	5.2433	0.186017	BRCC3//DIS3//SMC2//BAZ1A//MSH2//MSH3//THOC2//ZC3H11A//GTF2H2//ARFGEF1//SLU7//UBXN4//NUP160//SIRT1//RNF180//LBR//POLA1//FANCL//MNS1//SLC2A9//NUP107//DST//TPR//TNKS2//MTMR6//APP//IPO7//AHCTF1//RANBP2//RGPD8//NUP153//SMC4//RAD50//LRPPRC//CDKN1B//STAG1//NCOA2//POLR3G//POLQ//STAG2//PPARGC1A//NUDT21//PSIP1//WDHD1//POLI//LIN54//SRSF12//CREBBP//RAD9B//CTNNB1//DNA2//DUSP4//DYRK1A//FANCF//JMJD1C//ZBTB1//PD…
GO:0005654	nucleoplasm	Cellular component	180	1451	1602	17280	1.33809	2.11222e-05	0.000930784	4.67526	0.11236	MECOM//TBL1XR1//NRIP1//CIR1//CREBBP//KANSL1L//KAT2B//PPARGC1A//POLR3G//TAF9B//TAF2//ZZZ3//GTF2H2//NUDT21//PCF11//ICE1//NUFIP1//AFF4//ZC3H8//CCNT1//USPL1//TRIM22//NPAT//HEY2//MYO6//GLI3//MED1//MED13//LEO1//CTR9//CREBRF//ZBTB1//GEMIN5//MDM2//HIPK3//TOPORS//TOPBP1//SMC5//SIRT1//MORC3//EIF3E//NFE2//ATR//ATRX//PTEN//TENM2//RNF6//SP3//NR2C1//ZMYM2//SMC6//KAT6A//CASP8AP2//SLU7//TRIM69//FAM76B//DYRK1A//A…
GO:0044450	microtubule organizing center part	Cellular component	25	112	1602	17280	2.4077	2.68142e-05	0.00110776	4.57164	0.0156055	AKAP9//NEDD1//NEK1//PCM1//TNKS2//TOPORS//CEP290//MPHOSPH9//SCLT1//CEP128//SASS6//CEP162//CEP83//TUBD1//AHI1//CNTLN//CEP192//ROCK1//RP2//IFT88//OFD1//CEP19//LRRCC1//CCP110//CEP170
GO:0005814	centriole	Cellular component	20	80	1602	17280	2.69663	3.01068e-05	0.00117062	4.52133	0.0124844	MPHOSPH9//TOPORS//NEDD1//SCLT1//CEP128//SASS6//CEP162//CEP83//TUBD1//AHI1//CNTLN//CEP192//ROCK1//RP2//IFT88//OFD1//CEP19//LRRCC1//CCP110//CEP170
GO:0005694	chromosome	Cellular component	99	728	1602	17280	1.46685	6.14571e-05	0.00225684	4.21143	0.0617978	SMC2//BAZ1A//MSH2//MSH3//HMGB1//LIG4//SMARCA5//BAZ1B//LRPPRC//TOPBP1//DMC1//KIFAP3//SMCHD1//POLG2//ATR//CENPC//SYCP2//MLH3//RAD9B//CENPE//SMC4//SMC3//SMC5//EID3//SMC6//SUZ12//STAG1//STAG2//WDHD1//SGOL2//PDS5B//PDS5A//HELLS//MIS18BP1//NUP160//MTBP//APC//PPP1R12A//NUP107//CLIP1//TPR//KAT2B//SEPT6//AHCTF1//KNTC1//DHX36//MRE11A//RIF1//RAD50//TNKS2//EIF3E//POLA1//MED1//PARPBP//FAM178A//HMGN3//H2BFWT//…
GO:0031981	nuclear lumen	Cellular component	249	2155	1602	17280	1.24633	8.29989e-05	0.00288749	4.08093	0.155431	DIS3//SMC2//BAZ1A//MSH2//MSH3//SMC4//RAD50//LRPPRC//CDKN1B//STAG1//NCOA2//POLR3G//POLQ//STAG2//PPARGC1A//NUDT21//PSIP1//WDHD1//POLI//LIN54//SRSF12//CREBBP//RAD9B//CTNNB1//DNA2//DUSP4//DYRK1A//FANCF//JMJD1C//ZBTB1//PDS5B//SETX//FOXO1//ANKRD28//PDS5A//FMR1//SIRT1//RYBP//SF3B1//HEY2//SUZ12//SKIV2L2//IPMK//NIPBL//AHCTF1//GEMIN5//RPS6KA6//ZNF638//UTP20//NR3C1//GTF2B//GTF2H2//RPA4//ANAPC4//HMGB1//IFI16…
GO:0030990	intraciliary transport particle	Cellular component	10	29	1602	17280	3.71949	0.000175706	0.00580707	3.75521	0.0062422	WDR35//WDR19//TTC21B//IFT81//IFT80//IFT74//IFT88//KIF3A//KIFAP3//DYNC2LI1
GO:0044451	nucleoplasm part	Cellular component	87	643	1602	17280	1.45945	0.000201181	0.00622065	3.69641	0.0543071	MECOM//TBL1XR1//NRIP1//CIR1//CREBBP//KANSL1L//PPARGC1A//POLR3G//TAF9B//TAF2//GTF2H2//NUDT21//PCF11//ICE1//NUFIP1//AFF4//ZC3H8//MYO6//GLI3//MED1//MED13//CREBRF//ZBTB1//GEMIN5//MDM2//INTS7//INTS2//KMT2C//ATXN1//FANCF//FANCL//FANCM//ZZZ3//KAT2B//CCNT1//LEO1//CTR9//MMS22L//USPL1//TRIM22//NPAT//HIPK3//TOPORS//TOPBP1//SMC5//SIRT1//MORC3//EIF3E//NFE2//ATR//ATRX//PTEN//TENM2//RNF6//SP3//NR2C1//ZMYM2//SMC…
GO:0016605	PML body	Cellular component	20	91	1602	17280	2.37066	0.000207041	0.00622065	3.68394	0.0124844	HIPK3//TOPORS//PPARGC1A//TOPBP1//SMC5//SIRT1//MORC3//EIF3E//NFE2//ATR//ATRX//PTEN//TENM2//RNF6//SP3//NR2C1//ZMYM2//SMC6//KAT6A//CASP8AP2
GO:0005929	cilium	Cellular component	56	380	1602	17280	1.58959	0.000337523	0.00970012	3.4717	0.0349563	ENKUR//IFT81//RSPH4A//NPHP1//WDR19//IFT74//TSGA10//IFT88//RSPH1//KIF3A//GLI3//DYNC2LI1//AHI1//ALS2CR12//MNS1//DYNC2H1//PRKCA//RAB27A//TOPORS//CEP290//FAM161A//CNGA1//GUCA1B//CC2D2A//SPEF2//SEPT4//DNAH7//RPGRIP1L//PIK3R4//ARMC4//BBS7//WDR35//CEP162//APP//TMEM67//AKAP9//NEDD1//PCM1//RP2//CCDC176//OFD1//CEP19//CCDC114//SCLT1//CEP83//PRKACB//PRKAR2B//LCA5//DLD//TBC1D32//LRRC6//KIF27//ANKMY2//IFT80//B…
GO:0044441	ciliary part	Cellular component	38	231	1602	17280	1.77441	0.000352677	0.00971331	3.45262	0.0237203	RPGRIP1L//PIK3R4//RSPH4A//DYNC2LI1//ARMC4//BBS7//MNS1//WDR35//DYNC2H1//APP//ALS2CR12//NPHP1//CC2D2A//AHI1//CEP290//TMEM67//AKAP9//TOPORS//NEDD1//PCM1//RP2//CCDC176//IFT88//FAM161A//OFD1//CEP19//IFT81//SPEF2//SEPT4//SCLT1//CEP83//PRKACB//PRKAR2B//DNAH7//CEP162//CNGA1//GUCA1B//CCDC114
GO:0036064	ciliary basal body	Cellular component	15	70	1602	17280	2.3114	0.00162363	0.0429287	2.78951	0.0093633	AKAP9//TOPORS//NEDD1//RPGRIP1L//PCM1//DYNC2LI1//AHI1//BBS7//WDR35//RP2//CCDC176//IFT88//FAM161A//OFD1//CEP19
GO:0043228	non-membrane-bounded organelle	Cellular component	366	3457	1602	17280	1.14199	0.00179212	0.0438737	2.74663	0.228464	CENPC//CENPE//NUP160//MTBP//APC//PPP1R12A//NUP107//CLIP1//TPR//KAT2B//VCAM1//GJA1//MPHOSPH10//STAG1//STAG2//ZMYND11//TOPBP1//DMC1//PDS5B//PDS5A//INTS7//HMGB3//SYCP3//ATR//ASH1L//RBBP6//REV3L//SETDB2//PRPF4B//SMC3//CLOCK//ZBTB33//ZBED6//MRPS31//NSA2//ARFGEF1//KRR1//HELQ//UBLCP1//EEF1A1//BPTF//AK9//TWISTNB//SETX//FMR1//SIRT1//SKIV2L2//NUFIP1//STAU2//AFF4//UTP20//DNTTIP2//IFI16//RSPH4A//RBPJ//ITPR1/…
GO:0043232	intracellular non-membrane-bounded organelle	Cellular component	366	3457	1602	17280	1.14199	0.00179212	0.0438737	2.74663	0.228464	CENPC//CENPE//NUP160//MTBP//APC//PPP1R12A//NUP107//CLIP1//TPR//KAT2B//VCAM1//GJA1//MPHOSPH10//STAG1//STAG2//ZMYND11//TOPBP1//DMC1//PDS5B//PDS5A//INTS7//HMGB3//SYCP3//ATR//ASH1L//RBBP6//REV3L//SETDB2//PRPF4B//SMC3//CLOCK//ZBTB33//ZBED6//MRPS31//NSA2//ARFGEF1//KRR1//HELQ//UBLCP1//EEF1A1//BPTF//AK9//TWISTNB//SETX//FMR1//SIRT1//SKIV2L2//NUFIP1//STAU2//AFF4//UTP20//DNTTIP2//IFI16//RSPH4A//RBPJ//ITPR1/…
GO:0032300	mismatch repair complex	Cellular component	5	11	1602	17280	4.90296	0.00195063	0.0460488	2.70983	0.0031211	MSH2//MSH3//PMS1//WRN//MLH3
GO:0032838	cell projection cytoplasm	Cellular component	16	81	1602	17280	2.13067	0.00280607	0.0619969	2.5519	0.00998752	LRRK2//CDKL5//RPGRIP1L//PIK3R4//RSPH4A//DYNC2LI1//ARMC4//BBS7//MNS1//WDR35//DYNC2H1//ALS2CR12//DNAH7//CEP162//CCDC114//IFT88
GO:0005930	axoneme	Cellular component	14	67	1602	17280	2.2539	0.00293416	0.0619969	2.53252	0.00873908	ALS2CR12//RSPH4A//DYNC2LI1//DNAH7//CEP162//CCDC114//IFT88//RPGRIP1L//PIK3R4//ARMC4//BBS7//MNS1//WDR35//DYNC2H1
GO:0097014	ciliary cytoplasm	Cellular component	14	67	1602	17280	2.2539	0.00293416	0.0619969	2.53252	0.00873908	RPGRIP1L//PIK3R4//RSPH4A//DYNC2LI1//ARMC4//BBS7//MNS1//WDR35//DYNC2H1//ALS2CR12//DNAH7//CEP162//CCDC114//IFT88
GO:0016607	nuclear speck	Cellular component	28	175	1602	17280	1.72584	0.00300136	0.0619969	2.52268	0.0174782	TOPORS//TRIM22//SLU7//TRIM69//FAM76B//DYRK1A//MECOM//AFF2//SF3B1//PNISR//ZNF638//GLI3//IFI16//RSRC1//LUC7L3//PNN//PRPF40A//KMT2E//THOC2//GATAD2B//CWC22//RBM25//MAML2//ZNF830//PPIG//CIR1//WTAP//CTR9
GO:0005856	cytoskeleton	Cellular component	209	1902	1602	17280	1.18527	0.00408699	0.0818637	2.3886	0.130462	AVIL//STAG2//KLHL2//DDX58//CD2AP//GAS2L3//PPP1R12A//PPP1R12B//NFE2//LRIF1//TWF1//DST//ADAM17//WASL//HAP1//KNTC1//CENPE//KIF3A//LYST//SCLT1//BPTF//TWISTNB//KIFAP3//MYCBP2//PPP1R42//ZNF415//CLIP1//SPAST//OFD1//TAF1A//CEP57//KRT24//HOXA13//DDX60//PKN2//SMARCA2//ZNF175//PLEKHH2//VCAM1//DCTN4//AMOT//ANKRD26//COBL//RHOQ//MYH10//KAT2B//SPEF2//TOPBP1//AKAP11//CEP128//LCA5//NINL//SPECC1L//ERCC6L2//PDE4D//…
GO:0044430	cytoskeletal part	Cellular component	157	1387	1602	17280	1.22097	0.00424217	0.0824728	2.37241	0.0980025	TOPORS//TOPBP1//NEDD1//CEP128//CTNNB1//TTC28//CKAP2//BIRC6//CSPP1//CEP19//CEP95//LATS1//SMC3//KNTC1//KRT24//GJA1//PNN//MNS1//CLIP1//DST//VCAM1//PPP1R42//SPEF2//AKAP11//LCA5//NINL//SPECC1L//ERCC6L2//PDE4D//SMEK2//RBBP6//SLMAP//TAF1D//CIR1//CEP162//SEPT6//MID1//MYH10//RIF1//PARD3//SPAST//HAUS3//KIF20B//CEP350//CEP170//TNNC2//TNNT3//BCL2L11//LRPPRC//APPBP2//CENPE//STAU2//EML4//GAS2L3//TUBB2B//TUBD1/…
GO:0032391	photoreceptor connecting cilium	Cellular component	7	24	1602	17280	3.14607	0.00489106	0.0923711	2.3106	0.00436954	TOPORS//KIF3A//NPHP1//WDR19//CEP290//IFT88//FAM161A
GO:0031965	nuclear membrane	Cellular component	34	233	1602	17280	1.574	0.00532703	0.0978101	2.27352	0.0212235	LRPPRC//SIRT1//DPY19L2//ITPR1//NUCB2//LBR//OSBPL8//FAM76B//H2BFWT//AK9//PUM2//AHCTF1//GCHFR//DNAJC2//TMEM176B//MYO6//PCM1//TMEM38B//TXLNG//ERBB2IP//NUP107//INTS2//RANBP2//BCL2//RNF6//DNAJC1//TPR//CEP70//TSGA10//CDC14B//WTAP//RB1CC1//CEP170//NUP153
GO:0043233	organelle lumen	Cellular component	299	2828	1602	17280	1.14044	0.00552715	0.0978586	2.2575	0.186642	AASS//LRRK2//DBT//DLD//FH//HIBCH//NR3C1//DMGDH//ACADM//MUT//PCCA//AADAT//PDK4//GUF1//MTERF1//MTERF2//CBR4//SUCLA2//KDELC2//ERP44//COL24A1//P4HA3//EOGT//ERAP1//UGGT2//UGGT1//TXNDC16//PTPRN2//COL14A1//EDEM3//PDGFD//COL18A1//COL21A1//GPC6//VCAN//DEFB1//GPC2//MMP16//OMD//PROS1//JAK2//ASAH1//SCARB2//ASPH//CROT//SCG3//TF//HSP90AA1//IGF1//IGF2//APP//DNA2//LRPPRC//POLG2//DIS3//SMC2//BAZ1A//MSH2//MSH3//SM…
GO:0070013	intracellular organelle lumen	Cellular component	293	2770	1602	17280	1.14096	0.00589855	0.0978586	2.22926	0.182896	AASS//LRRK2//DBT//DLD//FH//HIBCH//NR3C1//DMGDH//ACADM//MUT//PCCA//AADAT//PDK4//GUF1//MTERF1//MTERF2//CBR4//SUCLA2//KDELC2//ERP44//COL24A1//P4HA3//EOGT//ERAP1//UGGT2//UGGT1//TXNDC16//PTPRN2//COL14A1//EDEM3//PDGFD//COL18A1//COL21A1//GPC6//VCAN//DEFB1//GPC2//MMP16//OMD//PROS1//JAK2//ASAH1//SCARB2//ASPH//CROT//DNA2//LRPPRC//POLG2//DIS3//SMC2//BAZ1A//MSH2//MSH3//SMC4//RAD50//CDKN1B//STAG1//NCOA2//POLR…
GO:0035327	transcriptionally active chromatin	Cellular component	6	19	1602	17280	3.40627	0.0059166	0.0978586	2.22793	0.00374532	PSIP1//ICE1//AFF4//ZC3H8//CTR9//TTC37
GO:0005635	nuclear envelope	Cellular component	47	349	1602	17280	1.45263	0.00592185	0.0978586	2.22754	0.0293383	APP//IPO7//NUP160//AHCTF1//NUP107//RANBP2//TPR//RGPD8//NUP153//OSBPL8//FAM76B//H2BFWT//AK9//PUM2//GCHFR//DNAJC2//TMEM176B//LBR//MYO6//PCM1//TMEM38B//TXLNG//ERBB2IP//INTS2//BCL2//RNF6//DNAJC1//CEP70//TSGA10//CDC14B//WTAP//RB1CC1//CEP170//LRPPRC//SIRT1//DPY19L2//ITPR1//NUCB2//UBXN4//RNF180//POLA1//FANCL//MNS1//SLC2A9//DST//TNKS2//MTMR6
GO:0043596	nuclear replication fork	Cellular component	8	31	1602	17280	2.78362	0.00607732	0.0979783	2.21629	0.00499376	POLA1//RPA4//XPA//MMS22L//SMARCAD1//ZRANB3//SMARCA5//BAZ1B
GO:0044427	chromosomal part	Cellular component	77	630	1602	17280	1.31835	0.00716636	0.112785	2.1447	0.0480649	STAG1//CENPE//STAG2//WDHD1//SGOL2//PDS5B//PDS5A//HELLS//MIS18BP1//SMC3//CENPC//NUP160//MTBP//APC//PPP1R12A//NUP107//CLIP1//TPR//KAT2B//AHCTF1//EIF3E//MRE11A//POLA1//MED1//PARPBP//FAM178A//HMGN3//H2BFWT//SHPRH//HIST1H1A//KAT6A//SMC4//SMC2//CREBBP//MBD5//SMC5//EID3//SMC6//RAD50//APLF//SMARCAD1//SEPT6//KNTC1//POLR3G//DLX5//SIRT1//GABPA//GATAD2B//RFX3//SMARCA2//TCF12//TTC21B//TOP2B//PSIP1//ICE1//AFF4…
GO:0044447	axoneme part	Cellular component	7	26	1602	17280	2.90406	0.00789146	0.121308	2.10284	0.00436954	ALS2CR12//RSPH4A//DYNC2LI1//DNAH7//CEP162//IFT88//CCDC114
GO:0000242	pericentriolar material	Cellular component	5	15	1602	17280	3.59551	0.00925781	0.139078	2.03349	0.0031211	AKAP9//NEDD1//NEK1//PCM1//TNKS2
GO:0031974	membrane-enclosed lumen	Cellular component	302	2888	1602	17280	1.12795	0.00949625	0.139489	2.02245	0.188514	APP//TXNIP//MICU2//PNPT1//SCG3//TF//HSP90AA1//AASS//LRRK2//DBT//DLD//FH//HIBCH//NR3C1//DMGDH//ACADM//MUT//PCCA//AADAT//PDK4//GUF1//MTERF1//MTERF2//CBR4//SUCLA2//KDELC2//ERP44//COL24A1//P4HA3//EOGT//ERAP1//UGGT2//UGGT1//TXNDC16//PTPRN2//COL14A1//EDEM3//PDGFD//COL18A1//COL21A1//GPC6//VCAN//DEFB1//GPC2//MMP16//OMD//PROS1//JAK2//CROT//ASPH//ASAH1//SCARB2//IGF1//IGF2//DNA2//LRPPRC//POLG2//DIS3//SMC2//…
GO:0031010	ISWI-type complex	Cellular component	4	10	1602	17280	4.31461	0.00978666	0.14063	2.00937	0.00249688	BAZ1A//BPTF//SMARCA5//RSF1
GO:0005819	spindle	Cellular component	36	262	1602	17280	1.48212	0.0108698	0.152871	1.96378	0.0224719	TOPORS//TOPBP1//NEDD1//CEP128//CTNNB1//TTC28//CKAP2//BIRC6//CSPP1//CEP19//CEP95//LATS1//SMC3//KNTC1//KIF3A//KIFAP3//TBL1XR1//APP//EML4//TPR//OR2A4//CENPE//MAP9//ROCK2//CEP162//SEPT6//SPECC1L//MID1//MYH10//RIF1//PARD3//SPAST//HAUS3//KIF20B//CEP350//CEP170
GO:0000775	chromosome, centromeric region	Cellular component	24	161	1602	17280	1.60793	0.0134724	0.185526	1.87056	0.0149813	CENPC//CENPE//NUP160//MTBP//APC//PPP1R12A//NUP107//CLIP1//TPR//KAT2B//HELLS//BAZ1B//SGOL2//SEPT6//AHCTF1//KNTC1//CREBBP//STAG1//STAG2//WDHD1//PDS5B//PDS5A//MIS18BP1//SMC3
GO:0034399	nuclear periphery	Cellular component	18	112	1602	17280	1.73355	0.0146394	0.197482	1.83448	0.011236	ARFGEF1//KIN//AHCTF1//NUFIP1//JAK2//ATXN3//POLA1//PRPF40A//LRIF1//SMARCAD1//ZNF350//ATXN1//SMC3//PPIG//PSIP1//NUP107//TPR//NUP153
GO:0005604	basement membrane	Cellular component	15	91	1602	17280	1.778	0.019771	0.261373	1.70397	0.0093633	NID1//ENTPD1//FRAS1//LAMA2//FREM1//EGFL6//TINAG//ERBB2IP//SMOC1//SMOC2//DST//MMRN2//COL18A1//HMCN1//SMC3
GO:0000793	condensed chromosome	Cellular component	25	176	1602	17280	1.53218	0.020777	0.269287	1.68242	0.0156055	LRPPRC//TOPBP1//DMC1//KIFAP3//CENPE//SMC4//SMC2//SMC3//SMC5//EID3//SMC6//CENPC//SYCP2//MLH3//RAD9B//SGOL2//SEPT6//AHCTF1//NUP107//KNTC1//CREBBP//HMGB1//LIG4//SMARCA5//BAZ1B
GO:0036038	TCTN-B9D complex	Cellular component	4	13	1602	17280	3.31893	0.0266117	0.331893	1.57493	0.00249688	AHI1//CC2D2A//CEP290//TMEM67
GO:0044295	axonal growth cone	Cellular component	4	13	1602	17280	3.31893	0.0266117	0.331893	1.57493	0.00249688	EPHA4//COBL//APC//PARD3
GO:1990391	DNA repair complex	Cellular component	7	33	1602	17280	2.28805	0.0290348	0.355408	1.53708	0.00436954	MLH3//LIG4//PRKDC//MSH2//MSH3//PMS1//WRN
GO:0008023	transcription elongation factor complex	Cellular component	8	41	1602	17280	2.10469	0.0322967	0.388148	1.49084	0.00499376	CCNT1//LEO1//CTR9//MMS22L//ICE1//NUFIP1//AFF4//ZC3H8
GO:1990234	transferase complex	Cellular component	65	560	1602	17280	1.25201	0.0341838	0.40349	1.46618	0.0405743	TOPORS//WWP1//UBR1//FBXL3//GPR37//BARD1//BMI1//BRCC3//PIK3C2A//PIK3R1//PIK3R3//CHM//CHML//EEA1//NEK10//GLMN//FBXW7//SPTSSA//KMT2C//METTL14//WTAP//DNA2//REV3L//KDM5A//ANAPC4//USP47//USP33//CUL2//KLHL2//KLHL7//KLHL8//KLHL13//ASB2//CUL5//DCAF17//CDK14//PPARGC1A//POLR3G//TWISTNB//MYO6//CREBBP//KANSL1L//ZZZ3//KAT2B//NAA16//NAA15//NAA35//MTF2//SIRT1//SUZ12//PPP1CB//KMT2E//GTF2H2//PRKACB//PRKAR2B//CCNT1…
GO:0000781	chromosome, telomeric region	Cellular component	10	58	1602	17280	1.85974	0.0391561	0.44913	1.4072	0.0062422	RAD50//TNKS2//ATRX//DMC1//DHX36//SMC5//MRE11A//EID3//RIF1//SMC6
GO:0035869	ciliary transition zone	Cellular component	5	21	1602	17280	2.56822	0.0394093	0.44913	1.4044	0.0031211	AHI1//CC2D2A//CEP290//TMEM67//NPHP1
GO:0098687	chromosomal region	Cellular component	10	59	1602	17280	1.82822	0.0433858	0.474587	1.36265	0.0062422	DMC1//DHX36//SMC5//MRE11A//EID3//RIF1//SMC6//RAD50//TNKS2//ATRX
GO:0000922	spindle pole	Cellular component	16	109	1602	17280	1.58334	0.0434937	0.474587	1.36157	0.00998752	ROCK2//OR2A4//TOPORS//TOPBP1//NEDD1//CEP128//CTNNB1//TTC28//CKAP2//BIRC6//CSPP1//CEP19//CEP95//LATS1//SMC3//KNTC1
GO:0005614	interstitial matrix	Cellular component	4	15	1602	17280	2.8764	0.043797	0.474587	1.35856	0.00249688	ECM2//VIT//SMOC2//COL14A1
GO:0044463	cell projection part	Cellular component	79	707	1602	17280	1.20528	0.0458502	0.488822	1.33866	0.0493134	STMN2//EXOC8//RUFY3//MYH10//NTRK2//TENM2//DOCK7//FRMD7//ZFYVE27//AKAP9//TOPORS//NEDD1//RPGRIP1L//PCM1//DYNC2LI1//AHI1//BBS7//WDR35//RP2//CCDC176//IFT88//FAM161A//OFD1//CEP19//EPHA4//FMR1//APP//LAMA2//PRKAR2B//PTEN//CTTNBP2//CTNNB1//COBL//CDKL5//APC//PARD3//ANTXR1//GNA13//KCNK1//TMEM27//UTRN//ABCA7//DDX58//MYO6//TWF1//ADAM17//C2CD5//FZD3//FZD1//TMEM67//LRRK2//CNTNAP2//ROBO1//SLC1A2//SCN2A//PTPRN2/…
GO:0000785	chromatin	Cellular component	44	368	1602	17280	1.28969	0.0478854	0.502416	1.3198	0.0274657	H2BFWT//SHPRH//HIST1H1A//KAT6A//POLR3G//CREBBP//DLX5//SIRT1//GABPA//GATAD2B//RFX3//SMARCA2//TCF12//TTC21B//SMARCAD1//TOP2B//PSIP1//ICE1//AFF4//ZC3H8//CTR9//TTC37//ATRX//CENPC//HELLS//BAZ1B//SUZ12//NUFIP1//SFR1//HEY2//STAG1//STAG2//PDS5B//PDS5A//AHCTF1//MTBP//EIF3E//MRE11A//POLA1//MED1//PARPBP//FAM178A//SMC3//HMGN3

## Sheet: Up-regulated MF_result
LncRNA expression profiling of BMSCs in osteonecrosis of the femoral head associated with increased adipogenic and decreased osteogenic differentiation Qingyu Wanga,b,c, Qiwei Yangb,c, Gaoyang Chenb,c, Zhenwu Dua,b,c, Ming Rena,c, Ao Wanga, Haiyue Zhaob,c, Zhaoyan Li a,c, Guizhen Zhang*,a,b,c, Yang Song*,a,c a Department of Orthopedics of the Second Hospital of Jilin University, Ziqiang Street 21…
GO.ID	Term	Ontology	Count	Pop.Hits	List.Total	Pop.Total	Fold.Enrichment	Pvalue	FDR	Enrichment.Score	Gene.Ratio	GENES
GO:0008083	growth factor activity	Molecular function	20	161	593	15711	3.29119	2.85285e-06	0.00296126	5.54472	0.0337268	CNTF//GDF7//HBEGF//FGF1//FGF2//FGF11//DKK1//FGF22//GPI//BMP8A//IL6//IL11//IL12A//LEP//LIF//NGF//THPO//TIMP1//MIA//GDF15
GO:0005125	cytokine activity	Molecular function	20	210	593	15711	2.52325	0.000139641	0.0724735	3.85499	0.0337268	CCL26//CXCL2//CXCL3//CXCL16//EBI3//FAM3D//GDF7//FGF2//GPI//BMP8A//IL1B//IL6//IL11//IL12A//LIF//MIF//TNFRSF11B//THPO//TIMP1//GDF15
GO:0004497	monooxygenase activity	Molecular function	10	94	593	15711	2.81852	0.00285041	0.664833	2.54509	0.0168634	CYP27B1//TYR//CYP17A1//CYP4F2//CYP1A1//CYP26B1//CYP2F1//TYRP1//CYP3A7//CYP2D6
GO:0015250	water channel activity	Molecular function	3	10	593	15711	7.94823	0.00526321	0.664833	2.27875	0.00505902	AQP2//AQP5//MIP
GO:0070851	growth factor receptor binding	Molecular function	11	119	593	15711	2.44903	0.00535402	0.664833	2.27132	0.0185497	FGF1//FGF2//FGF22//CNTF//IL6//IL11//IL12A//IL1B//IRAK1//HBEGF//VAV2
GO:0005102	receptor binding	Molecular function	66	1288	593	15711	1.35762	0.00654969	0.664833	2.18378	0.111298	PDYN//FGF1//FGF2//FGF22//WNT5B//DLL3//DTX1//CHAC1//BID//EBI3//FAM3D//GDF7//GPI//BMP8A//IL1B//IL6//IL11//IL12A//LIF//MIF//TNFRSF11B//THPO//TIMP1//GDF15//CNTF//IRAK1//HBEGF//VAV2//NGF//TRAF3//ICAM1//CYR61//ITGA7//SYK//ADM//CSH2//FAM132B//LEP//NPPB//PRLH//INS-IGF2//GALP//OXT//CCL26//CXCL2//CXCL3//CXCL16//FGF11//DKK1//MIA//SEMA4D//SEMA6A//RAMP1//KISS1//MARCH1//HMGA1//MICA//MICB//NTRK3//CBL//OASL//TRA…
GO:0005372	water transmembrane transporter activity	Molecular function	3	11	593	15711	7.22566	0.00703579	0.664833	2.15269	0.00505902	AQP2//AQP5//MIP
GO:0051015	actin filament binding	Molecular function	9	92	593	15711	2.59181	0.00786534	0.664833	2.10428	0.0151771	TRIOBP//CORO1A//SHROOM1//TMEM201//SHROOM2//LCP1//TRPV4//VIL1//PICK1
GO:0015267	channel activity	Molecular function	26	415	593	15711	1.65987	0.00817126	0.664833	2.08771	0.0438449	P2RX1//P2RX5//TPTE//ITPR3//ANO1//HTR3D//GABRQ//GJB1//KCNA3//KCNK12//CACNG4//OPRM1//CACNA2D3//CACNG7//CACNA1F//CLCA4//TRPV4//TRPV6//ABCC9//AQP2//AQP5//MIP//SHROOM2//KCNJ9//GLRA2//PANX3
GO:0022803	passive transmembrane transporter activity	Molecular function	26	415	593	15711	1.65987	0.00817126	0.664833	2.08771	0.0438449	P2RX1//P2RX5//TPTE//ITPR3//ANO1//HTR3D//GABRQ//GJB1//KCNA3//KCNK12//CACNG4//OPRM1//CACNA2D3//CACNG7//CACNA1F//CLCA4//TRPV4//TRPV6//ABCC9//AQP2//AQP5//MIP//SHROOM2//KCNJ9//GLRA2//PANX3
GO:0070330	aromatase activity	Molecular function	4	22	593	15711	4.81711	0.00854898	0.664833	2.06809	0.00674536	CYP1A1//CYP3A7//CYP2D6//CYP2F1
GO:0003779	actin binding	Molecular function	24	376	593	15711	1.69111	0.00869207	0.664833	2.06088	0.0404722	MYL3//TRIOBP//CORO1A//SHROOM1//TMEM201//SHROOM2//LCP1//TRPV4//VIL1//PICK1//KPTN//XIRP2//WIPF2//ALDOA//AQP2//LRRC10//MYO5B//MYO15A//HOOK1//PLEC//TNNI1//TPM1//VASP//ENC1
GO:0016830	carbon-carbon lyase activity	Molecular function	6	48	593	15711	3.31176	0.0089966	0.664833	2.04592	0.010118	ALDOA//ALDOB//GOT1//AZIN2//CYP17A1//MOCS1
GO:0005355	glucose transmembrane transporter activity	Molecular function	3	12	593	15711	6.62352	0.00912085	0.664833	2.03996	0.00505902	SLC2A1//SLC2A6//SLC2A5
GO:0005126	cytokine receptor binding	Molecular function	16	225	593	15711	1.88402	0.0115252	0.664833	1.93835	0.0269815	BID//CNTF//IL6//IL11//IL12A//LIF//IL1B//IRAK1//NGF//TRAF3//CCL26//CXCL2//CXCL3//CXCL16//EBI3//MIF
GO:0015149	hexose transmembrane transporter activity	Molecular function	3	13	593	15711	6.11402	0.0115289	0.664833	1.93821	0.00505902	SLC2A5//SLC2A6//SLC2A1
GO:0016918	retinal binding	Molecular function	3	13	593	15711	6.11402	0.0115289	0.664833	1.93821	0.00505902	RLBP1//CRABP2//RBP4
GO:0019841	retinol binding	Molecular function	3	13	593	15711	6.11402	0.0115289	0.664833	1.93821	0.00505902	CRABP2//RBP4//RLBP1
GO:0005179	hormone activity	Molecular function	10	117	593	15711	2.26445	0.013079	0.682508	1.88343	0.0168634	PRLH//OXT//NPPB//ADM//CSH2//FAM132B//LEP//THPO//INS-IGF2//GALP
GO:0008417	fucosyltransferase activity	Molecular function	3	14	593	15711	5.67731	0.0142678	0.682508	1.84564	0.00505902	FUT1//FUT6//FUT11
GO:0022838	substrate-specific channel activity	Molecular function	24	394	593	15711	1.61385	0.0147727	0.682508	1.83054	0.0404722	P2RX1//P2RX5//TPTE//ITPR3//ANO1//HTR3D//GABRQ//KCNA3//KCNK12//CACNG4//OPRM1//CACNA2D3//CACNG7//CACNA1F//CLCA4//TRPV4//TRPV6//ABCC9//AQP2//AQP5//MIP//SHROOM2//KCNJ9//GLRA2
GO:0016712	oxidoreductase activity, acting on paired donors, with incorporation or reduction of molecular oxygen, reduced flavin or flavoprotein as one donor, and incorporation of one atom of oxygen	Molecular function	4	26	593	15711	4.07602	0.0155171	0.682508	1.80919	0.00674536	CYP1A1//CYP3A7//CYP2D6//CYP2F1
GO:0005112	Notch binding	Molecular function	3	15	593	15711	5.29882	0.0173431	0.682508	1.76087	0.00505902	DLL3//DTX1//CHAC1
GO:0015145	monosaccharide transmembrane transporter activity	Molecular function	3	15	593	15711	5.29882	0.0173431	0.682508	1.76087	0.00505902	SLC2A5//SLC2A6//SLC2A1
GO:0015144	carbohydrate transmembrane transporter activity	Molecular function	4	27	593	15711	3.92505	0.0176853	0.682508	1.75239	0.00674536	SLC2A5//SLC2A6//SLC2A1//AQP2
GO:1901476	carbohydrate transporter activity	Molecular function	4	27	593	15711	3.92505	0.0176853	0.682508	1.75239	0.00674536	SLC2A5//SLC2A6//SLC2A1//AQP2
GO:0005262	calcium channel activity	Molecular function	9	105	593	15711	2.27092	0.0177531	0.682508	1.75073	0.0151771	ITPR3//CACNG4//OPRM1//CACNA2D3//CACNG7//CACNA1F//P2RX1//TRPV6//TRPV4
GO:0022857	transmembrane transporter activity	Molecular function	47	918	593	15711	1.35645	0.02054	0.761448	1.6874	0.079258	COX7A1//P2RX1//P2RX5//TPTE//ITPR3//ANO1//HTR3D//GABRQ//GJB1//KCNA3//KCNK12//CACNG4//OPRM1//CACNA2D3//CACNG7//CACNA1F//CLCA4//TRPV4//TRPV6//ABCC9//ANKH//SLC2A5//SLC2A6//SLC2A1//AQP2//SLC17A4//SLC16A3//SLC26A1//ABCC3//RHAG//ABCB1//SLCO2A1//PQLC2//SLC38A5//AQP5//MIP//SHROOM2//SLC12A8//KCNJ9//AZIN2//ABCB5//ATP6V1G2//GLRA2//ATP13A2//ABCA4//ATP6V0C//PANX3
GO:0005245	voltage-gated calcium channel activity	Molecular function	5	44	593	15711	3.01069	0.0243206	0.84647	1.61403	0.0084317	CACNA1F//CACNG4//OPRM1//CACNA2D3//CACNG7
GO:0005501	retinoid binding	Molecular function	4	30	593	15711	3.53255	0.0252799	0.84647	1.59722	0.00674536	CYP26B1//RLBP1//CRABP2//RBP4
GO:0019840	isoprenoid binding	Molecular function	4	30	593	15711	3.53255	0.0252799	0.84647	1.59722	0.00674536	CYP26B1//CRABP2//RLBP1//RBP4
GO:0001614	purinergic nucleotide receptor activity	Molecular function	3	18	593	15711	4.41568	0.0286113	0.881828	1.54346	0.00505902	P2RY8//P2RX1//P2RX5
GO:0016502	nucleotide receptor activity	Molecular function	3	18	593	15711	4.41568	0.0286113	0.881828	1.54346	0.00505902	P2RX1//P2RX5//P2RY8
GO:0030374	ligand-dependent nuclear receptor transcription coactivator activity	Molecular function	5	46	593	15711	2.87979	0.0288845	0.881828	1.53933	0.0084317	FGF2//HMGA1//WDR77//ZMIZ2//HELZ2
GO:0008092	cytoskeletal protein binding	Molecular function	38	734	593	15711	1.37163	0.0302005	0.89566	1.51999	0.0640809	KPTN//XIRP2//WIPF2//ALDOA//SHROOM2//AQP2//LRRC10//LCP1//MYO5B//MYO15A//HOOK1//PLEC//TRPV4//TNNI1//TPM1//VASP//ENC1//MYL3//KIF18B//CLASP1//GAPDH//RACGAP1//PSRC1//BAIAP2//ARHGAP26//RHAG//HSPB7//ARL8A//TRIOBP//KIF2C//CORO1A//SHROOM1//TMEM201//VIL1//PICK1//ALDOB//PDLIM3//PACSIN3
GO:0051183	vitamin transporter activity	Molecular function	3	19	593	15711	4.18328	0.0330471	0.952858	1.48087	0.00505902	SLC2A1//RBP4//STRA6
GO:0016705	oxidoreductase activity, acting on paired donors, with incorporation or reduction of molecular oxygen	Molecular function	11	156	593	15711	1.86817	0.0344343	0.966022	1.46301	0.0185497	CYP27B1//TYR//CYP17A1//CYP4F2//CYP26B1//ALKBH6//CYP1A1//CYP2F1//TYRP1//CYP3A7//CYP2D6
GO:0019200	carbohydrate kinase activity	Molecular function	3	20	593	15711	3.97411	0.0378184	1	1.4223	0.00505902	PFKL//PFKP//PFKFB4
GO:0046906	tetrapyrrole binding	Molecular function	10	140	593	15711	1.89244	0.0394506	1	1.40395	0.0168634	CYP1A1//CYP3A7//CYP2D6//CYP2F1//CYP17A1//CYP27B1//CYP26B1//TPO//CYP4F2//TCN1
GO:0015085	calcium ion transmembrane transporter activity	Molecular function	9	123	593	15711	1.93859	0.0432726	1	1.36379	0.0151771	ITPR3//CACNG4//OPRM1//CACNA2D3//CACNG7//CACNA1F//P2RX1//TRPV6//TRPV4
GO:0016820	hydrolase activity, acting on acid anhydrides, catalyzing transmembrane movement of substances	Molecular function	8	105	593	15711	2.0186	0.0450392	1	1.34641	0.0134907	ABCB1//ATP13A2//ABCC9//ABCA4//ABCB5//ABCC3//ATP6V0C//ATP6V1G2
GO:0004872	receptor activity	Molecular function	71	1543	593	15711	1.21911	0.0451491	1	1.34535	0.11973	TAAR2//P2RX1//P2RX5//ICAM1//GRM2//NTRK3//TIE1//SEMA4D//EDAR//SIGLEC8//GP6//CLEC1B//GABRQ//SEMA6A//CD247//EBI3//OR2B11//OR10A5//GPR116//OR52B2//GPR124//OR2F1//OR10H3//OR10G2//OR2T1//OR10A4//GPR15//MCHR1//OR2V2//GPR171//EMR2//OR52L1//MRGPRG//OR2M7//OR9K2//OPRM1//RXFP3//PTGIR//RGR//OR4A16//OR12D3//OR1A1//OR6A2//RAMP1//PTGER3//GALR3//OPCML//PAX8//TNFRSF4//TRPV4//CXCL16//TINAGL1//TMPRSS13//ITPR3//SORC…
GO:0001102	RNA polymerase II activating transcription factor binding	Molecular function	4	36	593	15711	2.94379	0.0455885	1	1.34115	0.00674536	EGR2//BEX1//DUSP26//BHLHE41
GO:0019825	oxygen binding	Molecular function	4	36	593	15711	2.94379	0.0455885	1	1.34115	0.00674536	CYP1A1//CYP3A7//CYP2F1//CYP17A1
GO:0005104	fibroblast growth factor receptor binding	Molecular function	3	22	593	15711	3.61283	0.0483475	1	1.31563	0.00505902	FGF1//FGF2//FGF22
GO:0035586	purinergic receptor activity	Molecular function	3	22	593	15711	3.61283	0.0483475	1	1.31563	0.00505902	P2RX1//P2RX5//P2RY8
GO:0051119	sugar transmembrane transporter activity	Molecular function	3	22	593	15711	3.61283	0.0483475	1	1.31563	0.00505902	SLC2A5//SLC2A6//SLC2A1
GO:0016829	lyase activity	Molecular function	11	165	593	15711	1.76627	0.0483985	1	1.31517	0.0185497	HMGA1//HMGA2//ALDOA//ALDOB//GOT1//ENO3//ENO4//AZIN2//CYP17A1//MOCS1//GLDC

## Sheet: Down-regulated MF_result
LncRNA expression profiling of BMSCs in osteonecrosis of the femoral head associated with increased adipogenic and decreased osteogenic differentiation Qingyu Wanga,b,c, Qiwei Yangb,c, Gaoyang Chenb,c, Zhenwu Dua,b,c, Ming Rena,c, Ao Wanga, Haiyue Zhaob,c, Zhaoyan Li a,c, Guizhen Zhang*,a,b,c, Yang Song*,a,c a Department of Orthopedics of the Second Hospital of Jilin University, Ziqiang Street 21…
GO.ID	Term	Ontology	Count	Pop.Hits	List.Total	Pop.Total	Fold.Enrichment	Pvalue	FDR	Enrichment.Score	Gene.Ratio	GENES
GO:0003677	DNA binding	Molecular function	383	2363	1499	15711	1.69878	3.25968e-29	3.38355e-26	28.4868	0.255504	MSH2//MSH3//WRN//IRF8//SOX4//ZNF148//PER2//LMO2//RARB//ALX1//CEBPZ//DLX5//GABPA//GLI3//MKX//NR3C1//RBPJ//NFIA//MED1//GATAD2B//CARF//CLOCK//ZNF277//SMAD5//SP3//CREBBP//TXK//CHD2//REST//NR1D2//DHX36//GTF2B//IFI16//TAF1B//POLQ//POLI//HMGB1//POLK//REV1//XPA//CTNNB1//KIN//DDX58//ZNF638//HMGB3//MRE11A//DDX60//MTERF1//MLH3//LRPPRC//RPA4//PMS1//NABP1//FOXD4//TOP2B//ZBTB33//ZBTB38//CENPC//PPARGC1A//HIST1H…
GO:0003676	nucleic acid binding	Molecular function	537	3838	1499	15711	1.46646	1.79173e-25	9.29905e-23	24.7467	0.358239	SEPSECS//TRMT11//TRMT1L//MSH2//MSH3//WRN//CPEB3//PAIP2B//IRF8//SOX4//ZNF148//PER2//LMO2//RARB//ALX1//CEBPZ//DLX5//GABPA//GLI3//MKX//NR3C1//RBPJ//NFIA//MED1//GATAD2B//CARF//CLOCK//ZNF277//SMAD5//SP3//CREBBP//TXK//CHD2//REST//NR1D2//DHX36//GTF2B//IFI16//TAF1B//AFF2//FXR1//ZNF737//ZNF729//ZNF605//ZBED6//ZNF891//RAD50//TOPORS//DENND4A//SYCP2//SCML2//CENPC//PHTF1//ZMYND11//ZBTB6//ZNF273//ZNF460//ZNF26…
GO:0046872	metal ion binding	Molecular function	548	4016	1499	15711	1.43017	2.35034e-23	8.13218e-21	22.6289	0.365577	EPHX2//RPS6KA6//MAST4//MSH2//IRAK4//NT5C3A//REV1//PRKACB//PRTFDC1//PTEN//STK3//WRN//ATP8B4//LATS1//CYP2C8//CYP4X1//P4HA3//CYP27C1//CYP39A1//BBOX1//CYP7B1//HEPH//PKDREJ//MMP21//VCAN//EFHB//MICU2//NINL//TBC1D9//GCA//EGFL6//MICU3//GUCA1B//SLC25A24//LRP4//MATN2//MGP//MMP16//ASPH//NID1//NUCB2//PLCE1//PLA2G4A//PLCL1//ASPN//TBC1D8B//PPP3CA//SULF2//PCDHGB3//PCDHGA10//PCDHGA7//PCDHGA5//PCDHB15//PCDHB14//P…
GO:0043169	cation binding	Molecular function	550	4086	1499	15711	1.4108	5.37675e-22	1.39527e-19	21.2695	0.366911	EPHX2//RPS6KA6//MAST4//MSH2//IRAK4//NT5C3A//REV1//PRKACB//PRTFDC1//PTEN//STK3//WRN//ATP8B4//LATS1//CYP2C8//CYP4X1//P4HA3//CYP27C1//CYP39A1//BBOX1//CYP7B1//HEPH//PKDREJ//MMP21//VCAN//EFHB//MICU2//NINL//TBC1D9//GCA//EGFL6//MICU3//GUCA1B//SLC25A24//LRP4//MATN2//MGP//MMP16//ASPH//NID1//NUCB2//PLCE1//PLA2G4A//PLCL1//ASPN//TBC1D8B//PPP3CA//SULF2//PCDHGB3//PCDHGA10//PCDHGA7//PCDHGA5//PCDHB15//PCDHB14//P…
GO:0043167	ion binding	Molecular function	735	5932	1499	15711	1.29864	5.84959e-21	1.21438e-18	20.2329	0.490327	EPHX2//RPS6KA6//MAST4//MSH2//IRAK4//NT5C3A//REV1//PRKACB//PRTFDC1//PTEN//STK3//WRN//ATP8B4//LATS1//FCHO2//CYP2C8//CYP4X1//P4HA3//CYP27C1//CYP39A1//BBOX1//CYP7B1//HEPH//PKDREJ//MMP21//VCAN//EFHB//MICU2//NINL//TBC1D9//GCA//EGFL6//MICU3//GUCA1B//SLC25A24//LRP4//MATN2//MGP//MMP16//ASPH//NID1//NUCB2//PLCE1//PLA2G4A//PLCL1//ASPN//TBC1D8B//PPP3CA//SULF2//PCDHGB3//PCDHGA10//PCDHGA7//PCDHGA5//PCDHB15//PCD…
GO:1901363	heterocyclic compound binding	Molecular function	704	5702	1499	15711	1.29404	3.4379e-19	5.94757e-17	18.4637	0.469646	SEPSECS//TRMT11//TRMT1L//PPARGC1A//SRSF12//SREK1//APLF//CPEB3//TNRC6B//CSTF2T//TINAG//TNRC6A//ZNF638//HTATSF1//HSP90AA1//RBM12B//CNOT4//NT5C3A//POLA1//NOL8//RAVER2//RBM41//RNPC3//PRTFDC1//PTBP2//RBM25//REV3L//RBM26//UPF3B//TIA1//ZRSR1//SRSF11//G3BP2//PTBP3//MSH2//MSH3//WRN//PAIP2B//IRF8//SOX4//ZNF148//PER2//LMO2//RARB//ALX1//CEBPZ//DLX5//GABPA//GLI3//MKX//NR3C1//RBPJ//NFIA//MED1//GATAD2B//CARF//C…
GO:0097159	organic cyclic compound binding	Molecular function	709	5771	1499	15711	1.28765	8.71932e-19	1.29295e-16	18.0595	0.472982	SEPSECS//TRMT11//TRMT1L//PPARGC1A//SRSF12//SREK1//APLF//CPEB3//TNRC6B//CSTF2T//TINAG//TNRC6A//ZNF638//HTATSF1//HSP90AA1//RBM12B//CNOT4//NT5C3A//POLA1//NOL8//RAVER2//RBM41//RNPC3//PRTFDC1//PTBP2//RBM25//REV3L//RBM26//UPF3B//TIA1//ZRSR1//SRSF11//G3BP2//PTBP3//MSH2//MSH3//WRN//PAIP2B//IRF8//SOX4//ZNF148//PER2//LMO2//RARB//ALX1//CEBPZ//DLX5//GABPA//GLI3//MKX//NR3C1//RBPJ//NFIA//MED1//GATAD2B//CARF//C…
GO:0005488	binding	Molecular function	1305	12580	1499	15711	1.08726	6.04863e-14	7.8481e-12	13.2183	0.87058	SEPSECS//TRMT11//TRMT1L//LRRK2//PPARGC1A//SRSF12//SREK1//APLF//CPEB3//TNRC6B//CSTF2T//TINAG//TNRC6A//ZNF638//HTATSF1//HSP90AA1//RBM12B//CNOT4//NT5C3A//POLA1//NOL8//RAVER2//RBM41//RNPC3//PRTFDC1//PTBP2//RBM25//REV3L//RBM26//UPF3B//TIA1//ZRSR1//SRSF11//G3BP2//PTBP3//EPHX2//RPS6KA6//MAST4//MSH2//IRAK4//REV1//PRKACB//PTEN//STK3//WRN//ATP8B4//LATS1//MSH3//PAIP2B//IRF8//SOX4//ZNF148//PER2//LMO2//RARB//…
GO:0003700	sequence-specific DNA binding transcription factor activity	Molecular function	157	1045	1499	15711	1.57466	3.1847e-09	3.53892e-07	8.49693	0.104736	LMO2//PEG3//MED1//ZNF770//ZNF444//BMPR1A//ZNF202//ZNF215//CLOCK//HEY2//CEBPZ//DLX5//ZNF292//GABPA//MKX//NR3C1//RBPJ//NFIA//SOX4//CARF//CREBBP//FOXO1//ZBTB20//REST//SP3//TAF1B//CSRNP3//ALX1//IRF8//RFX3//CIR1//RARB//RORA//RORB//NR1D2//ZNF605//TRIM22//SCML2//PHTF1//ZNF268//FOXN3//ZHX1//ZNF354B//ZFP3//ZNF816//ZNF573//ZNF420//CTNNB1//NFXL1//CREBRF//ZNF782//ZFP1//ZNF836//ZNF383//ZNF92//ZNF525//EBF1//MY…
GO:0001071	nucleic acid binding transcription factor activity	Molecular function	157	1046	1499	15711	1.57315	3.40937e-09	3.53892e-07	8.46733	0.104736	LMO2//PEG3//MED1//ZNF770//ZNF444//BMPR1A//ZNF202//ZNF215//CLOCK//HEY2//CEBPZ//DLX5//ZNF292//GABPA//MKX//NR3C1//RBPJ//NFIA//SOX4//CARF//CREBBP//FOXO1//ZBTB20//REST//SP3//TAF1B//CSRNP3//ALX1//ZNF605//TRIM22//SCML2//PHTF1//ZNF268//FOXN3//ZHX1//ZNF354B//ZFP3//ZNF816//ZNF573//ZNF420//CTNNB1//NFXL1//CREBRF//ZNF782//ZFP1//ZNF836//ZNF383//ZNF92//ZNF525//EBF1//MYRFL//ZNF585A//FOXD4L1//ZNF449//MECOM//ZFP30…
GO:0004386	helicase activity	Molecular function	32	145	1499	15711	2.31305	5.01854e-06	0.000473568	5.29942	0.0213476	DNA2//SETX//RAD54B//ATRX//RECQL//WRN//DDX1//DDX6//RAD50//CHD1//CHD2//MRE11A//DHX36//ERCC6L2//DHX29//HELQ//SKIV2L2//DDX58//MCM9//SHPRH//HELLS//DDX60//SMARCAD1//FANCM//IFIH1//SMARCA2//HLTF//CHD9//MCM8//SMARCA5//BTAF1//DDX60L
GO:0004115	3',5'-cyclic-AMP phosphodiesterase activity	Molecular function	7	11	1499	15711	6.66972	1.65861e-05	0.0014347	4.78026	0.00466978	PDE7B//PDE1A//PDE4B//PDE4D//PDE7A//PDE8A//PDE8B
GO:0004842	ubiquitin-protein transferase activity	Molecular function	47	273	1499	15711	1.80442	4.74981e-05	0.00379254	4.32332	0.0313542	UBR5//TOPORS//WWP1//TRIM69//HECTD2//DTX3L//UBR1//FANCF//MYCBP2//TRIM2//SHPRH//FBXL2//HECTD1//FBXL3//FBXO3//RNF180//MYLIP//ANAPC4//PDZRN4//BIRC2//TRIM23//MDM2//CNOT4//RLIM//TRIM33//ASB2//RC3H2//FANCL//TRIM36//G2E3//PRKCQ//BIRC6//HACE1//MIB1//BARD1//RBBP6//RNF6//SIAH1//TTC3//UBE3A//RNF103//RNF128//FBXO30//CBLB//HERC1//KLHL13//TRIP12
GO:0019783	small conjugating protein-specific protease activity	Molecular function	19	75	1499	15711	2.65518	5.71832e-05	0.00423973	4.24273	0.0126751	USP16//MYSM1//USP51//USP33//ATXN3//USP47//YOD1//OTUD7B//USP37//USP1//BRCC3//VCPIP1//USP48//USP45//USP8//USP34//USP15//SENP6//USPL1
GO:0008094	DNA-dependent ATPase activity	Molecular function	18	72	1499	15711	2.62025	0.000107006	0.00740484	3.97059	0.012008	TOP2B//RAD50//CHD1//CHD2//MRE11A//RECQL//WRN//RAD54B//ATRX//POLQ//DNA2//DMC1//DHX36//BPTF//GTF2H2//MSH2//MSH3//SMARCA2
GO:0008234	cysteine-type peptidase activity	Molecular function	32	169	1499	15711	1.98457	0.000123725	0.00802667	3.90754	0.0213476	PIGK//USP16//CTSO//USP33//TINAG//USP37//SFRP1//USP1//CASP1//ATG4C//USP8//USP34//USP15//GCA//MYSM1//USP51//ATXN3//USP47//YOD1//OTUD7B//BRCC3//VCPIP1//USP48//USP45//SENP6//USPL1//USP17L10//USP24//USP27X//OTUD6B//SENP7//ALG13
GO:0016462	pyrophosphatase activity	Molecular function	101	748	1499	15711	1.41521	0.000195363	0.0115082	3.70916	0.0673783	MYH3//MYH10//NUDT12//DNA2//SETX//RAD54B//ATRX//RECQL//WRN//DDX1//DDX6//MYO6//MYO9A//DYNC2LI1//DYNC2H1//APPBP2//CENPE//KIF3A//KIF27//KIF21A//DNAH7//SMC3//KIF20B//TOP2B//GNA13//RAB31//LRRK2//EEF1A1//RHOQ//GBP2//GNL1//TUBB2B//TRIM23//ARHGAP5//MTIF2//TUBD1//RASD1//RAB23//SEPT4//RAB27A//RAB27B//RAP2A//GUF1//EIF5B//RAD50//CHD1//CHD2//MRE11A//ATP8B4//HELQ//SKIV2L2//DDX58//MCM9//SHPRH//HELLS//DDX60//SMAR…
GO:0004843	ubiquitin-specific protease activity	Molecular function	17	69	1499	15711	2.58227	0.000199625	0.0115082	3.69979	0.0113409	ATXN3//YOD1//OTUD7B//USP16//MYSM1//USP51//USP33//USP47//USP37//USP1//BRCC3//VCPIP1//USP48//USP45//USP8//USP34//USP15
GO:0016818	hydrolase activity, acting on acid anhydrides, in phosphorus-containing anhydrides	Molecular function	101	750	1499	15711	1.41144	0.000215657	0.0115082	3.66624	0.0673783	MYH3//MYH10//NUDT12//DNA2//SETX//RAD54B//ATRX//RECQL//WRN//DDX1//DDX6//MYO6//MYO9A//DYNC2LI1//DYNC2H1//APPBP2//CENPE//KIF3A//KIF27//KIF21A//DNAH7//SMC3//KIF20B//TOP2B//GNA13//RAB31//LRRK2//EEF1A1//RHOQ//GBP2//GNL1//TUBB2B//TRIM23//ARHGAP5//MTIF2//TUBD1//RASD1//RAB23//SEPT4//RAB27A//RAB27B//RAP2A//GUF1//EIF5B//RAD50//CHD1//CHD2//MRE11A//ATP8B4//HELQ//SKIV2L2//DDX58//MCM9//SHPRH//HELLS//DDX60//SMAR…
GO:0004114	3',5'-cyclic-nucleotide phosphodiesterase activity	Molecular function	9	24	1499	15711	3.93037	0.000221738	0.0115082	3.65416	0.006004	PDE7B//PDE1A//PDE4B//PDE4D//PDE7A//PDE8A//PDE8B//PDE10A//PDE5A
GO:0016817	hydrolase activity, acting on acid anhydrides	Molecular function	101	755	1499	15711	1.40209	0.000275105	0.013598	3.5605	0.0673783	MYH3//MYH10//NUDT12//DNA2//SETX//RAD54B//ATRX//RECQL//WRN//DDX1//DDX6//MYO6//MYO9A//DYNC2LI1//DYNC2H1//APPBP2//CENPE//KIF3A//KIF27//KIF21A//DNAH7//SMC3//KIF20B//TOP2B//GNA13//RAB31//LRRK2//EEF1A1//RHOQ//GBP2//GNL1//TUBB2B//TRIM23//ARHGAP5//MTIF2//TUBD1//RASD1//RAB23//SEPT4//RAB27A//RAB27B//RAP2A//GUF1//EIF5B//RAD50//CHD1//CHD2//MRE11A//ATP8B4//HELQ//SKIV2L2//DDX58//MCM9//SHPRH//HELLS//DDX60//SMAR…
GO:0004112	cyclic-nucleotide phosphodiesterase activity	Molecular function	9	25	1499	15711	3.77316	0.000317314	0.0149714	3.49851	0.006004	PDE10A//PDE4B//PDE4D//PDE8A//PDE8B//PDE5A//PDE7B//PDE1A//PDE7A
GO:0017111	nucleoside-triphosphatase activity	Molecular function	95	709	1499	15711	1.40436	0.000392452	0.0177115	3.40621	0.0633756	MYH3//MYH10//DNA2//SETX//RAD54B//ATRX//RECQL//WRN//DDX1//DDX6//MYO6//MYO9A//DYNC2LI1//DYNC2H1//APPBP2//CENPE//KIF3A//KIF27//KIF21A//DNAH7//SMC3//KIF20B//TOP2B//GNA13//RAB31//LRRK2//EEF1A1//RHOQ//GBP2//GNL1//TUBB2B//TRIM23//ARHGAP5//MTIF2//TUBD1//RASD1//RAB23//SEPT4//RAB27A//RAB27B//RAP2A//GUF1//EIF5B//RAD50//CHD1//CHD2//MRE11A//ATP8B4//HELQ//SKIV2L2//DDX58//MCM9//SHPRH//HELLS//DDX60//SMARCAD1//FA…
GO:0008270	zinc ion binding	Molecular function	148	1209	1499	15711	1.28303	0.00074853	0.0323739	3.12579	0.0987325	RAD50//TOPORS//LANCL1//TRIM22//SLU7//USP16//ZMYND11//ADAMTS5//BAZ1A//ERI2//ZNF257//MMP21//ADAT2//CPB1//CPD//CREBBP//RNF32//TRIM69//DTX3L//NFXL1//USP51//ZNF92//UBR1//PIKFYVE//ENPEP//ADAM32//BPTF//LNX2//MTF2//USP33//MYCBP2//PEG10//ZCCHC14//AGTPBP1//TRIM2//ZDHHC17//RYBP//PHF3//MORC3//DDX58//SHPRH//RNF19A//ZZZ3//LTN1//ZNF638//RNF175//RNF180//NR3C1//MYLIP//GTF2B//GTF2H2//PDZRN4//BAZ2B//BIRC2//TRIM23//…
GO:0036459	ubiquitinyl hydrolase activity	Molecular function	20	102	1499	15711	2.0551	0.00139479	0.0579116	2.85549	0.0133422	USP16//MYSM1//USP33//ATXN3//OTUD7B//USP1//BRCC3//USP34//USP15//USP51//USP47//YOD1//USP37//VCPIP1//USP48//USP45//USP8//USP17L10//USP24//USP27X
GO:0016887	ATPase activity	Molecular function	53	376	1499	15711	1.47737	0.002493	0.0995282	2.60328	0.0353569	TOP2B//RAD50//CHD1//CHD2//MRE11A//RECQL//WRN//ATP8B4//DDX1//DDX6//DHX36//ERCC6L2//DHX29//DMC1//BPTF//GTF2H2//MSH2//MSH3//SMARCA2//PCYOX1//SPAST//KATNAL2//KATNAL1//RAD54B//ATRX//MYH10//TNNT3//ABCA12//MYH3//PEX1//ABCC4//ABCA8//ABCB7//POLQ//DNA2//ABCA7//ABCA10//CENPE//KIF3A//ABCA1//ABCA5//MLH3//ATAD2//HSP90AA1//PMS1//KIF27//KIF21A//DNAH7//ABCE1//HLTF//DYNC2H1//SMARCA5//KIF20B
GO:0042393	histone binding	Molecular function	23	132	1499	15711	1.82623	0.0032493	0.124917	2.48821	0.0153436	ZMYND11//CHD1//MTF2//SUZ12//ATRX//TDRD3//ATAD2B//PHIP//BAZ1B//IPO7//USP16//CHD2//MYSM1//DTX3L//SIRT1//DNAJC2//JAK2//NAP1L2//RSF1//SMARCA2//TBL1XR1//PHF6//SMARCA5
GO:0004221	ubiquitin thiolesterase activity	Molecular function	9	35	1499	15711	2.69511	0.00458078	0.169816	2.33906	0.006004	USP16//MYSM1//USP33//ATXN3//OTUD7B//USP1//BRCC3//USP34//USP15
GO:0032559	adenyl ribonucleotide binding	Molecular function	170	1485	1499	15711	1.19984	0.00571394	0.198694	2.24306	0.113409	SMC4//RAD50//HIPK3//ABCC4//ABCA7//ABCA10//ABCA8//SMC2//CENPE//POLQ//ADCY2//CHD1//CHD2//KIF3A//DMC1//MAP4K5//HELQ//CLK1//LRRK2//CMPK2//ACVR1C//AASDH//CSNK1G3//SLFN13//CBWD2//NEK10//SLFN5//DDX1//DDX6//DHX36//DNA2//DYRK1A//ABCA1//PIKFYVE//EPHA4//EPHB3//EPHB4//ACSL3//ABCB7//AK9//HSPA4L//PDS5B//SMG1//SETX//SMC5//PPIP5K2//SMCHD1//ABCA5//SKIV2L2//DDX58//PRKD3//IPMK//MCM9//PAN3//GK5//SHPRH//DSTYK//RAD54B…
GO:0004527	exonuclease activity	Molecular function	14	70	1499	15711	2.0962	0.00574259	0.198694	2.24089	0.00933956	DIS3//PNPT1//CNOT6L//PAN3//RAD50//APLF//MRE11A//POLA1//WRN//ERI1//XRN1//DCLRE1C//ERI2//DDX1
GO:0005524	ATP binding	Molecular function	166	1450	1499	15711	1.19989	0.00628146	0.210328	2.20194	0.11074	SMC4//RAD50//HIPK3//ABCC4//ABCA7//ABCA10//ABCA8//SMC2//CENPE//POLQ//ADCY2//CHD1//CHD2//KIF3A//DMC1//MAP4K5//HELQ//CLK1//LRRK2//CMPK2//ACVR1C//AASDH//CSNK1G3//SLFN13//CBWD2//NEK10//SLFN5//DDX1//DDX6//DHX36//DNA2//DYRK1A//ABCA1//PIKFYVE//EPHA4//EPHB3//EPHB4//ACSL3//ABCB7//AK9//HSPA4L//PDS5B//SMG1//SETX//SMC5//PPIP5K2//SMCHD1//ABCA5//SKIV2L2//DDX58//PRKD3//IPMK//MCM9//PAN3//GK5//SHPRH//DSTYK//RAD54B…
GO:0030554	adenyl nucleotide binding	Molecular function	171	1503	1499	15711	1.19245	0.00707812	0.229597	2.15008	0.114076	SMC4//RAD50//HIPK3//ABCC4//ABCA7//ABCA10//ABCA8//SMC2//CENPE//POLQ//ADCY2//CHD1//CHD2//KIF3A//DMC1//MAP4K5//HELQ//CLK1//LRRK2//CMPK2//ACVR1C//AASDH//CSNK1G3//SLFN13//CBWD2//NEK10//SLFN5//DDX1//DDX6//DHX36//DNA2//DYRK1A//ABCA1//PIKFYVE//EPHA4//EPHB3//EPHB4//ACSL3//ABCB7//AK9//HSPA4L//PDS5B//SMG1//SETX//SMC5//PPIP5K2//SMCHD1//ABCA5//SKIV2L2//DDX58//PRKD3//IPMK//MCM9//PAN3//GK5//SHPRH//DSTYK//RAD54B…
GO:0008408	3'-5' exonuclease activity	Molecular function	10	44	1499	15711	2.38204	0.00736484	0.230205	2.13284	0.00667111	DIS3//PNPT1//CNOT6L//PAN3//RAD50//APLF//MRE11A//POLA1//WRN//ERI1
GO:0005487	nucleocytoplasmic transporter activity	Molecular function	5	14	1499	15711	3.74321	0.00754042	0.230205	2.1226	0.00333556	NUP160//NUP107//UPF3B//TPR//NUP153
GO:0004197	cysteine-type endopeptidase activity	Molecular function	14	74	1499	15711	1.98289	0.0094763	0.278406	2.02336	0.00933956	GCA//PIGK//USP16//CTSO//USP33//TINAG//USP37//SFRP1//USP1//CASP1//ATG4C//USP8//USP34//USP15
GO:0003682	chromatin binding	Molecular function	54	411	1499	15711	1.37706	0.0096557	0.278406	2.01522	0.036024	PPARGC1A//HIST1H1A//MED1//CLOCK//SMARCA5//GATAD2B//HMGN3//STAG1//NCOA2//STAG2//PSIP1//WDHD1//MYSM1//CREBBP//CTNNB1//DDX1//FOXO1//ADNP//SF3B1//SUZ12//GABPA//NIPBL//ZZZ3//DNAJC2//MLH3//GLI3//HELLS//RBPJ//LMO2//SMAD6//NAP1L2//POLA1//ATRX//MIS18BP1//PRKAA1//MBD5//ASH1L//FANCM//MIER1//KDM5A//REST//DNAJC1//SP3//TOP2B//TPR//KAT6A//SVEP1//IFT74//TDRD3//HESX1//BAZ1B//CCNT1//SMC3//DMTF1
GO:0003678	DNA helicase activity	Molecular function	10	46	1499	15711	2.27848	0.0101647	0.28516	1.99291	0.00667111	RAD50//CHD1//CHD2//MRE11A//RECQL//WRN//DNA2//SETX//RAD54B//ATRX
GO:0015631	tubulin binding	Molecular function	33	234	1499	15711	1.47809	0.0146463	0.400074	1.83427	0.0220147	BCL2L11//LRPPRC//CENPE//KIF3A//FMR1//SPAG8//GAS2L3//APC//MID1//KIF27//KIF21A//CCDC88A//CLIP1//SPAST//KATNAL2//KATNAL1//KRIT1//KIF20B//CEP57//CEP350//OFD1//NDN//GJA1//RGS2//IFT74//DST//CAMSAP2//LRRK2//AGTPBP1//PPP1R42//IFT81//TPR//PHF6
GO:0030971	receptor tyrosine kinase binding	Molecular function	9	42	1499	15711	2.24593	0.0158115	0.413317	1.80103	0.006004	FRS2//BLNK//PIK3R1//ANGPT1//ANGPT2//SHC4//LRP4//NCK1//PTPN2
GO:0046914	transition metal ion binding	Molecular function	162	1449	1499	15711	1.17179	0.0159275	0.413317	1.79785	0.108072	CYP2C8//CYP4X1//P4HA3//CYP27C1//CYP39A1//BBOX1//CYP7B1//HEPH//CDO1//ACP5//TF//RAD50//TOPORS//LANCL1//TRIM22//SLU7//USP16//ZMYND11//ADAMTS5//BAZ1A//ERI2//ZNF257//MMP21//ADAT2//CPB1//CPD//CREBBP//RNF32//TRIM69//DTX3L//NFXL1//USP51//ZNF92//UBR1//PIKFYVE//ENPEP//ADAM32//BPTF//LNX2//MTF2//USP33//MYCBP2//PEG10//ZCCHC14//AGTPBP1//TRIM2//ZDHHC17//RYBP//PHF3//MORC3//DDX58//SHPRH//RNF19A//ZZZ3//LTN1//ZNF63…
GO:0004675	transmembrane receptor protein serine/threonine kinase activity	Molecular function	5	17	1499	15711	3.08264	0.0183146	0.452632	1.7372	0.00333556	ACVR1C//BMPR1A//BMPR2//TGFBR3//ACVR2B
GO:0005024	transforming growth factor beta-activated receptor activity	Molecular function	5	17	1499	15711	3.08264	0.0183146	0.452632	1.7372	0.00333556	TGFBR3//ACVR1C//BMPR1A//BMPR2//ACVR2B
GO:0003887	DNA-directed DNA polymerase activity	Molecular function	7	30	1499	15711	2.44556	0.0203669	0.491648	1.69108	0.00466978	POLQ//POLI//POLG2//POLK//REV1//POLA1//REV3L
GO:0030983	mismatched DNA binding	Molecular function	4	12	1499	15711	3.49366	0.0218657	0.515832	1.66024	0.00266845	MSH2//MSH3//MLH3//PMS1
GO:0032555	purine ribonucleotide binding	Molecular function	198	1824	1499	15711	1.13774	0.0246839	0.569375	1.60759	0.132088	SMC4//RAD50//HIPK3//ABCC4//ABCA7//ABCA10//ABCA8//SMC2//CENPE//POLQ//ADCY2//CHD1//CHD2//KIF3A//DMC1//MAP4K5//HELQ//CLK1//LRRK2//CMPK2//ACVR1C//AASDH//CSNK1G3//SLFN13//CBWD2//NEK10//SLFN5//DDX1//DDX6//DHX36//DNA2//DYRK1A//ABCA1//PIKFYVE//EPHA4//EPHB3//EPHB4//ACSL3//ABCB7//AK9//HSPA4L//PDS5B//SMG1//SETX//SMC5//PPIP5K2//SMCHD1//ABCA5//SKIV2L2//DDX58//PRKD3//IPMK//MCM9//PAN3//GK5//SHPRH//DSTYK//RAD54B…
GO:0042623	ATPase activity, coupled	Molecular function	35	262	1499	15711	1.40013	0.0259469	0.585497	1.58592	0.0233489	TOP2B//RAD50//CHD1//CHD2//MRE11A//RECQL//WRN//ATP8B4//DDX1//DDX6//DHX36//ERCC6L2//DHX29//DMC1//BPTF//GTF2H2//MSH2//MSH3//SMARCA2//PCYOX1//SPAST//KATNAL2//KATNAL1//RAD54B//ATRX//MYH10//TNNT3//ABCA12//ABCC4//ABCA8//ABCB7//POLQ//DNA2//MYH3//PEX1
GO:0003723	RNA binding	Molecular function	167	1523	1499	15711	1.14926	0.0274913	0.607148	1.5608	0.111408	SEPSECS//TRMT11//TRMT1L//DHX36//AFF2//FXR1//DDX1//DDX58//STAU2//DDX60//EIF2AK2//IFIH1//NUDT21//FMR1//LUC7L3//RC3H2//PTBP2//RBM25//UPF3B//ZFP36L1//TPR//CPEB3//SERBP1//EIF3E//MTIF2//DHX29//EIF3A//EIF5B//EEF1A1//MTRF1//GTF2H2//TIA1//ATXN1//PNPT1//HEXIM1//GEMIN5//CCNT1//ERI1//NUFIP1//TROVE2//SLU7//PIWIL4//PER2//NBPF10//LRPPRC//MBNL2//CEBPZ//MPHOSPH10//MRPS31//NSA2//METAP2//CHD2//KRR1//PSIP1//SEC63//L…
GO:0017076	purine nucleotide binding	Molecular function	199	1844	1499	15711	1.13108	0.0299006	0.6466	1.52432	0.132755	SMC4//RAD50//HIPK3//ABCC4//ABCA7//ABCA10//ABCA8//SMC2//CENPE//POLQ//ADCY2//CHD1//CHD2//KIF3A//DMC1//MAP4K5//HELQ//CLK1//LRRK2//CMPK2//ACVR1C//AASDH//CSNK1G3//SLFN13//CBWD2//NEK10//SLFN5//DDX1//DDX6//DHX36//DNA2//DYRK1A//ABCA1//PIKFYVE//EPHA4//EPHB3//EPHB4//ACSL3//ABCB7//AK9//HSPA4L//PDS5B//SMG1//SETX//SMC5//PPIP5K2//SMCHD1//ABCA5//SKIV2L2//DDX58//PRKD3//IPMK//MCM9//PAN3//GK5//SHPRH//DSTYK//RAD54B…
GO:0032553	ribonucleotide binding	Molecular function	198	1840	1499	15711	1.12785	0.0333772	0.701386	1.47655	0.132088	SMC4//RAD50//HIPK3//ABCC4//ABCA7//ABCA10//ABCA8//SMC2//CENPE//POLQ//ADCY2//CHD1//CHD2//KIF3A//DMC1//MAP4K5//HELQ//CLK1//LRRK2//CMPK2//ACVR1C//AASDH//CSNK1G3//SLFN13//CBWD2//NEK10//SLFN5//DDX1//DDX6//DHX36//DNA2//DYRK1A//ABCA1//PIKFYVE//EPHA4//EPHB3//EPHB4//ACSL3//ABCB7//AK9//HSPA4L//PDS5B//SMG1//SETX//SMC5//PPIP5K2//SMCHD1//ABCA5//SKIV2L2//DDX58//PRKD3//IPMK//MCM9//PAN3//GK5//SHPRH//DSTYK//RAD54B…
GO:0042578	phosphoric ester hydrolase activity	Molecular function	44	349	1499	15711	1.32139	0.0337855	0.701386	1.47127	0.0293529	PPIP5K2//ACP5//ALPL//PON3//PDE10A//PDE4B//PDE4D//PDE8A//PDE8B//PDE5A//PDE7B//PDE1A//PDE7A//PLCE1//PLCL1//PTEN//PLD1//UBLCP1//CTDSPL2//PPM1L//PPP3CA//CDC14B//MTMR6//DUSP19//DUSP4//EYA4//EYA1//PTPN22//PTPN2//PTPN13//PTPN4//SMPDL3A//PTPRN2//LPIN2//NT5C3A//IMPAD1//EPHX2//PPP1CB//PHOSPHO2//PIKFYVE//GPCPD1//NANP//INPP5F//PGAP1
GO:0046966	thyroid hormone receptor binding	Molecular function	6	27	1499	15711	2.32911	0.0385409	0.770932	1.41408	0.00400267	JMJD1C//GTF2B//MED1//TRIP12//HMGN3//MED13
GO:0008081	phosphoric diester hydrolase activity	Molecular function	14	88	1499	15711	1.66743	0.0386209	0.770932	1.41318	0.00933956	PDE10A//PDE4B//PDE4D//PDE8A//PDE8B//PDE5A//PDE7B//PDE1A//PDE7A//PLCE1//PLCL1//PLD1//SMPDL3A//GPCPD1
GO:0003690	double-stranded DNA binding	Molecular function	16	105	1499	15711	1.5971	0.0403523	0.790296	1.39413	0.0106738	MSH2//MSH3//MLH3//PMS1//CTNNB1//KIN//DDX58//ZNF638//HMGB1//HMGB3//IFI16//MRE11A//DDX60//SP3//ZNF148//MTERF1
GO:0035639	purine ribonucleoside triphosphate binding	Molecular function	191	1783	1499	15711	1.12275	0.0419995	0.802481	1.37676	0.127418	SMC4//RAD50//HIPK3//ABCC4//ABCA7//ABCA10//ABCA8//SMC2//CENPE//POLQ//ADCY2//CHD1//CHD2//KIF3A//DMC1//MAP4K5//HELQ//CLK1//LRRK2//CMPK2//ACVR1C//AASDH//CSNK1G3//SLFN13//CBWD2//NEK10//SLFN5//DDX1//DDX6//DHX36//DNA2//DYRK1A//ABCA1//PIKFYVE//EPHA4//EPHB3//EPHB4//ACSL3//ABCB7//AK9//HSPA4L//PDS5B//SMG1//SETX//SMC5//PPIP5K2//SMCHD1//ABCA5//SKIV2L2//DDX58//PRKD3//IPMK//MCM9//PAN3//GK5//SHPRH//DSTYK//RAD54B…
GO:0019905	syntaxin binding	Molecular function	8	42	1499	15711	1.99638	0.0425207	0.802481	1.3714	0.00533689	LRRK2//STXBP5//STXBP3//ABCA1//BLOC1S6//TXLNG//PTPN2//VAMP7
GO:0016788	hydrolase activity, acting on ester bonds	Molecular function	81	707	1499	15711	1.20079	0.0463911	0.827898	1.33357	0.054036	RAD50//MRE11A//DCLRE1C//DIS3//PNPT1//HIBCH//APLF//PPIP5K2//ACP5//ALPL//PON3//PON2//SULF2//PDE10A//PDE4B//PDE4D//PDE8A//PDE8B//PDE5A//PDE7B//PDE1A//PDE7A//USP16//MYSM1//USP33//ATXN3//OTUD7B//USP1//BRCC3//USP34//USP15//PLCE1//PLCL1//PTEN//DDX1//DNA2//FANCM//PGAP1//N4BP2//ZRANB3//RNASE4//ERI2//WRN//CNOT6L//PAN3//TATDN1//PNPLA8//PLA2G4A//PLD1//UBLCP1//CTDSPL2//PPM1L//PPP3CA//CDC14B//MTMR6//DUSP19//DU…
GO:0042826	histone deacetylase binding	Molecular function	12	74	1499	15711	1.69962	0.0466847	0.827898	1.33083	0.00800534	NUDT21//DHX36//HEY2//NIPBL//GLI3//PKN2//TOP2B//NR2C1//NRIP1//PHF6//KAT2B//PER2
GO:0005159	insulin-like growth factor receptor binding	Molecular function	4	15	1499	15711	2.79493	0.0479297	0.827898	1.3194	0.00266845	IGF1//IGF2//PIK3R1//SOCS2
GO:0005161	platelet-derived growth factor receptor binding	Molecular function	4	15	1499	15711	2.79493	0.0479297	0.827898	1.3194	0.00266845	IL1R1//PDGFRA//PTEN//PDGFD
GO:0070717	poly-purine tract binding	Molecular function	4	15	1499	15711	2.79493	0.0479297	0.827898	1.3194	0.00266845	DDX1//TIA1//ATXN1//PNPT1
GO:0032550	purine ribonucleoside binding	Molecular function	191	1792	1499	15711	1.11711	0.0491654	0.827898	1.30834	0.127418	SMC4//RAD50//HIPK3//ABCC4//ABCA7//ABCA10//ABCA8//SMC2//CENPE//POLQ//ADCY2//CHD1//CHD2//KIF3A//DMC1//MAP4K5//HELQ//CLK1//LRRK2//CMPK2//ACVR1C//AASDH//CSNK1G3//SLFN13//CBWD2//NEK10//SLFN5//DDX1//DDX6//DHX36//DNA2//DYRK1A//ABCA1//PIKFYVE//EPHA4//EPHB3//EPHB4//ACSL3//ABCB7//AK9//HSPA4L//PDS5B//SMG1//SETX//SMC5//PPIP5K2//SMCHD1//ABCA5//SKIV2L2//DDX58//PRKD3//IPMK//MCM9//PAN3//GK5//SHPRH//DSTYK//RAD54B…

## Sheet: Up-regulated pathway_result
LncRNA expression profiling of BMSCs in osteonecrosis of the femoral head associated with increased adipogenic and decreased osteogenic differentiation Qingyu Wanga,b,c, Qiwei Yangb,c, Gaoyang Chenb,c, Zhenwu Dua,b,c, Ming Rena,c, Ao Wanga, Haiyue Zhaob,c, Zhaoyan Li a,c, Guizhen Zhang*,a,b,c, Yang Song*,a,c a Department of Orthopedics of the Second Hospital of Jilin University, Ziqiang Street 21…
PathwayID	Definition	OriginalWebSite	Fisher-Pvalue	SelectionCounts	SelectionSize	Count	Size	FDR	Enrichment_Score	GeneRatio	Genes
hsa01230	Biosynthesis of amino acids - Homo sapiens (human)	http://www.genome.jp/kegg-bin/show_pathway?hsa01230+95+226+229+2027+2597+2805+5211+5214+5224+5631+221823+5831+7167	6.26995e-06	13	281	74	6990	0.00188098	5.20274	0.046263	ACY1//ALDOA//ALDOB//ENO3//GAPDH//GOT1//PFKL//PFKP//PGAM2//PRPS1//PRPS1L1//PYCR1//TPI1
hsa00030	Pentose phosphate pathway - Homo sapiens (human)	http://www.genome.jp/kegg-bin/show_pathway?hsa00030+226+229+2821+5211+5214+5631+221823	0.000114655	7	281	29	6990	0.015875	3.94061	0.024911	ALDOA//ALDOB//GPI//PFKL//PFKP//PRPS1//PRPS1L1
hsa01200	Carbon metabolism - Homo sapiens (human)	http://www.genome.jp/kegg-bin/show_pathway?hsa01200+226+229+2027+2597+2731+2805+2821+4967+5211+5214+5224+5631+221823+7167	0.00015875	14	281	113	6990	0.015875	3.79929	0.049822	ALDOA//ALDOB//ENO3//GAPDH//GLDC//GOT1//GPI//OGDH//PFKL//PFKP//PGAM2//PRPS1//PRPS1L1//TPI1
hsa00010	Glycolysis / Gluconeogenesis - Homo sapiens (human)	http://www.genome.jp/kegg-bin/show_pathway?hsa00010+226+229+2027+2597+2821+5211+5214+5224+7167	0.00132838	9	281	67	6990	0.0749316	2.87668	0.032028	ALDOA//ALDOB//ENO3//GAPDH//GPI//PFKL//PFKP//PGAM2//TPI1
hsa04668	TNF signaling pathway - Homo sapiens (human)	http://www.genome.jp/kegg-bin/show_pathway?hsa04668+208+90993+2920+2921+3383+3553+3569+3976+5602+4314+192111+7187	0.00146334	12	281	110	6990	0.0749316	2.83466	0.042705	AKT2//CREB3L1//CXCL2//CXCL3//ICAM1//IL1B//IL6//LIF//MAPK10//MMP3//PGAM5//TRAF3
hsa00051	Fructose and mannose metabolism - Homo sapiens (human)	http://www.genome.jp/kegg-bin/show_pathway?hsa00051+226+229+5210+5211+5214+7167	0.00149863	6	281	32	6990	0.0749316	2.8243	0.021352	ALDOA//ALDOB//PFKFB4//PFKL//PFKP//TPI1
hsa04066	HIF-1 signaling pathway - Homo sapiens (human)	http://www.genome.jp/kegg-bin/show_pathway?hsa04066+208+226+1977+1978+2027+2597+3569+5211+5054+6513+7076	0.00270773	11	281	103	6990	0.116045	2.56739	0.039146	AKT2//ALDOA//EIF4E//EIF4EBP1//ENO3//GAPDH//IL6//PFKL//SERPINE1//SLC2A1//TIMP1
hsa00350	Tyrosine metabolism - Homo sapiens (human)	http://www.genome.jp/kegg-bin/show_pathway?hsa00350+2805+4282+7173+7299+7306	0.0122267	5	281	35	6990	0.4585	1.91269	0.017794	GOT1//MIF//TPO//TYR//TYRP1
hsa05230	Central carbon metabolism in cancer - Homo sapiens (human)	http://www.genome.jp/kegg-bin/show_pathway?hsa05230+208+4916+5211+5214+5224+9123+6513	0.0174316	7	281	67	6990	0.537228	1.75866	0.024911	AKT2//NTRK3//PFKL//PFKP//PGAM2//SLC16A3//SLC2A1
hsa05410	Hypertrophic cardiomyopathy (HCM) - Homo sapiens (human)	http://www.genome.jp/kegg-bin/show_pathway?hsa05410+778+55799+27092+59284+3569+3679+4634+7168	0.0179076	8	281	83	6990	0.537228	1.74696	0.02847	CACNA1F//CACNA2D3//CACNG4//CACNG7//IL6//ITGA7//MYL3//TPM1
hsa05152	Tuberculosis - Homo sapiens (human)	http://www.genome.jp/kegg-bin/show_pathway?hsa05152+208+527+637+11151+1594+3123+3592+3553+3569+3654+5602+1263+6850	0.0267579	13	281	178	6990	0.692976	1.57255	0.046263	AKT2//ATP6V0C//BID//CORO1A//CYP27B1//HLA-DRB1//IL12A//IL1B//IL6//IRAK1//MAPK10//PLK3//SYK
hsa05323	Rheumatoid arthritis - Homo sapiens (human)	http://www.genome.jp/kegg-bin/show_pathway?hsa05323+527+534+3123+3383+3589+3553+3569+4314	0.027719	8	281	90	6990	0.692976	1.55722	0.02847	ATP6V0C//ATP6V1G2//HLA-DRB1//ICAM1//IL11//IL1B//IL6//MMP3
hsa02010	ABC transporters - Homo sapiens (human)	http://www.genome.jp/kegg-bin/show_pathway?hsa02010+24+5243+340273+8714+10060	0.0305704	5	281	44	6990	0.705471	1.5147	0.017794	ABCA4//ABCB1//ABCB5//ABCC3//ABCC9
hsa04260	Cardiac muscle contraction - Homo sapiens (human)	http://www.genome.jp/kegg-bin/show_pathway?hsa04260+778+55799+27092+59284+1346+4634+7168	0.0365919	7	281	78	6990	0.784112	1.43661	0.024911	CACNA1F//CACNA2D3//CACNG4//CACNG7//COX7A1//MYL3//TPM1
hsa04330	Notch signaling pathway - Homo sapiens (human)	http://www.genome.jp/kegg-bin/show_pathway?hsa04330+10683+1840+4242+5664+5986	0.0423923	5	281	48	6990	0.828156	1.37271	0.017794	DLL3//DTX1//MFNG//PSEN2//RFNG
hsa00100	Steroid biosynthesis - Homo sapiens (human)	http://www.genome.jp/kegg-bin/show_pathway?hsa00100+1594+2222+4047	0.0441683	3	281	20	6990	0.828156	1.35489	0.010676	CYP27B1//FDFT1//LSS

## Sheet: Down-regulated pathway_result
LncRNA expression profiling of BMSCs in osteonecrosis of the femoral head associated with increased adipogenic and decreased osteogenic differentiation Qingyu Wanga,b,c, Qiwei Yangb,c, Gaoyang Chenb,c, Zhenwu Dua,b,c, Ming Rena,c, Ao Wanga, Haiyue Zhaob,c, Zhaoyan Li a,c, Guizhen Zhang*,a,b,c, Yang Song*,a,c a Department of Orthopedics of the Second Hospital of Jilin University, Ziqiang Street 21…
PathwayID	Definition	OriginalWebSite	Fisher-Pvalue	SelectionCounts	SelectionSize	Count	Size	FDR	Enrichment_Score	GeneRatio	Genes
hsa03460	Fanconi anemia pathway - Homo sapiens (human)	http://www.genome.jp/kegg-bin/show_pathway?hsa03460+545+2188+55120+57697+79728+11201+51426+51455+5980+80010+29935+7398+57599	0.000105049	13	524	53	6990	0.0185925	3.97861	0.024809	ATR//FANCF//FANCL//FANCM//PALB2//POLI//POLK//REV1//REV3L//RMI1//RPA4//USP1//WDR48
hsa04550	Signaling pathways regulating pluripotency of stem cells - Homo sapiens (human)	http://www.genome.jp/kegg-bin/show_pathway?hsa04550+130399+93+324+648+657+659+100532731+1499+1749+8321+7976+8820+3400+3479+3572+3717+7994+3977+5295+8503+5978+55183+4090+56916	0.00012395	24	524	142	6990	0.0185925	3.90675	0.045802	ACVR1C//ACVR2B//APC//BMI1//BMPR1A//BMPR2//COMMD3-BMI1//CTNNB1//DLX5//FZD1//FZD3//HESX1//ID4//IGF1//IL6ST//JAK2//KAT6A//LIFR//PIK3R1//PIK3R3//REST//RIF1//SMAD5//SMARCAD1
hsa04115	p53 signaling pathway - Homo sapiens (human)	http://www.genome.jp/kegg-bin/show_pathway?hsa04115+545+900+901+355+10912+92344+3479+4193+5728+50484+27244+143686+6477	0.00159308	13	524	69	6990	0.107145	2.79776	0.024809	ATR//CCNG1//CCNG2//FAS//GADD45G//GORAB//IGF1//MDM2//PTEN//RRM2B//SESN1//SESN3//SIAH1
hsa03450	Non-homologous end-joining - Homo sapiens (human)	http://www.genome.jp/kegg-bin/show_pathway?hsa03450+64421+3981+4361+5591+10111	0.00180112	5	524	13	6990	0.107145	2.74446	0.009542	DCLRE1C//LIG4//MRE11A//PRKDC//RAD50
hsa00640	Propanoate metabolism - Homo sapiens (human)	http://www.genome.jp/kegg-bin/show_pathway?hsa00640+34+1629+1738+1962+26275+4594+5095+8803	0.00198593	8	524	32	6990	0.107145	2.70204	0.015267	ACADM//DBT//DLD//EHHADH//HIBCH//MUT//PCCA//SUCLA2
hsa03013	RNA transport - Homo sapiens (human)	http://www.genome.jp/kegg-bin/show_pathway?hsa03013+1915+8661+3646+9669+2332+8087+25929+57122+9972+23279+55916+5411+5903+400966+729857+653489+285190+84220+727851+387082+57187+7175+26019+65109	0.0021429	24	524	172	6990	0.107145	2.669	0.045802	EEF1A1//EIF3A//EIF3E//EIF5B//FMR1//FXR1//GEMIN5//NUP107//NUP153//NUP160//NXT2//PNN//RANBP2//RGPD1//RGPD2//RGPD3//RGPD4//RGPD5//RGPD8//SUMO4//THOC2//TPR//UPF2//UPF3B
hsa05215	Prostate cancer - Homo sapiens (human)	http://www.genome.jp/kegg-bin/show_pathway?hsa05215+596+1027+1387+1499+2308+3320+3479+4193+80310+5156+5295+8503+5728+6654	0.0060636	14	524	89	6990	0.246491	2.21727	0.026718	BCL2//CDKN1B//CREBBP//CTNNB1//FOXO1//HSP90AA1//IGF1//MDM2//PDGFD//PDGFRA//PIK3R1//PIK3R3//PTEN//SOS1
hsa04710	Circadian rhythm - Homo sapiens (human)	http://www.genome.jp/kegg-bin/show_pathway?hsa04710+9575+26224+8864+8863+5562+6095+6096	0.00689544	7	524	31	6990	0.246491	2.16144	0.013359	CLOCK//FBXL3//PER2//PER3//PRKAA1//RORA//RORB
hsa05032	Morphine addiction - Homo sapiens (human)	http://www.genome.jp/kegg-bin/show_pathway?hsa05032+108+2564+54331+2868+10846+5136+5142+5144+5150+27115+5151+8622+5567+5578	0.00739473	14	524	91	6990	0.246491	2.13108	0.026718	ADCY2//GABRE//GNG2//GRK4//PDE10A//PDE1A//PDE4B//PDE4D//PDE7A//PDE7B//PDE8A//PDE8B//PRKACB//PRKCA
hsa05200	Pathways in cancer - Homo sapiens (human)	http://www.genome.jp/kegg-bin/show_pathway?hsa05200+108+185+324+596+329+868+1027+1387+1499+8453+355+2252+2271+2308+8321+7976+2737+10672+54331+3320+3479+4254+3908+10161+4193+2122+4436+4437+5156+5295+8503+5337+5567+5578+5728+5734+5915+83593+6093+9475+6654+7175	0.013405	42	524	397	6990	0.32324	1.87273	0.080153	ADCY2//AGTR1//APC//BCL2//BIRC2//CBLB//CDKN1B//CREBBP//CTNNB1//CUL2//FAS//FGF7//FH//FOXO1//FZD1//FZD3//GLI3//GNA13//GNG2//HSP90AA1//IGF1//KITLG//LAMA2//LPAR6//MDM2//MECOM//MSH2//MSH3//PDGFRA//PIK3R1//PIK3R3//PLD1//PRKACB//PRKCA//PTEN//PTGER4//RARB//RASSF5//ROCK1//ROCK2//SOS1//TPR
hsa04120	Ubiquitin mediated proteolysis - Homo sapiens (human)	http://www.genome.jp/kegg-bin/show_pathway?hsa04120+29945+329+57448+868+8453+8065+55120+55294+8925+90293+4193+4281+6477+9320+55236+7337+51366+11059	0.0134302	18	524	137	6990	0.32324	1.87192	0.034351	ANAPC4//BIRC2//BIRC6//CBLB//CUL2//CUL5//FANCL//FBXW7//HERC1//KLHL13//MDM2//MID1//SIAH1//TRIP12//UBA6//UBE3A//UBR5//WWP1
hsa04750	Inflammatory mediator regulation of TRP channels - Homo sapiens (human)	http://www.genome.jp/kegg-bin/show_pathway?hsa04750+108+3357+3479+3554+3708+5608+5295+8503+5321+5500+5567+5578+5588+5734	0.0139676	14	524	98	6990	0.32324	1.85488	0.026718	ADCY2//HTR2B//IGF1//IL1R1//ITPR1//MAP2K6//PIK3R1//PIK3R3//PLA2G4A//PPP1CB//PRKACB//PRKCA//PRKCQ//PTGER4
hsa04630	Jak-STAT signaling pathway - Homo sapiens (human)	http://www.genome.jp/kegg-bin/show_pathway?hsa04630+596+1154+1387+2690+338376+3459+53832+116379+3560+3566+3572+3574+3717+3953+3977+5295+8503+5771+8835+6654	0.0140071	20	524	158	6990	0.32324	1.85365	0.038168	BCL2//CISH//CREBBP//GHR//IFNE//IFNGR1//IL20RA//IL22RA2//IL2RB//IL4R//IL6ST//IL7//JAK2//LEPR//LIFR//PIK3R1//PIK3R3//PTPN2//SOCS2//SOS1
hsa02010	ABC transporters - Homo sapiens (human)	http://www.genome.jp/kegg-bin/show_pathway?hsa02010+19+10349+26154+23461+10347+10351+22+10257	0.0151485	8	524	44	6990	0.32461	1.81963	0.015267	ABCA1//ABCA10//ABCA12//ABCA5//ABCA7//ABCA8//ABCB7//ABCC4
hsa04350	TGF-beta signaling pathway - Homo sapiens (human)	http://www.genome.jp/kegg-bin/show_pathway?hsa04350+130399+93+657+659+1387+3400+10637+5933+6093+4090+4091+9765	0.021931	12	524	84	6990	0.415667	1.65894	0.022901	ACVR1C//ACVR2B//BMPR1A//BMPR2//CREBBP//ID4//LEFTY1//RBL1//ROCK1//SMAD5//SMAD6//ZFYVE16
hsa00230	Purine metabolism - Homo sapiens (human)	http://www.genome.jp/kegg-bin/show_pathway?hsa00230+108+221264+22875+953+51251+9061+10846+5136+5142+5144+8654+5150+27115+5151+8622+87178+5422+10622+5471+50484+221830	0.0221689	21	524	176	6990	0.415667	1.65426	0.040076	ADCY2//AK9//ENPP4//ENTPD1//NT5C3A//PAPSS1//PDE10A//PDE1A//PDE4B//PDE4D//PDE5A//PDE7A//PDE7B//PDE8A//PDE8B//PNPT1//POLA1//POLR3G//PPAT//RRM2B//TWISTNB
hsa04614	Renin-angiotensin system - Homo sapiens (human)	http://www.genome.jp/kegg-bin/show_pathway?hsa04614+183+185+2028+3816+3817	0.0252488	5	524	23	6990	0.435144	1.59776	0.009542	AGT//AGTR1//ENPEP//KLK1//KLK2
hsa04360	Axon guidance - Homo sapiens (human)	http://www.genome.jp/kegg-bin/show_pathway?hsa04360+1948+2043+2049+2050+57689+4690+5362+5364+10154+5530+6091+6093+9475+80031+6586+9901	0.027289	16	524	127	6990	0.435144	1.56401	0.030534	EFNB2//EPHA4//EPHB3//EPHB4//LRRC4C//NCK1//PLXNA2//PLXNB1//PLXNC1//PPP3CA//ROBO1//ROCK1//ROCK2//SEMA6D//SLIT3//SRGAP3
hsa03018	RNA degradation - Homo sapiens (human)	http://www.genome.jp/kegg-bin/show_pathway?hsa03018+694+4850+246175+1656+170506+22894+255967+87178+23517+9652+54464	0.0275591	11	524	77	6990	0.435144	1.55973	0.020992	BTG1//CNOT4//CNOT6L//DDX6//DHX36//DIS3//PAN3//PNPT1//SKIV2L2//TTC37//XRN1
hsa05205	Proteoglycans in cancer - Homo sapiens (human)	http://www.genome.jp/kegg-bin/show_pathway?hsa05205+868+81578+1499+355+10818+8321+7976+3479+3481+3708+4193+5295+8503+51196+5500+4659+4660+5567+5578+5962+6093+9475+6654	0.029655	23	524	203	6990	0.444825	1.5279	0.043893	CBLB//COL21A1//CTNNB1//FAS//FRS2//FZD1//FZD3//IGF1//IGF2//ITPR1//MDM2//PIK3R1//PIK3R3//PLCE1//PPP1CB//PPP1R12A//PPP1R12B//PRKACB//PRKCA//RDX//ROCK1//ROCK2//SOS1
hsa04270	Vascular smooth muscle contraction - Homo sapiens (human)	http://www.genome.jp/kegg-bin/show_pathway?hsa04270+108+185+10672+3708+10242+27094+5321+5500+4659+4660+5567+5578+5588+6093+9475	0.0339304	15	524	120	6990	0.48472	1.46941	0.028626	ADCY2//AGTR1//GNA13//ITPR1//KCNMB2//KCNMB3//PLA2G4A//PPP1CB//PPP1R12A//PPP1R12B//PRKACB//PRKCA//PRKCQ//ROCK1//ROCK2
hsa00310	Lysine degradation - Homo sapiens (human)	http://www.genome.jp/kegg-bin/show_pathway?hsa00310+51166+10157+55870+8424+1962+58508+55904+83852	0.0381738	8	524	52	6990	0.520552	1.41824	0.015267	AADAT//AASS//ASH1L//BBOX1//EHHADH//KMT2C//KMT2E//SETDB2
hsa04064	NF-kappa B signaling pathway - Homo sapiens (human)	http://www.genome.jp/kegg-bin/show_pathway?hsa04064+596+329+29760+6351+388372+23586+3554+51135+5588+148022+10673+7412	0.0441122	12	524	93	6990	0.575376	1.35544	0.022901	BCL2//BIRC2//BLNK//CCL4//CCL4L1//DDX58//IL1R1//IRAK4//PRKCQ//TICAM1//TNFSF13B//VCAM1
hsa04211	Longevity regulating pathway - mammal - Homo sapiens (human)	http://www.genome.jp/kegg-bin/show_pathway?hsa04211+108+2308+3479+5295+8503+10891+5562+5567+9821+27244+143686+23411	0.047289	12	524	94	6990	0.591113	1.32524	0.022901	ADCY2//FOXO1//IGF1//PIK3R1//PIK3R3//PPARGC1A//PRKAA1//PRKACB//RB1CC1//SESN1//SESN3//SIRT1
